# Supplementary material for: Time-course transcriptome analysis of host cell response to poxvirus infection using a dual long-read sequencing approach
Source: BMC Res Notes. 2021 Jun 24;14:239. doi: 10.1186/s13104-021-05657-x (PMC8223271; doi:10.1186/s13104-021-05657-x)
Supplement: Supplementary file 5 — Additional file 5: Table S1. Clustering of the 768 most active host genes based on their expression during VACV infection. Relative expression values at each p.i. time point are normalized to the highest value for a given gene. Genes that were most characteristic of each cluster are highlighted in gray. [file 13104_2021_5657_MOESM5_ESM.xlsx]

## Sheet: Table S2
Gene	0h	1h	2h	3h	4h	6h	cluster
CXCL3	0.0026885	1	0.0466571	0.014027	0.00919038	0.0113868	early up/down
CXCL8	0	1	0.0714372	0.0743433	0	0	early up/down
CTGF	0.063329	1	0.137379	0.0413018	0.216484	0.167639	early up/down
LAMP1	0.189987	1	0.31872	0.148687	0.0324727	0.1207	early up/down
IER3	0.180488	1	0.164855	0.198249	0.129891	0.160933	early up/down
LOC103242710	0	1	0.373671	0.247811	0.227309	0.2414	early up/down
NFKBIA	0.0267169	1	0.607903	0.139394	0.152216	0.30175	early up/down
HBEGF	0.512965	1	0.191232	0.267636	0.175352	0.1207	early up/down
PHLDA2	0.0712452	1	0.302234	0.185858	0.284136	0.452625	early up/down
LMCD1	0.372667	1	0.367754	0.171561	0.412153	0.0928462	early up/down
GINM1	0.24612	1	0.209816	0.473094	0.398528	0.274318	early up/down
DNAJA1	0.519072	1	0.365036	0.159307	0.208753	0.387965	early up/down
EIF1	0.298834	1	0.361765	0.392367	0.270606	0.318514	early up/down
NOP58	0.479286	1	0.359684	0.202754	0.531371	0.109727	early up/down
LOC103232940	0.262482	1	0.477212	0.313024	0.282	0.349395	early up/down
H3F3B	0.264297	1	0.369594	0.455652	0.314252	0.379621	early up/down
NPM1	0.5311	1	0.389657	0.13517	0.354247	0.384046	early up/down
IGFBP3	0.356226	1	0.502808	0.272592	0.292254	0.392275	early up/down
CIB1	0.242234	1	0.362681	0.520403	0.389672	0.30175	early up/down
LOC103232177	0.332477	1	0.583862	0.247811	0.324727	0.377188	early up/down
GLRX	0.569961	1	0.380435	0.228749	0.337216	0.371385	early up/down
C1H11orf58	0.518147	1	0.464592	0.270339	0.398528	0.274318	early up/down
CFDP1	0.379974	1	0.494565	0.495622	0.432969	0.134111	early up/down
IGFBP6	0.459135	1	0.311393	0.413018	0.432969	0.335278	early up/down
CHCHD10	0.0949935	1	0.485407	0.536924	0.405908	0.435861	early up/down
SMIM7	0.449969	1	0.459859	0.469537	0.307636	0.285869	early up/down
CSRP1	0.427471	1	0.47808	0.297373	0.535799	0.2414	early up/down
PFN2	0.631029	1	0.435688	0.212409	0.382714	0.344857	early up/down
HDAC2	0.389973	1	0.425152	0.352152	0.410181	0.444684	early up/down
DDX5	0.29877	1	0.563698	0.479634	0.235689	0.447758	early up/down
C26H15orf48	0.0518147	1	0.539526	0.337924	0.664214	0.493773	early up/down
PTGES3	0.748074	1	0.556386	0.185858	0.304431	0.377188	early up/down
TAGLN	0.558087	1	0.425876	0.619527	0.284136	0.30175	early up/down
PSMD6	0.375656	1	0.61446	0.540679	0.354247	0.329182	early up/down
SF3B1	0.364142	1	0.668579	0.289113	0.432969	0.502917	early up/down
CNBP	0.498716	1	0.618206	0.278787	0.547976	0.377188	early up/down
SRSF5	0.728284	1	0.677737	0.578226	0.216484	0.134111	early up/down
BLOC1S1	0.269148	1	0.402979	0.660829	0.541211	0.469389	early up/down
NDUFAF3	0.375656	1	0.554512	0.405509	0.575652	0.438909	early up/down
NGF	0.555712	1	0.626449	0.44606	0.48709	0.2414	early up/down
GHITM	0.63473	1	0.584486	0.405509	0.354247	0.384046	early up/down
PGLS	0.445282	1	0.700634	0.464646	0.304431	0.452625	early up/down
EPCAM	0.333636	1	0.723754	0.670903	0.380168	0.29439	early up/down
RPL37	0.332477	1	0.604469	0.330415	0.541211	0.6035	early up/down
HMGN1	0.63329	1	0.5312	0.330415	0.324727	0.6035	early up/down
TMEM50B	0.269148	1	0.512882	0.743433	0.432969	0.469389	early up/down
SUMO2	0.48981	1	0.566689	0.278787	0.57842	0.528063	early up/down
PITPNB	0.183202	1	0.494565	0.424819	0.835012	0.517286	early up/down
SQSTM1	0.556391	1	0.494565	0.424819	0.440701	0.574762	early up/down
POMP	0.14249	1	0.824275	0.424819	0.417506	0.689715	early up/down
VDAC2	0.613804	1	0.557971	0.40031	0.636964	0.324962	early up/down
LOC103214626	0.162846	1	0.635869	0.477921	0.730635	0.560393	early up/down
TNIP1	0.341977	1	0.544022	0.594746	0.48709	0.6035	early up/down
LOC103246174	0.344352	1	0.631944	0.309764	0.48709	0.804667	early up/down
SLC35B1	0.651384	1	0.494565	0.531024	0.556674	0.344857	early up/down
ANXA4	0.789177	1	0.418478	0.514684	0.412153	0.464231	early up/down
RPL30	0.407115	1	0.588768	0.345165	0.765427	0.53884	early up/down
RCN1	0.807445	1	0.645682	0.557575	0.284136	0.402334	early up/down
TMEM40	0.683954	1	0.708877	0.743433	0.389672	0.18105	early up/down
UCHL1	0.886606	1	0.549517	0.247811	0.432969	0.6035	early up/down
HSPA5	0.768995	1	0.505032	0.531024	0.448432	0.469389	early up/down
PPARG	0.569961	1	0.847826	0.849638	0.208753	0.258643	early up/down
NDUFV2	0.748074	1	0.5976	0.464646	0.48709	0.452625	early up/down
ITM2B	0.376016	1	0.838013	0.536924	0.541211	0.486153	early up/down
TUBB6	0.803127	1	0.479578	0.473094	0.531371	0.493773	early up/down
CCNG1	0.819319	1	0.494565	0.650504	0.365318	0.452625	early up/down
RHEB	0.745979	1	0.69821	0.524776	0.515742	0.3195	early up/down
RPL9	0.421771	1	0.600072	0.683958	0.603992	0.50694	early up/down
SUCLG1	0.580139	1	0.647645	0.371716	0.48709	0.732822	early up/down
NDFIP1	0.837131	1	0.391531	0.278787	0.48709	0.829813	early up/down
EEF1D	0.541463	1	0.547319	0.624484	0.428639	0.70006	early up/down
LOC103244571	0.292534	0.889637	0.575363	0.254379	1	0.619496	early up/down
HNRNPA1	0.728284	1	0.613627	0.536924	0.378848	0.6035	early up/down
SNRPD2	0.393511	0.9942	0.600963	0.328498	0.538072	1	early up/down
NOP10	0.292534	0.898191	0.655745	0.381569	1	0.464622	early up/down
RPS6	0.51044	1	0.715763	0.536401	0.678227	0.458355	early up/down
LAPTM4A	0.96181	1	0.65942	0.433669	0.446499	0.402334	early up/down
CDK4	0.819319	1	0.5976	0.464646	0.426204	0.6035	early up/down
EIF3E	0.38415	0.505495	1	0.313168	0.287258	0.457599	early up/down
RAB11A	0.380294	0.718553	0.507673	0.228941	1	0.557546	early up/down
CALR	0.617458	1	0.52891	0.650504	0.48709	0.678938	early up/down
PEBP1	0.626957	1	0.675906	0.44606	0.681926	0.54315	early up/down
HSD17B10	0.480905	1	0.680027	0.557575	0.669749	0.6035	early up/down
ATP5H	0.752032	1	0.650262	0.619527	0.48709	0.502917	early up/down
RPS2	0.712452	1	0.98913	0.531024	0.48709	0.344857	early up/down
DHRS7	0.472213	0.710143	0.487794	0.439953	0.403554	1	early up/down
MRPL33	0.586895	0.973545	1	0.334046	0.65659	0.497145	early up/down
NRP1	1	0	0.077706	0.0778721	0.051021	0.0632146	early down
TXNIP	1	0.0118148	0.081805	0.096619	0.0690588	0.0499119	early down
TGFB2	1	0.116578	0.167842	0.138669	0.068141	0.0515938	early down
STAT1	1	0.204906	0.168899	0.152334	0.0998075	0	early down
C17H6orf62	1	0.0527671	0.121785	0.156915	0.141363	0.159225	early down
SEMA3A	1	0.0632254	0.125076	0.282023	0.153982	0.152626	early down
ZMYND8	1	0.1217	0.220691	0.241268	0.0592788	0.146892	early down
C20H1orf43	1	0.421081	0.185113	0	0.0683682	0.127061	early down
BRD2	1	0.1595	0.166532	0.158104	0.207176	0.160431	early down
COL18A1	1	0.239251	0.16434	0.177867	0.116537	0.168453	early down
LOC103243499	1	0.275217	0.128551	0.136403	0.245768	0.110729	early down
YTHDF2	1	0.2359	0.233336	0.0876879	0.258535	0.142366	early down
NDUFA8	1	0.199944	0.296655	0.178374	0.214259	0.156866	early down
LARP7	1	0.211386	0.209088	0.267157	0.247114	0.140329	early down
TRIM28	1	0.147748	0.219213	0.219681	0.143933	0.356663	early down
ANXA11	1	0.412825	0.351624	0.153454	0.100541	0.0830466	early down
ERGIC3	1	0.26699	0.352117	0.170134	0.241518	0.115092	early down
FSTL1	1	0.1595	0.197208	0.177867	0.155382	0.481293	early down
SYTL2	1	0.322668	0.292564	0.119941	0.19646	0.243413	early down
COL8A1	1	0.258015	0.297746	0.191817	0.351895	0.0934275	early down
HNRNPL	1	0.147748	0.328819	0.219681	0.287866	0.267498	early down
CORO1B	1	0.350901	0.245853	0.130436	0.384571	0.158827	early down
CDC42	1	0.255386	0.259347	0.220241	0.303527	0.240436	early down
SRSF3	1	0.263492	0.286524	0.263697	0.246816	0.266049	early down
RPN1	1	0.288412	0.412067	0.214415	0.140483	0.290094	early down
KDELR1	1	0.346569	0.171401	0.386476	0.295418	0.156866	early down
TUFM	1	0.358062	0.200696	0.319434	0.0697634	0.432181	early down
TUBB	1	0.272544	0.336978	0.354582	0.265507	0.205601	early down
ATP6V0B	1	0.282605	0.450359	0.28013	0.229423	0.198977	early down
GNAS	1	0.448641	0.221882	0.190591	0.312183	0.270755	early down
GAPDH	1	0.184482	0.269914	0.291445	0.269579	0.436063	early down
CCT7	1	0.350901	0.347087	0.313046	0.273473	0.169415	early down
GABARAPL2	1	0.378363	0.225355	0.326656	0.196187	0.331464	early down
TCP1	1	0.455716	0.315534	0.271035	0.0887898	0.330029	early down
GTF2A1	1	0.0467868	0.269956	0.452177	0.38742	0.33883	early down
PSAP	1	0.392617	0.343851	0.346612	0.227097	0.192517	early down
ATP5B	1	0.574429	0.391142	0.185674	0.0973212	0.271305	early down
P4HB	1	0.486708	0.292474	0.326819	0.237071	0.217928	early down
LGMN	1	0.200515	0.396671	0.298139	0.43951	0.242022	early down
LAMTOR2	1	0.141778	0.49083	0.42161	0.379823	0.171126	early down
AP2M1	1	0.284514	0.265787	0.211517	0.461947	0.400644	early down
EIF3G	1	0.539848	0.216135	0.401341	0.262954	0.232713	early down
PSMB4	1	0.327413	0.337934	0.34924	0.277356	0.378005	early down
P4HA2	1	0.169109	0.36242	0.565745	0.247114	0.357201	early down
MPHOSPH6	1	0.416912	0.171825	0.258289	0.169228	0.712885	early down
ATP5O	1	0.501287	0.471046	0.335406	0.219755	0.242022	early down
EIF3D	1	0.197691	0.488855	0.440909	0.28888	0.357919	early down
HAVCR1	1	0.237324	0.525381	0.327665	0.462393	0.225068	early down
C1D	1	0.431878	0.391585	0.401341	0.315545	0.260639	early down
MTCH2	1	0.722443	0.238197	0.230181	0.251354	0.37371	early down
SDF2L1	1	0.449873	0.355987	0.26756	0.262954	0.488697	early down
CTSD	1	0.676865	0.29658	0.264844	0.329694	0.257993	early down
RPS11	1	0.402307	0.331612	0.308583	0.388809	0.4008	early down
IGFBP5	1	0.631622	0.277669	0.313046	0.478577	0.169415	early down
PABPC1	1	0.461392	0.46038	0.343014	0.260225	0.366382	early down
CAP1	1	0.450699	0.467028	0.239332	0.470423	0.271997	early down
CYR61	1	0.897654	0.255607	0.364007	0.158996	0.246243	early down
FBL	1	0.451158	0.289239	0.409941	0.415092	0.393285	early down
PSMB5	1	0.377313	0.534937	0.280507	0.294057	0.500959	early down
PCBP2	1	0.591881	0.334542	0.251442	0.411856	0.408229	early down
FN1	1	0.264332	0.527276	0.343898	0.418449	0.454645	early down
UBE2D3	1	0.125322	0.619798	0.372673	0.61043	0.302527	early down
LOC103247496	1	0.54566	0.366738	0.443107	0.310764	0.379968	early down
PDIA4	1	0.531668	0.438241	0.553364	0.207176	0.320862	early down
SSR2	1	0.350901	0.462782	0.36522	0.410209	0.465892	early down
DCBLD2	1	0.418986	0.25902	0.467232	0.663273	0.252858	early down
COL4A2	1	0.457697	0.494641	0.378074	0.371566	0.398985	early down
PSMC2	1	0.813684	0.519792	0.0756149	0.495422	0.245529	early down
GPAA1	1	0.751931	0.413199	0.419258	0.274694	0.302527	early down
RTN4	1	0.755787	0.360436	0.34114	0.328693	0.390958	early down
PGK1	1	0.616969	0.584835	0.286672	0.338084	0.372341	early down
YWHAZ	1	0.619237	0.510422	0.306908	0.100541	0.685135	early down
CCDC90B	1	0.691918	0.521445	0.14697	0.337026	0.536879	early down
CD81	1	0.679163	0.360771	0.168304	0.441085	0.592042	early down
VIM	1	0.63019	0.484033	0.276843	0.411604	0.440825	early down
ACTG1	1	0.815654	0.397791	0.429522	0.223479	0.379441	early down
UBC	1	0.943599	0.437504	0.394595	0.0861784	0.391506	early down
CLIC4	1	0.679163	0.671781	0.252456	0.110271	0.5465	early down
KRT7	1	0.564549	0.612205	0.454359	0.408695	0.225053	early down
AKR1B1	1	0.689632	0.528321	0.331744	0.375432	0.342747	early down
RPS9	1	0.356849	0.533376	0.389096	0.602567	0.387645	early down
HSPA8	1	0.688041	0.507586	0.29412	0.519464	0.269902	early down
ENO1	1	0.489629	0.493276	0.337043	0.397489	0.569095	early down
ALKBH7	1	0.511731	0.44591	0.489134	0.320476	0.529422	early down
TYMS	1	0.452776	0.460294	0.280507	0.477842	0.637584	early down
CAPN2	1	0.484001	0.598426	0.269867	0.353628	0.657214	early down
CCNI	1	0.31424	0.587112	0.778721	0.255105	0.442502	early down
BSG	1	0.73576	0.391872	0.462836	0.523788	0.27325	early down
YWHAQ	1	0.844273	0.530634	0.353059	0.205619	0.477674	early down
ATP5F1	1	0.758705	0.453402	0.282023	0.461947	0.457879	early down
ALDOA	1	0.348412	0.541554	0.333027	0.606101	0.600763	early down
SH3BGRL	1	0.66312	0.391725	0.492985	0.511415	0.400193	early down
LOC103231998	0.934895	0.371384	1	0.184066	0.180897	0.672391	early down
PON2	1	0.421081	0.5322	0.834788	0.273473	0.423538	early down
LMAN2	1	0.116967	0.578478	0.869571	0.569735	0.352948	early down
CCT2	1	0.77978	0.563174	0.469292	0.434084	0.246503	early down
CACYBP	1	0.438626	0.361549	0.351173	0.509474	0.834858	early down
ATP5G3	1	0.642614	0.457207	0.352019	0.551888	0.510286	early down
LOC103227769	1	0.82565	0.567135	0.306908	0.402166	0.415233	early down
GSN	1	0.630833	0.571978	0.41036	0.345682	0.571062	early down
RHOA	1	0.929539	0.513351	0.380078	0.430131	0.280489	early down
CTSL	1	0.914047	0.561877	0.299455	0.452769	0.308537	early down
TUBA1B	1	0.425335	0.560948	0.39526	0.25897	0.898413	early down
TMEM59	1	0.97642	0.442661	0.40832	0.50533	0.257806	early down
LOC103232877	1	0.546859	0.525889	0.474312	0.621529	0.440039	early down
RPL13	1	0.610263	0.500065	0.507065	0.463365	0.530776	early down
DDX39B	1	0.397246	0.69854	0.49221	0.322491	0.719215	early down
DYNC1I2	0.846522	0.112093	0.461976	1	0.436794	0.473535	early down
ZCRB1	1	0.200515	0.47931	0.819882	0.488344	0.665559	early down
GRN	1	0.828516	0.421807	0.434786	0.522257	0.455891	early down
PSMA5	1	0.519853	0.514203	0.483095	0.696342	0.470598	early down
NUDC	1	0.605002	0.638321	0.449778	0.707257	0.292095	early down
PLA2G16	1	0.723507	0.512877	0.430303	0.599103	0.436637	early down
TSPAN3	1	0.926908	0.436587	0.295326	0.257993	0.799128	early down
MRPL15	1	0.412825	0.476394	0.487441	0.579592	0.762075	early down
RPL12	1	0.36937	0.730709	0.431517	0.565451	0.636899	early down
RPL4	1	0.599099	0.606697	0.509017	0.458567	0.56816	early down
ATP6V0C	1	0.790763	0.529593	0.29394	0.505539	0.626359	early down
LOC103227585	1	0.406953	0.498732	0.627918	0.661989	0.565335	early down
DCDC2	0.855122	0.41388	0.63113	1	0.453593	0.249777	early down
TEX9	0.026234	0.245481	0.859963	0.95812	0.986466	1	mid up
JAK1	0.07683	0.269597	1	0.901923	0.919227	0.976212	mid up
NUCKS1	0.106481	0.298914	0.911632	1	0.946386	0.992169	mid up
PSMA3	0.0201695	0.362506	1	0.83673	0.916499	0.964683	mid up
TMSB15B	0.254268	0.127462	0.987596	0.947591	0.745023	1	mid up
SMC6	0.189328	0.114827	0.865359	1	0.910874	0.722678	mid up
ANKRD26	0.0629503	0.181912	0.659761	0.965996	1	0.752805	mid up
TOP2A	0.22849	0.160355	0.837118	0.794754	0.911251	1	mid up
MIER1	0.00871206	0.42799	0.897073	1	0.893441	0.811775	mid up
NUF2	0.0153982	0.108065	0.629467	0.455256	0.877292	1	mid up
YBX1	0.0547615	0.256212	0.781399	1	0.946386	0.60561	mid up
LACTB	0.0281861	0.178029	0.756553	1	0.886434	0.465577	mid up
MNS1	0.0492854	0.134511	0.548035	1	0.814308	0.695807	mid up
IGFBP7	0.104524	0.253923	1	0.797048	0.907011	0.698105	mid up
OCIAD2	0.211487	0.387187	1	0.959493	0.974408	0.934671	mid up
PRC1	0.105841	0	0.565169	0.594695	0.667952	1	mid up
PPIL4	0	0.256307	1	0.381094	0.915527	0.824968	mid up
EPS8	0.102222	0.0896741	0.739161	1	0.742549	0.487065	mid up
FMR1	0.0106481	0.224185	0.640606	1	0.909987	0.496085	mid up
LOC103233029	0.0798605	0.112093	0.591329	1	0.818988	0.541183	mid up
LOC103233030	0.0141835	0.124425	0.890223	0.795513	1	0.15769	mid up
RAD21	0.118053	0.207125	0.682912	0.84691	0.655775	1	mid up
C13H6orf203	0.0731334	0.513252	0.946599	0.906225	1	0.832447	mid up
CLIP1	0.0696965	0.122283	0.483815	1	0.893441	0.516584	mid up
C24H14orf2	0.161148	0.231328	1	0.592365	0.738664	0.915198	mid up
CEBPZ	0.00774924	0.720592	0.992933	0.980454	1	0.927192	mid up
LTV1	0.039891	0.622124	0.964066	0.901889	1	0.882312	mid up
LOC103237165	0.272431	0.127462	0.735444	0.852832	0.620853	1	mid up
MGST3	0.470144	0.0733217	0.773597	0.872157	1	0.840744	mid up
LOC103229262	0.426612	0.171084	0.817918	0.890327	1	0.877619	mid up
TCTEX1D2	0.234258	0.44837	0.862355	1	0.873587	0.992169	mid up
LOC103233043	0	0	0.726427	0.632845	1	0	mid up
LOC103214541	0.053188	0.186637	0.471777	0.878764	1	0.488087	mid up
UBA5	0.107136	0.51735	0.943852	1	0.910547	0.716027	mid up
TPR	0.0909182	0.3449	0.67946	1	0.814788	0.666072	mid up
SMC3	0.225669	0.23463	0.763927	0.697725	1	0.743395	mid up
MYO5A	0.0608688	0.256307	1	0.88922	0.665838	0.360923	mid up
ANKRD17	0.102047	0.381955	0.802832	0.922863	1	0.518647	mid up
S100A13	0.234258	0.597827	0.96091	1	0.982786	0.992169	mid up
MAP4K4	0.159564	0.279956	0.79997	0.624385	1	0.675813	mid up
CALM1	0.0623377	0.261187	0.65771	1	0.540691	0.654149	mid up
MSL3	0.0547615	0.288238	0.411818	1	0.65519	0.811775	mid up
CHMP2A	0.211847	0.41629	1	0.884238	0.695213	0.861363	mid up
PBDC1	0.0259007	0.472607	0.815075	1	0.672898	0.680136	mid up
HNRNPU	0.334582	0.391351	1	0.945565	0.953115	0.708541	mid up
TCEB2	0.306665	0.269022	0.753944	1	0.65519	0.892953	mid up
SEC63	0.168018	0.454193	0.748761	1	0.719008	0.9172	mid up
LGALS1	0.432168	0.233305	1	0.849889	0.761392	0.858879	mid up
RNF181	0.427549	0.157924	0.781036	0.704434	1	0.762456	mid up
CUL3	0.124019	0.237373	0.691333	1	0.578109	0.525266	mid up
SMARCA5	0.012873	0.424948	0.679035	1	0.526434	0.741098	mid up
LOC103233031	0.00713497	0	0.635623	0.29781	1	0.151096	mid up
CCDC142	0.66485	0.186637	0.892274	0.971265	1	0.901084	mid up
RPS29	0.207961	0.524498	1	0.847672	0.710895	0.963367	mid up
HSDL2	0.207738	0.494647	1	0.851601	0.82426	0.785578	mid up
KIF3A	0.149936	0.557076	1	0.92033	0.753739	0.784456	mid up
KIAA1033	0.268303	0.0753182	0.47183	0.671928	0.586988	1	mid up
PAPOLA	0.361208	0.45753	0.907152	0.772216	0.993827	1	mid up
PRPF40A	0.17708	0.517812	0.836567	0.769918	0.807108	1	mid up
RPAP3	0.115245	0.471795	1	0.551175	0.853568	0.772834	mid up
KTN1	0.276272	0.526268	1	0.761899	0.957902	0.86923	mid up
LOC103246988	0.0918192	0.368222	0.880198	0.752808	0.269036	1	mid up
C7H4orf3	0.144745	0.493401	1	0.755199	0.83409	0.665599	mid up
EXOSC9	0.0538878	0.612301	0.72143	0.923797	1	0.662969	mid up
PPP2R3C	0.22368	0.610474	0.79074	0.907692	0.934546	1	mid up
CCT8	0.107201	0.475693	1	0.679703	0.811791	0.627099	mid up
S100A11	0.398273	0.53523	1	0.884238	0.984886	0.933144	mid up
FAM162A	0.222053	0.418918	1	0.859568	0.677449	0.67755	mid up
RFWD2	0.123172	0.324159	0.534393	0.481981	1	0.782521	mid up
RPS27L	0.313441	0.46661	1	0.991124	0.827953	0.643656	mid up
CWC15	0.132975	0.638519	1	0.785075	0.753617	0.889262	mid up
EXT1	0.402234	0.256626	0.698051	0.858529	1	0.619496	mid up
OST4	0.393511	0.552333	0.837705	0.985495	0.914723	1	mid up
NDUFB3	0.29824	0.261632	0.747609	0.518681	0.67967	1	mid up
USP47	0.113763	0.342168	0.507673	0.678344	1	0.550663	mid up
EZR	0.456178	0.336996	1	0.87687	0.820738	0.711821	mid up
KIF5B	0.271639	0.586574	0.858209	0.872157	1	0.796494	mid up
RPL28	0.383331	0.474745	0.893515	1	0.847893	0.740148	mid up
EIF2S1	0.141227	0.566363	0.711929	1	0.896576	0.555425	mid up
RBP1	0.373835	0.322194	0.728439	0.547497	0.851948	1	mid up
XRCC5	0.545897	0.31926	1	0.949393	0.673869	0.834918	mid up
ARPC2	0.522807	0.41425	0.790227	0.967897	0.835934	1	mid up
ROMO1	0.491888	0.345208	0.796731	0.821246	0.773479	1	mid up
MRPL2	0.29135	0.545253	1	0.912057	0.763563	0.699253	mid up
BEX2	0.295139	0.443849	1	0.879925	0.936842	0.357151	mid up
CANX	0.149999	0.701797	0.829146	1	0.854596	0.705891	mid up
EIF4G1	0.312036	0.410602	0.767151	0.61051	1	0.743395	mid up
ATP2B1	0.541188	0.225567	1	0.824874	0.72159	0.654896	mid up
SNRPG	0.252643	0.65323	0.769202	0.832513	1	0.844767	mid up
MRPL51	0.489811	0.298914	0.714523	1	0.582391	0.901972	mid up
PDCD5	0.141116	0.618973	1	0.460165	0.783889	0.896521	mid up
MINOS1	0.231596	0.168139	0.535892	1	0.464093	0.405888	mid up
TMSB4X	0.309326	0.49857	1	0.710419	0.809495	0.70207	mid up
COL4A1	0.504197	0.404396	1	0.901923	0.787908	0.732159	mid up
IK	0.288168	0.470319	0.728823	1	0.70559	0.68121	mid up
R3HDM1	0.280376	0.517812	0.836567	0.692926	0.655775	1	mid up
IFI27L2	0.335786	0.610957	1	0.875969	0.892774	0.711089	mid up
EIF6	0.5537	0.298914	0.862355	1	0.436794	0.992169	mid up
HSP90AA1	0.249049	0.41615	0.535115	0.804388	1	0.569266	mid up
NDUFA1	0.250743	0.43993	0.749422	0.545098	1	0.663745	mid up
LOC103237200	0.0794478	0.519113	1	0.700384	0.585312	0.481531	mid up
LOC103233123	0.146549	0.571379	0.800655	0.424782	0.779277	1	mid up
SERF2	0.398405	0.568681	1	0.880784	0.761747	0.857999	mid up
ACAT1	0.276998	0.593994	1	0.869807	0.771542	0.662636	mid up
RPL36AL	0.212087	0.564577	0.820738	0.572353	1	0.71242	mid up
HNRNPM	0.298146	0.298914	0.7638	1	0.436794	0.541183	mid up
PPP1R12A	0.344998	0.134511	0.432409	1	0.491393	0.568243	mid up
PIK3C3	0.702773	0	0.517413	1	0.509592	0.901972	mid up
S100A10	0.584676	0.461957	0.846676	1	0.827261	0.934771	mid up
TAX1BP1	0.340738	0.44837	0.714523	1	0.65519	0.721578	mid up
ITGA6	0.29621	0.366848	0.725722	1	0.595628	0.516584	mid up
TPM4	0.457222	0.351648	1	0.653568	0.706548	0.74277	mid up
LOC103223148	0.549441	0.538044	0.886993	1	0.960946	0.811775	mid up
ATP5I	0.175203	0.655777	1	0.487526	0.878412	0.742053	mid up
LOC103230449	0.279035	0.451909	0.794661	0.447952	0.660361	1	mid up
RPL37A	0.380294	0.547469	0.925093	0.661385	1	0.702095	mid up
UGGT2	0.216221	0.357045	0.588607	0.398158	1	0.592561	mid up
STRBP	0.0342312	0.540529	1	0.669745	0.29254	0.579928	mid up
CCNH	0.0796906	0.559271	1	0.543713	0.50292	0.623114	mid up
LOC103243276	0.35522	0.43993	0.701072	0.799477	1	0.471997	mid up
ATP6V1F	0.637487	0.3314	0.682912	0.985495	0.645687	1	mid up
SEC61G	0.195023	0.342168	0.526476	0.508758	1	0.412997	mid up
NDUFA11	0.478692	0.435487	0.717922	0.64751	1	0.825994	mid up
TES	0.232736	0.384317	0.586049	1	0.421194	0.579839	mid up
LOC103226962	0.00833327	0.350899	0.462779	1	0.427298	0.176473	mid up
ALDH7A1	0.243938	0.366848	0.76604	1	0.357377	0.442786	mid up
USMG5	0.532493	0.541601	1	0.986479	0.830997	0.670056	mid up
CCDC50	0.314203	0.456224	0.701968	0.621815	1	0.550663	mid up
YWHAE	0.557572	0.489131	0.806358	1	0.953004	0.66418	mid up
HMGB2	0.652765	0.194941	0.337439	0.869554	0.807108	1	mid up
PET100	0.176395	0.495178	1	0.92033	0.361795	0.37355	mid up
C11H12orf57	0.35522	0.43993	0.604373	0.763137	1	0.530996	mid up
LOC103236164	0.124267	0.436053	0.388182	0.389011	0.637191	1	mid up
TSPAN2	0.418179	0.366848	0.463656	1	0.65519	0.737977	mid up
SNRPD3	0.543298	0.519937	1	0.644231	0.928606	0.836753	mid up
DDX1	0.317188	0.333905	1	0.620589	0.460818	0.503779	mid up
FIS1	0.447219	0.358696	0.606112	1	0.742549	0.541183	mid up
HCFC1R1	0.273032	0.684336	0.857404	0.915764	1	0.412997	mid up
REXO2	0.313634	0.611414	0.94747	1	0.65519	0.516584	mid up
RPS28	0.342259	0.480397	0.601888	1	0.608391	0.695807	mid up
DYNLT1	0.308786	0.456224	0.676898	0.423965	1	0.688328	mid up
UFL1	0.271526	0.44837	0.720682	1	0.436794	0.541183	mid up
SNRPA1	0.290593	0.637308	0.54633	0.758073	0.807108	1	mid up
NDUFC1	0.420488	0.491833	1	0.365645	0.798556	0.890463	mid up
RUVBL1	0.144287	0.552333	0.440099	0.547497	0.627751	1	mid up
RNF7	0.412989	0.24153	0.656989	0.359123	1	0.510173	mid up
SEPT7	0.266202	0.44837	0.702203	1	0.545992	0.360789	mid up
MMP7	0.427729	0.552333	0.744275	0.660567	0.701833	1	mid up
TMSB10	0.495294	0.340783	1	0.456029	0.497976	0.863783	mid up
DBI	0.220366	0.552333	0.655596	0.656996	0.376651	1	mid up
SH3BGRL3	0.39531	0.588486	0.706823	1	0.69614	0.659567	mid up
LOC103230894	0.222218	0.584823	0.723083	0.50724	0.47477	1	mid up
SEC62	0.241356	0.398551	0.336729	1	0.582391	0.42092	mid up
MCUR1	0.461195	0.462382	0.984008	1	0.409494	0.507359	mid up
MPHOSPH10	0.115795	0.598794	0.55703	0.381569	1	0.542059	mid up
RNASEK	0.617384	0.288854	1	0.751603	0.492443	0.610132	mid up
SNRPB2	0.244851	0.368222	0.465392	0.228124	0.567965	1	mid up
NDUFB7	0.337295	0.591786	0.526818	0.615934	0.749458	1	mid up
LOC103244815	0.438801	0.513252	0.888428	0.381569	1	0.619496	mid up
SFPQ	0.219018	0.521506	1	0.59176	0.427824	0.414117	mid up
COMMD6	0.337539	0.315847	0.572759	0.293514	1	0.381228	mid up
ERH	0.45759	0.47576	1	0.530543	0.463476	0.789583	mid up
ZMAT2	0.0676466	0.632993	0.469585	1	0.693731	0.143254	mid up
OPTN	0.393511	0.552333	0.455275	0.513278	0.807108	1	mid up
BEX1	0.638884	0.44837	0.788439	1	0.582391	0.631381	mid up
S100A2	0.641914	0.258906	0.648766	0.346463	0.630553	1	mid up
LOC103226127	0.643187	0.28569	0.574588	0.509739	0.584458	1	mid up
PPIG	0.406297	0.57028	0.620489	0.508758	1	0.619496	mid up
HSBP1	0.574996	0.366848	0.443497	1	0.714753	0.516584	mid up
LRPPRC	0.402497	0.538044	0.554371	1	0.786228	0.32471	mid up
EIF5B	0.489811	0.485735	0.474295	1	0.818988	0.33824	mid up
LOC103222358	0.569255	0.554867	0.695192	0.66001	1	0.569266	mid up
LOC103244568	0.399565	0.509846	0.567342	0.568555	0.310426	1	mid up
EEF1B2	0.0790174	1	0.855748	0.831293	0.943184	0.855873	early up
GTF3C6	0.0934418	0.983665	1	0.670348	0.958267	0.939934	early up
PSMD14	0.0884609	0.965721	0.96091	1	0.839988	0.728516	early up
LOC103230560	0.0573974	0.995192	1	0.739859	0.704039	0.829399	early up
C27H4orf48	0.0712452	1	0.741848	0.89212	0.97418	0.7242	early up
NDUFB10	0.101123	0.760373	0.981919	0.84793	1	0.84129	early up
HNRNPA3	0.106376	0.933186	0.476905	0.971265	1	0.901084	early up
BMS1	0.0812594	0.912448	0.564081	0.84793	1	0.757161	early up
LAMB1	0.201091	0.782811	0.899717	1	0.9076	0.984776	early up
NDUFA4	0.226269	0.897542	0.796731	0.975229	0.807108	1	early up
LOC103236652	0.195924	1	0.844882	0.743433	0.669749	0.980688	early up
RAB2A	0.267096	0.803351	0.91234	0.995396	1	0.861907	early up
PCM1	0.162846	1	0.65942	0.955842	0.765427	0.6035	early up
MICU2	0.13117	0.736444	0.667736	0.615934	0.762269	1	early up
CEP290	0.183202	1	0.730072	0.424819	0.904596	0.948358	early up
LOC103227869	0.104493	1	0.670411	0.743433	0.535799	0.643734	early up
KATNA1	0.243778	0.684336	0.987142	0.699542	1	0.877619	early up
NARS	0.189987	1	0.998289	0.991244	0.649453	0.335278	early up
SEC11C	0.236106	0.8285	0.737545	0.985495	0.645687	1	early up
HYPK	0.186577	0.77594	0.80748	0.660985	1	0.70242	early up
SLC25A4	0.250783	1	0.995725	0.743433	0.681926	0.82076	early up
SYF2	0.243938	0.733697	0.907152	1	0.714753	0.811775	early up
COPB1	0.221152	0.827761	0.716418	1	0.806388	0.686887	early up
RPLP1	0.275886	1	0.908457	0.648527	0.932726	0.808947	early up
NOP56	0.226514	0.733697	0.745881	1	0.893441	0.66418	early up
NDUFA12	0.212496	0.6628	0.956077	0.739121	0.564976	1	early up
LOC103218209	0.226514	0.733697	0.685404	1	0.833879	0.737977	early up
ESF1	0.160894	0.821203	0.439983	0.839451	1	0.557546	early up
TXN	0.320603	1	0.873732	0.817776	0.828053	0.935426	early up
LOC103238605	0.342867	1	0.798517	0.906059	0.837186	0.999547	early up
RPL22L1	0.158323	1	0.503724	0.867338	0.595332	0.637028	early up
DENR	0.361104	0.877235	0.996248	0.724628	0.997016	1	early up
VIMP	0.157404	0.883733	0.764861	0.492747	0.430458	1	early up
NDUFS1	0.292322	0.710143	0.962581	0.645264	0.922409	1	early up
SYNCRIP	0.333948	0.689311	1	0.81993	0.940118	0.998398	early up
ATP5J	0.35416	0.897542	0.921931	0.975229	0.739849	1	early up
CHD4	0.219409	0.979882	1	0.867234	0.590931	0.394239	early up
ATP5E	0.28053	0.727203	1	0.764789	0.647951	0.963367	early up
RPS21	0.331058	0.764268	0.76604	1	0.833879	0.97782	early up
ENY2	0.287498	0.807067	0.64307	1	0.917266	0.730598	early up
TXNDC17	0.253316	1	0.824275	0.413018	0.811817	0.871723	early up
ATP5D	0.309742	0.845356	0.975529	0.718247	1	0.655936	early up
POLR2F	0.288575	0.644389	0.940901	0.547497	0.941626	1	early up
NDUFC2	0.356226	1	0.98913	0.867338	0.649453	0.905251	early up
MRPS21	0.37043	0.866562	1	0.966346	0.773839	0.871618	early up
PSMA6	0.275481	1	0.758333	0.693871	0.681926	0.8449	early up
MIF	0.303149	0.961469	0.748674	0.760413	0.627751	1	early up
WDR83OS	0.30347	0.672556	0.813077	1	0.65519	0.947071	early up
LOC103216492	0.323842	1	0.606966	0.777225	0.907759	0.877819	early up
RPL35A	0.423349	0.990357	1	0.889652	0.904487	0.846714	early up
NDUFB2	0.212961	0.797103	0.70631	1	0.558125	0.511118	early up
TOMM7	0.343428	0.753182	0.794661	0.783916	0.880482	1	early up
ZMYND11	0.284981	1	0.796799	0.991244	0.405908	0.704084	early up
SUB1	0.216084	0.707692	1	0.375801	0.590931	0.854185	early up
SRSF11	0.31823	0.936565	0.629467	0.803392	0.666742	1	early up
RPS20	0.345735	0.957779	1	0.664575	0.808643	0.732159	early up
PMPCB	0.405549	1	0.963768	0.80062	0.861775	0.835616	early up
PSMD7	0.375656	1	0.794302	0.540679	0.97418	0.987546	early up
URI1	0.385059	0.656127	0.914827	0.975574	0.785441	1	early up
NDUFB4	0.383331	0.733697	0.927311	1	0.833879	0.811775	early up
RPL15	0.483592	0.998193	0.993925	0.816298	0.982144	1	early up
LOC103244527	0.340865	0.768921	1	0.825704	0.707453	0.773407	early up
SHFM1	0.454051	0.892231	0.987596	0.947591	0.807108	1	early up
SLIRP	0.417266	0.976127	1	0.725685	0.849039	0.88364	early up
FAU	0.356226	1	0.849638	0.686246	0.580761	0.998097	early up
SF3B6	0.365667	0.684336	0.76151	0.763137	1	0.929243	early up
NDUFA13	0.419745	0.810089	0.983393	0.793871	0.789173	1	early up
HINT1	0.316248	0.706183	0.787207	1	0.524152	0.791481	early up
U2AF1	0.310888	1	0.794302	0.811018	0.531371	0.6035	early up
LOC103239250	0.44516	0.803351	0.971201	0.862677	1	0.754169	early up
SERBP1	0.364164	0.807067	0.798294	1	0.851747	0.487065	early up
RPL26	0.403723	1	0.81878	0.817776	0.698162	0.78455	early up
LAMTOR5	0.341289	0.85542	0.705102	0.508758	1	0.722745	early up
ZNF706	0.414517	1	0.914196	0.675848	0.664214	0.877819	early up
ARF5	0.401564	1	0.704381	0.878603	0.929899	0.548637	early up
NDUFA7	0.306665	0.896741	0.591329	1	0.480473	0.595302	early up
LOC103235610	0.413186	0.9942	0.648766	0.677528	0.766753	1	early up
S100A6	0.380115	0.634596	0.788497	0.681459	0.807108	1	early up
IWS1	0.432168	0.784133	1	0.945919	0.662996	0.776803	early up
RPS23	0.436195	1	0.767081	0.819293	0.785309	0.812878	early up
RPS25	0.442709	0.739748	1	0.687441	0.990891	0.781267	early up
PDLIM4	0.314304	0.689311	1	0.922421	0.604362	0.332799	early up
KISS1	0.381655	0.814043	1	0.858974	0.70349	0.443733	early up
SKP1	0.440026	0.698502	1	0.81993	0.787908	0.798719	early up
NDUFB1	0.35416	0.759458	0.887786	0.513278	0.504443	1	early up
LOC103241089	0.404754	0.710143	0.858518	0.410623	0.922409	1	early up
CLIC1	0.420346	1	0.717119	0.594746	0.75499	0.905251	early up
ZC3H10	0.506004	0.665841	0.942168	0.825013	1	0.937615	early up
LOC103243885	0.486842	1	0.886096	0.898315	0.649453	0.81724	early up
LOC103233475	0.46958	0.672556	0.975693	1	0.622431	0.892953	early up
RPL18A	0.512965	1	0.916594	0.743433	0.837795	0.8449	early up
SIVA1	0.376115	0.879861	0.483498	0.763137	1	0.530996	early up
RPL38	0.44198	0.870297	0.618037	0.564058	1	0.915776	early up
TCEB1	0.427471	1	0.851751	0.495622	0.730635	0.804667	early up
LIMD2	0.524681	0.920556	0.849846	0.95812	0.627751	1	early up
RPL34	0.478375	0.763011	1	0.623972	0.74331	0.967002	early up
NME1	0.39701	0.879861	0.652723	0.436078	1	0.707995	early up
B2M	0.464678	0.863755	0.761374	0.878034	0.498003	1	early up
SSB	0.427471	1	0.95822	0.929291	0.395761	0.528063	early up
TAF10	0.398925	0.777684	1	0.925049	0.378802	0.563199	early up
RPS16	0.474968	1	0.755586	0.619527	0.901117	0.734259	early up
LOC103221773	0.408886	0.627719	0.680028	1	0.69887	0.64942	early up
CXCL14	0.514994	0.771191	1	0.949843	0.84659	0.61129	early up
RPS13	0.427471	1	0.692391	0.817776	0.438381	0.78455	early up
RPS8	0.596678	1	0.865489	0.882827	0.882851	0.942969	early up
CUTA	0.5122	0.898657	1	0.77944	0.875454	0.587535	early up
RPL24	0.511	1	0.898176	0.833158	0.688645	0.697147	early up
HSPA9	0.421273	0.662665	1	0.757919	0.571068	0.676785	early up
TNFRSF12A	0.398973	1	0.758333	0.743433	0.511445	0.54315	early up
RPL29	0.498716	1	0.961654	0.867338	0.811817	0.402334	early up
THOC7	0.397021	0.768635	0.712763	1	0.467993	0.579839	early up
UXT	0.427471	1	0.565217	0.637228	0.765427	0.689715	early up
EIF2S2	0.427471	1	0.774819	0.44606	0.828053	0.6035	early up
RPLP2	0.507622	1	0.844882	0.464646	0.913294	0.829813	early up
LOC103228685	0.427471	1	0.675906	0.743433	0.681926	0.54315	early up
EIF5	0.383331	0.896741	0.615968	1	0.400394	0.496085	early up
PDCD10	0.407115	1	0.730072	0.849638	0.417506	0.517286	early up
NME2	0.46004	1	0.730072	0.594746	0.70976	0.7242	early up
LOC103237237	0.552463	0.750425	1	0.883327	0.944272	0.641582	early up
GSTP1	0.662843	0.915423	0.994788	1	0.991885	0.868148	early up
PSMB6	0.47766	0.798149	1	0.712045	0.466525	0.86703	early up
LOC103233138	0.490032	0.719075	0.639103	0.674041	0.868022	1	early up
TAGLN2	0.591883	1	0.976449	0.857807	0.824306	0.74277	early up
PLAUR	0.412818	0.905363	1	0.740385	0.573292	0.273194	early up
VAMP5	0.417727	0.764769	0.504304	0.663314	0.558767	1	early up
SAT1	0.512965	1	0.824275	0.594746	0.941708	0.6035	early up
RPL13A	0.55807	0.790841	0.72637	0.811913	0.807108	1	early up
PSMB7	0.625374	1	0.92502	0.826037	0.811817	0.905251	early up
RPL10A	0.601626	1	0.879227	0.991244	0.595332	0.871723	early up
C6H19orf10	0.524681	0.736444	0.940901	0.273749	0.986466	1	early up
SSR4	0.546063	0.684336	0.947657	0.814013	1	0.578196	early up
RPS15	0.534519	0.736444	0.876404	0.598825	0.739849	1	early up
PTPMT1	0.48182	0.724591	0.776441	0.808027	1	0.364409	early up
S100A16	0.440017	0.753182	0.658079	0.671928	0.366867	1	early up
LGALS3	0.674995	0.701797	0.964123	1	0.997029	0.952953	early up
RPL31	0.508894	1	0.553442	0.743433	0.869804	0.6035	early up
NDUFB6	0.49833	0.672556	0.64307	1	0.393114	0.97413	early up
RHOC	0.556256	0.780764	1	0.937643	0.672843	0.579928	early up
PSMA7	0.581185	0.917723	0.685013	0.701217	0.782274	1	early up
PSMD8	0.649293	0.966583	0.933313	0.71859	0.807108	1	early up
PRDX6	0.542329	0.713639	1	0.707391	0.811082	0.646022	early up
RPL7	0.649995	0.994213	0.718272	1	0.868839	0.829422	early up
C1QBP	0.498716	1	0.753623	0.690331	0.556674	0.646608	early up
FTL	0.560246	1	0.886096	0.675848	0.669749	0.720086	early up
NDUFA3	0.601949	0.541601	1	0.805289	0.949711	0.849827	early up
HSP90AB1	0.564348	0.747284	0.874674	1	0.582391	0.744127	early up
SAP18	0.512965	1	0.708877	0.817776	0.584508	0.54315	early up
RPL19	0.541463	1	0.836265	0.716399	0.637645	0.6035	early up
HNRNPC	0.562824	0.705341	1	0.734124	0.68713	0.766213	early up
LOC103233412	0.624243	1	0.706522	0.778835	0.765427	0.948358	early up
PDIA3	0.652456	1	0.763539	0.782561	0.999817	0.794079	early up
PSMA4	0.619854	0.801343	0.825659	1	0.906114	0.639057	early up
EIF3M	0.501713	0.801819	1	0.544264	0.64527	0.568054	early up
CALM2	0.638568	1	0.836487	0.550691	0.97418	0.849371	early up
UBE2V1	0.468054	0.821203	0.586645	0.61051	1	0.330398	early up
RPL35	0.651384	1	0.855676	0.708031	0.742233	0.948358	early up
RPS19	0.620289	0.713639	1	0.901923	0.556171	0.904431	early up
PPDPF	0.569961	1	0.897544	0.578226	0.595332	0.737612	early up
CISD2	0.546213	1	0.769324	0.991244	0.324727	0.6035	early up
NDUFS8	0.455348	0.591786	0.624377	0.439953	0.576506	1	early up
SRP14	0.688703	1	0.833434	0.991244	0.730635	0.838195	early up
AP1S1	0.637339	0.796537	1	0.911034	0.805816	0.591643	early up
CD63	0.580516	1	0.751006	0.578226	0.595332	0.894075	early up
UBA52	0.702081	0.821203	0.990732	0.777012	1	0.810976	early up
RPS10	0.682579	0.684336	0.83484	0.915764	1	0.825994	early up
MYL12A	0.58421	1	0.956159	0.817776	0.194836	0.78455	early up
LOC103233614	0.609844	0.611414	0.94747	1	0.65519	0.66418	early up
HSP90B1	0.641206	1	0.783061	0.898315	0.568272	0.779521	early up
SBDS	0.675078	0.789619	0.702932	0.82184	1	0.857763	early up
SPCS1	0.562218	0.896741	0.709595	1	0.567832	0.432947	early up
NPC2	0.648253	0.541601	1	0.993189	0.756251	0.740875	early up
LOC103246678	0.637487	0.9942	0.682912	0.615934	0.645687	1	early up
MATR3	0.58136	1	0.666014	0.654221	0.740377	0.57936	early up
CCT6A	0.590266	0.690417	0.682912	0.615934	0.67259	1	early up
GABARAP	0.609146	1	0.754212	0.594746	0.718458	0.678938	early up
CAPZB	0.536663	0.672556	0.532196	1	0.65519	0.487065	early up
LOC103217585	0.651384	1	0.665308	0.743433	0.713239	0.797483	early up
POLR2L	0.711807	0.624434	1	0.994768	0.825566	0.753693	early up
HNRNPDL	0.517496	0.672556	0.842644	1	0.458633	0.243533	early up
EIF3A	0.712452	1	0.674407	0.878603	0.841337	0.768091	early up
APLP2	0.702952	1	0.846256	0.842557	0.649453	0.764434	early up
NDUFB8	0.560252	0.620821	0.682303	1	0.604791	0.374665	early up
LOC103237609	0.677217	0.896741	0.946126	1	0.69887	0.32471	early up
ATP6V1G1	0.702773	0.986415	0.783511	1	0.65519	0.541183	early up
FAM204A	0.5537	0.597827	0.517413	1	0.363995	0.721578	early up
RPL11	0.693646	0.768635	0.686364	1	0.592791	0.811775	early up
NSA2	0.598954	0.756625	0.582089	1	0.491393	0.507359	early up
EEF1A1	0.756849	0.737523	0.769547	0.875169	1	0.828134	unchanged
CST3	0.979136	0.758731	1	0.851913	0.792481	0.778892	unchanged
RPSA	1	0.824086	0.588119	0.632416	0.758783	0.737983	unchanged
TPT1	0.647005	1	0.738972	0.60512	0.773114	0.701745	unchanged
RPL27	0.755666	1	0.828329	0.847026	0.814479	0.87557	unchanged
RPS18	0.880186	0.910537	0.890405	1	0.806388	0.980374	unchanged
RPS14	0.78009	0.684336	0.944836	0.84263	1	0.806635	unchanged
RPLP0	0.901082	1	0.686111	0.467301	0.607703	0.523034	unchanged
NCL	0.856792	1	0.751482	0.820673	0.664214	0.80728	unchanged
MYL6	1	0.3332	0.629975	0.70443	0.547757	0.647246	unchanged
RPL17	1	0.824698	0.799739	0.865564	0.897923	0.839268	unchanged
TPM1	0.745699	1	0.810537	0.743433	0.690044	0.734259	unchanged
RPS27	0.640788	0.651749	0.722561	0.763137	1	0.747328	unchanged
NAP1L1	0.811916	0.859377	0.859275	1	0.70979	0.766676	unchanged
RPS7	0.791661	0.857752	0.735947	1	0.74065	0.705891	unchanged
GNB2L1	1	0.732953	0.634362	0.599391	0.580148	0.674564	unchanged
ATP5A1	1	0.805694	0.793441	0.583217	0.774564	0.729355	unchanged
RPL14	0.744439	1	0.726708	0.439991	0.666021	0.800562	unchanged
RPL23	0.87744	1	0.702803	0.899945	0.948544	0.952895	unchanged
UBL5	0.835454	0.6628	0.87833	0.777025	0.769857	1	unchanged
GPX4	0.826444	1	0.737726	0.594746	0.62104	0.859988	unchanged
PRDX1	0.748074	1	0.820154	0.687676	0.560154	0.754375	unchanged
RPL8	0.787259	1	0.754212	0.743433	0.669749	0.588413	unchanged
DDX3Y	0.783697	1	0.969736	0.743433	0.888223	0.8875	unchanged
RPL10	1	0.669482	0.529003	0.480553	0.539749	0.738405	unchanged
RPS3	0.777304	0.850532	0.792937	0.697725	1	0.725695	unchanged
SLC25A6	0.767864	1	0.746427	0.536924	0.676514	0.653792	unchanged
ATP5C1	1	0.829133	0.649262	0.550362	0.649065	0.768444	unchanged
RPL5	0.965413	0.9942	0.643455	0.821246	0.896787	1	unchanged
RPL27A	0.88819	1	0.681401	0.792995	0.633217	0.764434	unchanged
XRCC6	0.817224	1	0.790335	0.699702	0.458438	0.426	unchanged
RPS12	0.684227	0.743959	0.747022	0.779345	0.72475	1	unchanged
RPS27A	1	0.523733	0.857644	0.648934	0.867357	0.779647	unchanged
PFN1	0.989367	0.72486	1	0.822509	0.557482	0.897931	unchanged
CLU	1	0.919838	0.735734	0.582528	0.647174	0.514002	unchanged
ANXA1	0.673144	1	0.767429	0.615255	0.571071	0.749173	unchanged
LOC103221837	0.756832	0.51735	0.852878	1	0.68879	0.478739	unchanged
EMC7	1	0.539848	0.628211	0.566599	0.66512	0.440786	unchanged
MRPL40	1	0.519853	0.599903	0.652179	0.664691	0.470598	unchanged
RPS5	0.713051	0.769878	0.796765	0.763137	1	0.877619	unchanged
MYL12B	0.850725	0.955265	1	0.88772	0.953866	0.691804	unchanged
LOC103228971	0.880849	1	0.929183	0.540679	0.907759	0.658364	unchanged
SMDT1	1	0.470482	0.743296	0.408067	0.782987	0.615195	unchanged
SLC25A3	1	0.989117	0.675538	0.560261	0.734155	0.852761	unchanged
EEF1G	1	0.820821	0.784836	0.518692	0.619711	0.421061	unchanged
ARID4B	0.897204	0.3314	0.827299	0.915102	0.830168	1	unchanged
CHCHD2	0.7362	1	0.851751	0.247811	0.669749	0.678938	unchanged
FHL2	0.676963	0.97564	1	0.378429	0.557872	0.537599	unchanged
RPL21	1	0.398751	0.565331	0.622534	0.602106	0.67381	unchanged
EDF1	0.634114	0.757486	0.975589	0.457551	0.691807	1	unchanged
TM4SF1	0.91971	1	0.869236	0.506886	0.553511	0.466341	unchanged
ANXA2	1	0.988454	0.757725	0.29394	0.553686	0.984278	unchanged
ATP5L	1	0.471008	0.660009	0.66531	0.665328	0.682209	unchanged
TALDO1	0.634082	1	0.799547	0.483231	0.803699	0.633675	unchanged
ITGB1	0.83911	1	0.732689	0.784735	0.757696	0.704084	unchanged
OAZ1	0.888469	1	0.872762	0.65597	0.544395	0.994001	unchanged
LOC103224205	1	0.731044	0.723098	0.543482	0.45104	0.617659	unchanged
CD151	1	0.77978	0.582763	0.772952	0.557074	0.501971	unchanged
TUBA1A	0.899939	1	0.563978	0.782561	0.435817	0.476448	unchanged
YWHAB	0.819095	0.586574	0.628548	0.741333	1	0.849594	unchanged
LOC103223331	1	0.623824	0.797014	0.579714	0.455788	0.59609	unchanged
HSPD1	0.826444	1	0.835266	0.991244	0.876762	0.643734	unchanged
C11H12orf75	0.754176	0.53523	1	0.486331	0.869017	0.933144	unchanged
TPI1	0.930102	0.857143	1	0.588211	0.835012	0.835616	unchanged
PSME1	0.908376	1	0.855186	0.882827	0.639306	0.452625	unchanged
SNRPD1	0.787021	0.429593	0.920667	0.684371	0.687537	1	unchanged
PPA1	0.872753	1	0.710937	0.696968	0.547976	0.678938	unchanged
TMEM50A	0.675263	0.631868	1	0.845553	0.677109	0.648266	unchanged
VDAC1	1	0.71838	0.710572	0.492985	0.484499	0.500241	unchanged
GNG10	1	0.885156	0.614959	0.61105	0.769912	0.572348	unchanged
ETFA	1	0.68927	0.650788	0.885099	0.488344	0.680686	unchanged
HN1	0.659018	1	0.917006	0.464646	0.426204	0.905251	unchanged
PCBD1	1	0.907503	0.508662	0.584712	0.559912	0.511166	unchanged
LOC103236378	0.860102	0.295893	0.565841	0.879906	0.374729	1	unchanged
PPIA	0.790443	0.936565	0.712604	0.642714	0.701833	1	unchanged
ACTN1	0.958327	0.756625	0.942431	1	0.982786	0.811775	unchanged
NDUFB9	0.887824	1	0.98913	0.686246	0.749369	0.6035	unchanged
MRPL23	1	0.38989	0.728454	0.531405	0.443127	0.941195	unchanged
RAB13	0.736378	0.42476	0.606874	0.842082	1	0.769029	unchanged
LOC103219323	0.67459	0.473429	0.604865	0.395958	0.49003	1	unchanged
ANXA5	0.634577	0.614272	1	0.627921	0.897617	0.834105	unchanged
PSMA2	0.81423	0.791209	1	0.914995	0.942065	0.795825	unchanged
RPN2	1	0.630833	0.701973	0.644851	0.960227	0.713828	unchanged
FKBP1A	0.982739	0.83095	1	0.679531	0.84997	0.451331	unchanged
NGFRAP1	1	0.645335	0.930884	0.659675	0.746549	0.632873	unchanged
ATP5G2	0.886499	0.544379	1	0.635971	0.643964	0.703999	unchanged
GTF2B	0.751248	0.527227	0.757411	0.503946	0.733735	1	unchanged
PTTG1IP	0.814578	0.924764	0.900853	1	0.614241	0.507359	unchanged
NDUFA5	0.742985	1	0.741848	0.424819	0.521882	0.6035	unchanged
SNRPB	0.635726	1	0.608696	0.457497	0.899243	0.74277	unchanged
PSMB1	0.728513	0.779906	1	0.901923	0.506513	0.941347	unchanged
RAN	0.764266	1	0.869236	0.811018	0.929899	0.713228	unchanged
PRDX2	0.807473	0.798149	1	0.534033	0.738664	0.57802	unchanged
CCT4	1	0.676436	0.919989	0.942909	0.453042	0.714401	unchanged
WDR61	0.763311	0.787784	1	0.585664	0.652327	0.570513	unchanged
TIMP1	0.863671	0.782098	0.789714	0.799477	1	0.943993	unchanged
HTRA1	0.856105	0.627719	0.680028	1	0.873587	0.703538	unchanged
TMEM258	0.775361	0.53523	1	0.862132	0.955918	0.538352	unchanged
C24H14orf166	0.757928	0.559911	0.984578	0.763137	1	0.788449	unchanged
ANAPC11	0.902439	1	0.631944	0.619527	0.608863	0.452625	unchanged
SLC25A5	0.792217	0.807067	0.709595	1	0.567832	0.595302	unchanged
LOC103238540	0.549964	0.656963	0.798739	0.366306	1	0.693835	unchanged
ESD	0.624982	0.746577	1	0.55503	0.772756	0.901118	unchanged
DST	0.770614	0.365418	1	0.488995	0.533974	0.441059	unchanged
LOC103246967	0.696509	0.684336	0.85418	0.581438	1	0.943993	unchanged
BRK1	1	0.507327	0.613326	0.565745	0.864899	0.561315	unchanged
PITRM1	0.922936	0.925312	1	0.840776	0.400631	0.868663	unchanged
BTG3	0.932664	1	0.539526	0.473094	0.708495	0.713228	unchanged
HEXB	1	0.948381	0.969342	0.916575	0.369558	0.343409	unchanged
ARNTL2	1	0.374294	0.833008	0.626091	0.957154	0.67766	unchanged
EIF4G2	1	0.865235	0.665646	0.929131	0.56193	0.348113	unchanged
TMEM14C	1	0.911431	0.480813	0.474312	0.665924	0.605054	unchanged
PSENEN	0.83771	0.746548	0.661514	0.34688	1	0.619496	unchanged
TRMT112	0.824413	0.559911	0.630745	0.416257	1	0.732131	unchanged
PLK2	0.763132	0.357045	0.618037	0.597238	1	0.64643	unchanged
LRPAP1	1	0.629822	0.741639	0.401341	0.394432	0.760196	unchanged
DPY30	0.864337	0.649922	1	0.644231	0.633141	0.849827	unchanged
TMEM98	0.940436	1	0.708877	0.520403	0.389672	0.6035	unchanged
EIF4A1	0.962186	0.915613	1	0.425435	0.891972	0.552573	unchanged
RPL36	0.724928	0.684864	1	0.727357	0.285935	0.590451	unchanged
CAPG	0.975751	0.611414	0.725722	1	0.953004	0.737977	unchanged
ATP6V0E1	0.680787	1	0.622786	0.578226	0.920059	0.737612	unchanged
PDIA6	1	0.877253	0.686943	0.489134	0.694364	0.661778	unchanged
EIF3H	1	0.672961	0.554705	0.571773	0.421448	0.638208	unchanged
GLRX3	0.696619	1	0.86091	0.578226	0.541211	0.737612	unchanged
CCT5	1	0.891177	0.58766	0.414082	0.596865	0.873967	unchanged
SEC61B	0.755541	0.773267	0.983393	0.0821246	0.699494	1	unchanged
CD59	1	0.584835	0.867717	0.434786	0.797629	0.847076	unchanged
DDOST	1	0.986909	0.614633	0.489134	0.480714	0.661778	unchanged
VPS28	0.870774	1	0.549517	0.743433	0.649453	0.402334	unchanged
LOC103224743	1	0.877253	0.805737	0.745347	0.793559	0.529422	unchanged
LOXL1	1	0.601545	0.611534	0.521743	0.683682	0.363032	unchanged
SERPINI1	0.893853	0.342168	0.90253	0.593551	1	0.550663	unchanged
ABCB1	0.83911	1	0.98913	0.495622	0.378848	0.469389	unchanged
DYNLRB1	0.694557	0.649922	1	0.402644	0.844188	0.457599	unchanged
CAMTA1	0.824161	0.941578	0.842644	1	0.589671	0.811775	unchanged
RANBP1	0.880033	0.903818	0.869161	0.895904	0.953855	1	unchanged
MGLL	0.712452	1	0.5976	0.743433	0.791521	0.678938	unchanged
EEF2	1	0.832647	0.35297	0.707448	0.63733	0.717861	unchanged
LAMTOR1	0.969018	0.513252	0.951887	0.476961	1	0.619496	unchanged
BCAP31	1	0.765602	0.673138	0.758899	0.559376	0.693062	unchanged
PRDX4	0.906054	0.366848	0.56445	1	0.595628	0.811775	unchanged
DPM1	0.67459	0.710143	0.819494	0.439953	0.461205	1	unchanged
SMC4	1	0.237899	0.431407	0.88431	0.69527	0.861433	unchanged
CCBL2	0.954372	0.505495	1	0.375801	0.615554	0.762665	unchanged
TOMM6	0.709162	0.672556	0.886993	1	0.720709	0.487065	unchanged
PSMA1	0.664049	0.310687	0.563402	0.384959	0.504443	1	unchanged
LOC103246770	0.75893	0.739748	1	0.439963	0.936842	0.982164	unchanged
RPL32	1	0.926908	0.720369	0.393768	0.644983	0.639302	unchanged
EIF3K	0.864337	0.957779	1	0.474696	0.93305	0.963367	unchanged
SERPINH1	1	0.982523	0.78673	0.417394	0.615314	0.762368	unchanged
RWDD1	0.822751	0.641565	0.740357	0.763137	1	0.154874	unchanged
SMS	0.997432	1	0.753623	0.318614	0.556674	0.948358	unchanged
RAB5C	0.890564	1	0.680027	0.371716	0.426204	0.6035	unchanged
CLNS1A	0.747495	0.941578	0.709595	1	0.589671	0.243533	unchanged
COPE	0.979623	0.44837	0.788439	1	0.582391	0.901972	unchanged
SPINT2	0.773519	1	0.730072	0.743433	0.695843	0.517286	unchanged
LOC103237177	0.712452	1	0.518116	0.849638	0.765427	0.6035	unchanged
UGCG	1	0.255201	0.504854	0.758899	0.932293	0.462041	unchanged
FUS	0.708319	0.690417	0.614621	0.513278	0.67259	1	unchanged
UBE2D2	1	0.668383	0.798851	0.993796	0.895297	0.705896	unchanged
PPM1G	0.787021	0.690417	0.455275	0.513278	0.67259	1	unchanged
PARK7	0.997432	1	0.518116	0.424819	0.626259	0.689715	unchanged
MTPN	0.67174	1	0.565217	0.743433	0.695843	0.517286	unchanged
SCG5	0.732807	1	0.894927	0.531024	0.417506	0.6035	unchanged
LOC103246791	0.944426	0.41425	0.500802	0.615934	0.538072	1	unchanged
MACF1	0.579534	0.903818	0.893994	0.335964	0.586988	1	unchanged
LOC103245320	0.73193	0.6628	0.819494	0.862308	0.645687	1	unchanged
CAST	0.816318	0.673993	1	0.501068	0.984886	0.81351	unchanged
TMEM219	0.987814	0.69325	1	0.773077	0.844188	0.627565	unchanged
FTSJ3	0.658542	0.866562	1	0.751603	0.422094	0.348647	unchanged
TOMM20	0.831194	1	0.851751	0.619527	0.649453	0.704084	unchanged
TMEM147	0.766661	0.747284	0.788439	1	0.509592	0.360789	unchanged
CD9	0.807445	1	0.961654	0.247811	0.730635	0.905251	unchanged
DSTN	0.949935	1	0.879227	0.619527	0.568272	0.6035	unchanged
DDRGK1	0.902439	1	0.686896	0.619527	0.649453	0.704084	unchanged
REEP5	0.702081	0.821203	0.496392	0.305255	1	0.412997	unchanged
RDX	0.926357	0.684336	0.846122	0.890327	1	0.309748	unchanged
ERP29	1	0.623824	0.771304	0.463771	0.531752	0.847076	unchanged
LOC103234951	0.626644	0.758242	1	0.563702	0.517065	0.640639	unchanged
MRPS15	0.824413	0.559911	0.984578	0.832513	1	0.788449	unchanged
OLA1	1	0.895918	0.836947	0.333027	0.654589	0.270343	unchanged
PSMB2	1	0.738739	0.852494	0.549203	0.899581	0.891659	unchanged
TPM3	0.74086	0.866562	1	0.515385	0.759769	0.732159	unchanged
PSMB10	0.837105	0.451909	0.794661	0.55994	0.366867	1	unchanged
PRELID1	0.759948	1	0.467089	0.619527	0.649453	0.905251	unchanged
MDH1	0.514486	0.577708	1	0.536859	0.633141	0.522971	unchanged
PDAP1	0.694787	0.840694	0.831556	1	0.65519	0.304416	unchanged
NDFIP2	0.972379	0.568681	1	0.704628	0.830997	0.800799	unchanged
NUTF2	0.682579	0.513252	0.789714	0.763137	1	0.619496	unchanged
MLF2	1	0.719797	0.771304	0.802681	0.61356	0.651597	unchanged
MFSD10	0.797819	0.933186	0.615361	0.693761	1	0.675813	unchanged
AFG3L2	1	0.899746	0.711973	0.668901	0.701212	0.542997	unchanged
SPP1	0.648253	0.842491	1	0.375801	0.65659	0.711821	unchanged
PHB	0.790619	0.504417	0.415778	1	0.982786	0.507359	unchanged
ISCU	0.794042	0.960794	0.823637	1	0.748789	0.463871	unchanged
CAPZA2	1	0.758705	0.812996	0.846069	0.739115	0.572348	unchanged
CALU	0.949935	1	0.65942	0.619527	0.243545	0.6035	unchanged
PA2G4	0.862494	0.896741	0.776119	1	0.982786	0.947071	unchanged
MRPL12	0.73193	0.9942	0.409747	0.492747	0.403554	1	unchanged
TMED9	0.742703	0.840694	0.498934	1	0.573292	0.405888	unchanged
