# Supplementary material for: Time-course transcriptome analysis of host cell response to poxvirus infection using a dual long-read sequencing approach
Source: BMC Res Notes. 2021 Jun 24;14:239. doi: 10.1186/s13104-021-05657-x (PMC8223271; doi:10.1186/s13104-021-05657-x)
Supplement: Supplementary file 6 — Additional file 6: Table S2. Transcriptional start and end sites of the host (C. aethiops) RNAs. Read counts, distances between GC-, CAAT- and TATA-boxes and TSSs, the sequence of these features, the distance between polyadenylation signals and TESs, and sequences of ± 50-nt regions of TESs are shown. The letter ‘M’ following the sample name indicates MinION sequencing and the letter ‘S’ refers to Sequel sequencing. The TSS and TES sequences were identified using the LoRTIA software suit. [file 13104_2021_5657_MOESM6_ESM.xlsx]

## Sheet: Munka1
contig	feature	position	readCount	strand	gc_dist	gc_seq	ca_dist	ca_seq	ta_dist	ta_seq	pa_dist	pa_seq	tes_seq	tss_seq	samples
NC_008066.1	tss	657	10	+										AGACAAATAGG	6h_S
NC_008066.1	tes	1603	12	+									AGGGGATAAGTCGTAACACGGTAAGTGTACCGGAAGGTGCACTTGGATAAATCAAGGTATAGCTTAACGCAAAGCATCCGGCCTACACCCGGAAGATCTCA		8h1_S
NC_008066.1	tes	1866	58	+							49.0	CATAAA	AGCATAAAATAGCAAGAACTAACTTCTGTACCTTTTGCATAATGAATTAACTAGAAATAGTTTCGCAAAGAGAACTAAAGCCAAACCCCCCGAAATCAGAC		Uninf_M
NC_008066.1	tes	2028	10	+									TATGGGTAGAGGTGACAAGCCTACCGAGCCTGATGATAGCTGGTTATCCAAGATAGAATTTTAGTTCAACCTTGAGCTTACCTACAGAACCTCTTAATCCT		Uninf_M
NC_008066.1	tes	2295	41	+									AACTGAACTCCTCATCTCACATTGGATCAATCTATCATTTCATAGAAGCAATAATGTTAGTATAAGTAACATGAACATTTTCTCCACCGCATAAGCCTAAG		Uninf_M
NC_008066.1	tes	2345	18	+									ATAATGTTAGTATAAGTAACATGAACATTTTCTCCACCGCATAAGCCTAAGTCAGACCGAAAACCTCACCGACACTTAACAGTCCAATATCAACAAACACA		Uninf_M
NC_008066.1	tes	2369	29	+									ACATTTTCTCCACCGCATAAGCCTAAGTCAGACCGAAAACCTCACCGACACTTAACAGTCCAATATCAACAAACACAAACAAGCTGACATTACTTCCACTG		2h_M
NC_008066.1	tes	2428	15	+									CCAATATCAACAAACACAAACAAGCTGACATTACTTCCACTGTTAATCCAACACAGGCATGCCTCAAGGAAGGTTATAAAAAGTAAAAGGAACTCGGCAAA		Uninf_M
NC_008066.1	tes	3225	15	+									TCTAATCTTAATTTAACAAAACATTACAAATCCCACCCAAGAACAGGGTTTGTTAAGATGGCAGAGCCCGGCAATTGCATAAAATTTAAAATTTTAAAACC		2h_M
NC_008066.1	tes	3227	10	+									TAATCTTAATTTAACAAAACATTACAAATCCCACCCAAGAACAGGGTTTGTTAAGATGGCAGAGCCCGGCAATTGCATAAAATTTAAAATTTTAAAACCAG		4h1_S
NC_008066.1	tes	4262	110	+									AACATCCTAACACCCATTACAATCTCCAGCATTCCCCCTCAAACCTAGAAATATGTCTGACAAAAGAGTTACTTTGATAGAGTAAATGATAGAGGCCCCAA		4h1_S
NC_008066.1	tss	4563	14	+										GGCCTGGAAAT	8h1_S
NC_008066.1	tss	4825	11	+										CCCAAGGAACA	8h1_S
NC_008066.1	tes	5511	47	+									TCTACTCTCCTACTACCAATCACCCCCCTAATCCTAACTATTCCCTAGAAATTTAGGTTAAATAAGACCAAGAGCCTTCAAAGCCCTTAGTAAGTAGACCA		4h1_S
NC_008066.1	tss	6530	15	+										ATTAACAGACC	6h_S
NC_008066.1	tss	6988	25	+										CCCTAGATATT	8h1_S
NC_008066.1	tss	7149	10	+										ATTATATTCAC	2h_S
NC_008066.1	tes	7348	14	+									TAATAATCTACATGATCTGAGAGGCCTTCGCCTCAAAACGCAAAGTATCAATGGCCGAACAATCCCCCACCAACCTCGAATGATTAAATGGCTGTCCCCCG		2h_M
NC_008066.1	tes	7434	21	+									AATGGCTGTCCCCCGCCTTACCACACATTTGAAGAACCAACCTACATTAAATTGAGCGAAAAAGGGGGGAATCGAACCCCCTAAAACCGGTTTCAAGCCAA		8h1_S
NC_008066.1	tes	7510	230	+									CCCCCTAAAACCGGTTTCAAGCCAATCCTATAACCCCTATAACTTTTTCAATGAGATATTAGAAAAACTATTTCATGGCTTTGTCGAAACCAAATTATAGG		2h_S
NC_008066.1	tss	7909	11	+										ACGAATACACA	2h_S
NC_008066.1	tes	8293	64	+							33.0	TATAAA	TAGGACCTGTGTTTACCCTATAAATACCCCRCTCCCTTTCCACTATACAAATGCACTGCACAGCTATTCTAGCGTTAACCTTTTAAGTTAAAAATTGAGGG		Uninf_M
NC_008066.1	tes	8295	33	+							35.0	TATAAA	GGACCTGTGTTTACCCTATAAATACCCCRCTCCCTTTCCACTATACAAATGCACTGCACAGCTATTCTAGCGTTAACCTTTTAAGTTAAAAATTGAGGGGC		2h_M
NC_008066.1	tss	8381	26	+										ACACATCCACA	8h1_S
NC_008066.1	tes	9201	97	+									CAAGCCTATGTTTTCACACTTCTAGTTAGCCTCTATTTACACAACAACACCTAATGACCCACCAATTCCATGCTTATCACATAGTCAAACCCAGCCCTTGA		3h_S
NC_008066.1	tes	10394	14	+									ACCCTCAGTCTAGCCTACGAATGATCCCAAAAAGGACTAGATTGAGCCGAATTGGTAAGTAGTTTAAACAAAACAAATGATTTCGACTCMTTAAATTATGA		2h_M
NC_008066.1	tss	10479	23	+										TCATGAATATT	8h1_S
NC_008066.1	tes	12127	113	+									CCAATTATCCTTCTATCCCTTAACCCCAACATCATTCTAGGGTTTACCTCCTGTAAATATAGTTTAACCAAAACACTAGACTGTGAATCTGACCATAGAAG		6h_S
NC_008066.1	tes	12257	26	+									CGCAAGGACTGCTAACCCATGCCCCCATACTTAACACTATGGTTTTCTCAACTTTTAAAGGATAACAGCTATCCATTGGTTTTAGGAACCAAAAATATTGG		Uninf_M
NC_008066.1	tss	12448	10	+										CTATAATATAT	8h1_S
NC_008066.1	tss	13498	10	+										ACTCCAAAGAT	8h1_S
NC_008066.1	tes	14729	17	+									CCATAACCAATGATATGAAAAACCACCGTTGTACTTCAACTACAAAAGCACTAATGACCCCAATACGTAAATCCAACCCAATTATAAAAATAATTAACCAC		2h_S
NC_008066.1	tes	15870	33	+									AATCCTGATACCACTAACCTCCCTAATCGAAAATAACCTACTCAAATGAACTTGCCCTTGTAGTATAAACTAATACACTAGTCTTGTAAACTAGAGATGAG		Uninf_M
NC_008066.1	tes	15872	25	+									TCCTGATACCACTAACCTCCCTAATCGAAAATAACCTACTCAAATGAACTTGCCCTTGTAGTATAAACTAATACACTAGTCTTGTAAACTAGAGATGAGAC		1h_M
NC_023642.1	tes	569931	14	+							22.0	AATACA	GATTTgtgattttatgtaaaattttgccTAATACATTAAAGCAGTCACTTTTCCTGTGCTGTTTCATTCACTGTCTCCATCCCCTTTATCCCCTAAGCATC		2h_M
NC_023642.1	tes	569934	11	+							25.0	AATACA	TTgtgattttatgtaaaattttgccTAATACATTAAAGCAGTCACTTTTCCTGTGCTGTTTCATTCACTGTCTCCATCCCCTTTATCCCCTAAGCATCACT		Uninf_M
NC_023642.1	tes	590582	10	-							19.0	AATAAA	AACCCTGGGCCTGAGTGGAGGCTGAGTCTGAAATAAACTCTGTTGTCTAAAGGCTGGGCTTGCATCCTCATCTGCATGTGGCTGGGAGATGCAGGGGAATG		Uninf_M
NC_023642.1	tes	620652	13	+							39.0	ATTAAA	TTGGCCTCTTTGATTAAATTCCTGCTCCCCTGCAAATAAAGCCTTTTACACATACCTCAAGTATTCCATGAGCACTTTGTCAGACGGTAGCCTCTGCCCAG		2h_M
NC_023642.1	tss	639372	10	+	39.0	GGGGCG								TTCTCAGCGCT	6h_S
NC_023642.1	tes	645134	10	+									ACCATCCCTGCCACatacaggtgctcaataaacacttgtgGGGCAGATGGACGAGCCCGCTGTGCTGGTGAGATGGTGGTCTGTTCTCAGGGCCCCTCACG		3h_S
NC_023642.1	tes	645137	16	+									ATCCCTGCCACatacaggtgctcaataaacacttgtgGGGCAGATGGACGAGCCCGCTGTGCTGGTGAGATGGTGGTCTGTTCTCAGGGCCCCTCACGTCC		Uninf_M
NC_023642.1	tes	646747	20	-							20.0	AGTAAA	TCCCATCCCCCACTCTGGAAGGAACCATCCAGTAAAGGTCTTTCAGAACTACCAAGGTCCCAGCCCTCACTAGGATGTCAGGGGCCAGGACTAGGCCCAGC		Uninf_M
NC_023642.1	tes	1570163	29	-							22.0	AATACA	GGCGACCGAGAGCCCAAGCTGATGTGGAAATACAGTTGTTGGCCTCCCCTCTGTGCTGATGTGCTCTGCTTGGCAGGGGGTGGCTCCAACTTgggatgggg		2h_S
NC_023642.1	tes	1570165	19	-							20.0	AATACA	TGGGCGACCGAGAGCCCAAGCTGATGTGGAAATACAGTTGTTGGCCTCCCCTCTGTGCTGATGTGCTCTGCTTGGCAGGGGGTGGCTCCAACTTgggatgg		3h_S
NC_023642.1	tes	1570166	58	-							19.0	AATACA	TTGGGCGACCGAGAGCCCAAGCTGATGTGGAAATACAGTTGTTGGCCTCCCCTCTGTGCTGATGTGCTCTGCTTGGCAGGGGGTGGCTCCAACTTgggatg		Uninf_M
NC_023642.1	tes	1570167	34	-							18.0	AATACA	CTTGGGCGACCGAGAGCCCAAGCTGATGTGGAAATACAGTTGTTGGCCTCCCCTCTGTGCTGATGTGCTCTGCTTGGCAGGGGGTGGCTCCAACTTgggat		6h_S
NC_023642.1	tss	1581747	11	-	46.0	GCGCCG			32.0	GCTATA				GCTCCGACCCG	2h_S
NC_023642.1	tss	1581797	17	-	140.0	GGGCGG								GGCCCAACTGC	8h1_S
NC_023642.1	tss	1581824	10	-	113.0	GGGCGG								GGTGCAAACAC	8h1_S
NC_023642.1	tes	1777797	31	+							25.0	AATAAA	CTGTGGCAGAGCAGCCCTGACACCTAAATAAAAGTACTGCTGCAGAAGAAAGAGCAGGAAGCTCTGTTTCCTTCTTCTCTTGGGTCTCTGGGTGCCAGACA		Uninf_M
NC_023642.1	tes	2211836	15	+							25.0	AATAAA	ATCACAACATCCTGAATCCGTCATTTAATAAAGAAGGAACGTCAGGCATGCTACCAGGCCTGTCCAGCCCCTCAGTGCCAGTGGCGTCTGAGACCCAGGGG		6h_S
NC_023642.1	tes	2211838	10	+							27.0	AATAAA	CACAACATCCTGAATCCGTCATTTAATAAAGAAGGAACGTCAGGCATGCTACCAGGCCTGTCCAGCCCCTCAGTGCCAGTGGCGTCTGAGACCCAGGGGTT		3h_S
NC_023642.1	tes	2887645	21	+									TCGAAGAGTACTTCAAAtgcaagaaatgaataaataaatctttggctcacacacacacacacacacaaaaagaatggTCATTGGACTCTAGCATTGGTATG		Uninf_M
NC_023642.1	tes	3257340	11	+							25.0	ATTAAA	atgttCTGAGTAGAGTTCATCTTTATATTAAACTTTCCCTATTTGAATAAATGGCTGTGTGGTTTCTGACTCATGAATGGGCCTGACCGCAGGTCTGACTG		8h1_S
NC_023642.1	tes	4909098	10	-							20.0	AATAAA	aagacaaaaagacaaaCGTGAAAGTCTAGAAATAAAACTGGTAAAACCCCAGCATGGTGCCCGCCTGTTTGCTTCCTGGGCTGGCCGGGAGCCAGGGGCGC		2h_S
NC_023642.1	tss	6679724	14	-	54.0	GGGGCG			28.0	TATAAG				CCTGCGCTGGA	2h_S
NC_023642.1	tes	6774006	11	+							36.0	TATAAA	GGCTTTTCCAGTGTGTATAAATCCATGAAAATAAACGCCACCTGCACCCAACCCACTCGCCCCGTGCCTGGCATCACAGGGCGGCCAGCCCAGTTCCCACC		6h_S
NC_023642.1	tes	6825776	11	+									CGGGAAGGTGGGCTCTATATTTTCATTCcaaataaaattctctttctaaAAGCCGGGCTGACCTGCCGCTGCAAGGGTGGGGCTGAGAAGTCTGGAAACCT		6h_S
NC_023642.1	tes	6865983	13	-									GGGGGACTGGACGCTGCTattgattcattaaaaaaaaaaaaaaaggaaaaatacaccAAGGCTCCATGTTCCCCGTGACAGGTGGGCCTGAGGGGCCGGGG		6h_S
NC_023642.1	tes	7092558	13	-									CTGCTAtctgaataaaataagatttgtcaaagaaaaaaaaaaaaaaagaaaccgtTAActaggccaggaacagtggcacacacccacactcctgtaatcct		2h_M
NC_023642.1	tes	8394850	15	+									TGGAAGCAGGACCAGTAAGGGGCCTTCgattaaaaaagacaataataaaaagGCTCATTAATGGGATGTGTGTTTCAAGGTTGGGGCCCAGGAGACTTTGG		Uninf_M
NC_023642.1	tes	8394865	12	+									TAAGGGGCCTTCgattaaaaaagacaataataaaaagGCTCATTAATGGGATGTGTGTTTCAAGGTTGGGGCCCAGGAGACTTTGGGGGGTGGTGCACTGG		Uninf_M
NC_023642.1	tes	8700721	13	+							24.0	GATAAA	CCTCCCAGAGGGTGTTTCCTAGAAACTGATAAATCAGATCGTGCCTCTTTATCCTTGGCTTTCGAAGCAAATTGATGTTCACGTCTGACGTGGGCGCGGGC		6h_S
NC_023642.1	tes	8810233	16	-							47.0	TTTTTCT	TCATTTTTCTTCCACTTTACAGCACAAATAAAGGTTTGAGTTCCAAACTCATGAGAATTGTTGTATTGCTATGTTACATTTCTCGACCCCTGTCACATTGC		3h_S
NC_023642.1	tes	8810236	11	-							44.0	TTTTTCT	TAATCATTTTTCTTCCACTTTACAGCACAAATAAAGGTTTGAGTTCCAAACTCATGAGAATTGTTGTATTGCTATGTTACATTTCTCGACCCCTGTCACAT		4h1_S
NC_023642.1	tes	8811562	12	-									CTTTCCCAAAGCTTAGAACTttaagtgcaaaaaaaaaagaaaagaaaaaaacccaaaacaaaattgttttgctttgctgCAAGGTGGGGAAGACTGAAGTA		2h_S
NC_023642.1	tss	8813946	38	-					32.0	GCTATA				CCAGCAGAAGT	6h_S
NC_023642.1	tss	9106769	14	+	113.0	GGGGCG								TCTTCCTCTTT	0h_M
NC_023642.1	tes	9108280	11	+							22.0	AATAAA	TTAAGTCCTTTGTAATTCCGGCTTTCTCTAATAAAAAAGCCACTTAGTTCAGTCATTGCATTGCTTCATCTTTATTTGCAAGGCCTCAGGGAGAGGTTGGT		1h_M
NC_023642.1	tes	9108281	17	+							23.0	AATAAA	TAAGTCCTTTGTAATTCCGGCTTTCTCTAATAAAAAAGCCACTTAGTTCAGTCATTGCATTGCTTCATCTTTATTTGCAAGGCCTCAGGGAGAGGTTGGTG		2h_M
NC_023642.1	tes	9112533	10	-									CAGAGAAGAGGTGGTTTAgagcaaggaaaaaaatgaaaccagtGACCAAAATCGGAGATGCTCTTCCTCCTTTGGATAAACATTGGGAACCCTTGGTGCAC		Uninf_M
NC_023642.1	tes	9431123	15	+									atttatttttcagttccaagaaagatgaatacattttgttaaaaaaaaaaatacaaagcgcAAGTCCATGTTTCATCTGGGAAACTGGGGATGGGGCGGGT		6h_S
NC_023642.1	tes	9918790	46	+									CTTGAGCTcgacattatatatttttttctcattaaaggtTCAAAACCAAAAGCGGTTTCTCTTTGCagcaaatatacattaaaatagagTCTCTGTACAGC		Uninf_M
NC_023642.1	tes	10269020	13	-									ACCCTGCTTGGTGGGATCCCCCTTGTAacaataaaatctatttaaacTTTACTTCAGAAATTCATTGtgccttccctcctccctgggcTCATGCCTCCACT		Uninf_M
NC_023642.1	tes	10269024	17	-									ATTGACCCTGCTTGGTGGGATCCCCCTTGTAacaataaaatctatttaaacTTTACTTCAGAAATTCATTGtgccttccctcctccctgggcTCATGCCTC		2h_M
NC_023642.1	tes	10486627	10	-									GTTCCTGTAAAATTGCAAATTGATGTggtattaataaaaaaaaaaaaaaaacacaatgactGTGGCATCATTCTGCTAACTTTATTCTTTATACACAGTTT		3h_S
NC_023642.1	tes	10660757	14	+									gaataaaataaagtacaacGAGGGAGGATTTTATTGGGGGAAATGCAGCAAGAACTGCCTGGTGTGAATTCTGTTCAGGGAACAGCCGGGCTCTCTTCCTA		Uninf_M
NC_023642.1	tes	11011351	10	-							24.0	AATAAA	CCCAAATAGGGTGTTTTCTGCCTTCAAATAAAAGTCACCCCTGCCTGGTGAGGTCCTGTCTTCCCTCTGCATCTCTCATAGCAGggatttctctccttcct		Uninf_M
NC_023642.1	tes	11280534	10	+							13.0	GATAAA	GCTGTGACACGTTTTGATAAAAGGAGAAACAATAAAGGGATAAACCATAAATCACTGGTGGTAGTCTGGATTCTAGTTCTAGCCTGAGCCACAGACCCTAG		3h_S
NC_023642.1	tes	11339372	12	+							23.0	ATTAAA	GCACCTGCCCTTCAGGGAGATGGGGGTCATTAAAGGAAACTGAACATTGAACCCTTTCCTGTCCTGCCTCCTTTGTGAGTGGTGGCGTCTTCAAGGGGAGT		2h_S
NC_023642.1	tes	11384940	23	+							45.0	AAGAAA	GAATGTAAGAAAATTGATGCTGTACAAGGCAAATAAAACTGTTTATTAACCTTGATGTCTTGTGCCTTTGTATTCTGCGTTGCGGGCGCGTGAAACCTGGG		2h_M
NC_023642.1	tss	11837902	22	+	30.0	GCTATA								GCTGCGCCAAA	0h_M
NC_023642.1	tss	11837905	14	+	33.0	GCTATA								GCGCCAAACGT	2h_S
NC_023642.1	tes	11928632	10	+									AGCAAGAATTGGGGGAaagctgttatttttatattaaaatgcattCAGATGTATTATGGAGTGGAGTGATGAATTTGCATGAGTTTTGAAGCTGGGGTCTG		3h_S
NC_023642.1	tes	11928634	17	+									CAAGAATTGGGGGAaagctgttatttttatattaaaatgcattCAGATGTATTATGGAGTGGAGTGATGAATTTGCATGAGTTTTGAAGCTGGGGTCTGCC		Uninf_M
NC_023642.1	tes	12065660	13	+							21.0	AATAAA	gttgctgGAAGTGTCCCACCTGCTGCTCATAATAAAGGCAGATGTATGGCAGTTCTGTCTGGGGTCCATTCTGCGGGGGTGGCGGGGTGCTGGGACCTACA		Uninf_M
NC_023642.1	tes	12543126	10	+							24.0	AATAAA	tgaATTGTTAGTTTCTGAGTTTTACCAAATAAAGTAGAATCTAAGAAGAAAGGTacgtttgtttttgcttttattcacCCTGCCCAGCTATCCAGGACCTC		8h1_S
NC_023642.1	tes	12717330	18	+							16.0	AATAAA	CCGACCGCCTGTATGTTTGTGTAATTAATTGCCATAATAAACTTTGATGAGTCACatgtggtgtggtggtggtgggtttgAGTGAAGACGTGGCTGCATGT		Uninf_M
NC_023642.1	tes	12910670	11	-							20.0	AATAAA	TTATTTATGGGAACCATTTCATTCTAACAGAATAAACCGAGAAGGAAACCAGAGCCGGGACTGCTGCTGTCTGTCTGGTGGAGTGAAGCAAAGGGGCTGGA		6h_S
NC_023642.1	tes	12924736	13	-									aaatgcacgctattttattatcttgttctgaataaaatgtatttactccAAGTCTGGATTGCTTCGATGTCTCCTCTACCGCTAAACCCATTTCTGTAGTG		8h1_S
NC_023642.1	tes	15487432	14	-									GTAAGGCATTGCAAAAGTTACTGGATTTGgtttaataaaagttgaaataaagtaTTTGAGTAATAGAGTAAAACTTAATCTTAAGGGATGGACAAAGCCAG		2h_M
NC_023642.1	tes	17700990	10	+									TTTCTATACAGTGTGGCGCGcttttttaataatcatttaatCTTGGGAAAATTGAGGTGTTTGGTGTctgccttttttgttcttttttccagcACAACATA		Uninf_M
NC_023642.1	tes	18206790	12	+									TTAAGAAtaaacttttgttaaaaaaaagaaaaagaaaaagaaaaagaaaaagtagatagtACTGAACTGTCCCACCCTTGTGGGTTTCTGATTCTCCAATC		Uninf_M
NC_023642.1	tes	21119346	11	-									TTCCTCTTTGGTTTGACTTTTTgatatgattaaaattattttttattcctttttctactGTGTCTTCAACACCAATTCCTGATAGTCCAAGGAACCACCTT		8h1_S
NC_023642.1	tss	21282206	17	-										GTGTCAGACGC	8h1_S
NC_023642.1	tss	35239770	11	+										AGGTCCCTTTT	0h_M
NC_023642.1	tes	35240394	10	+									catggcataataggtgttaaaaataaataaataaataaaagacctctgggctggggaaaaaaaaaaaaaaaaaaagaaatgaggtttaatggCAATATAAG		Uninf_M
NC_023642.1	tes	35240422	11	+									aaataaataaaagacctctgggctggggaaaaaaaaaaaaaaaaaaagaaatgaggtttaatggCAATATAAGCAACAAAAATGCCTTTTATAGTATGAGT		6h_S
NC_023642.1	tes	35869028	44	-									CCATGTGTGATCAGACTGCTAtctgaataaaataagatttgtCAAAAAAAACTGTTCACATTccaagttaatattgatatgtgaaatTTTGGTCCTATGAT		Uninf_M
NC_023642.1	tes	40632289	10	+							47.0	AATAAA	CCGCAATAAAATCAAGCTGcttttgttggaaaaaaataaaaaataaaaaaagataatgccAGTATCTGTAAAAACAACCCCCAGATATATAATAACTTATA		3h_S
NC_023642.1	tes	46442072	11	+									aaaagaaaaactcatgcactgatttaaaacaaaccaaagaaaaaacaaaaattccaccTTTCTAGCTGAACAAAAATGTGCAGTTAATAGTTGGCCCTTGA		2h_M
NC_023642.1	tes	46442404	15	+									GAATAATCAGGAAAAGTGTAAAAattcaaagtgaaataaaaattttatcagttgaaaacaaaaaatacctgaatacaaaagaaaaaaaaaattaagatctg		2h_M
NC_023642.1	tes	46442418	66	+									AGTGTAAAAattcaaagtgaaataaaaattttatcagttgaaaacaaaaaatacctgaatacaaaagaaaaaaaaaattaagatctgCCAAAAGCTTCCTG		Uninf_M
NC_023642.1	tes	46442444	19	+									aattttatcagttgaaaacaaaaaatacctgaatacaaaagaaaaaaaaaattaagatctgCCAAAAGCTTCCTGCCTGATACTATAATATTGAAGATGAG		2h_M
NC_023642.1	tes	46451119	13	+							43.0	TTTTTGT	CTGTAAACTTTTTGTGCTGAATGTTGGGACTGCTAAATAAAATTTGTTgcataatttttctctcctttattgaACTTTAGGAAAGATCCATGAAACCTTAA		Uninf_M
NC_023642.1	tes	46532185	15	-							27.0	ACTAAA	CCAACTATCCAAGTGTTATACCAACTAAAACCCCCAATAAACCTTGAACAGTGACTACTTTGGTTAATTCATTATATTAAGATATAAAGTCATAAAGCTAC		3h_S
NC_023642.1	tss	46542417	14	-										AGCTTAGAGTG	3h_S
NC_023642.1	tes	47309616	13	-									atgattatgaaataaaaactaagtaacaattgtcaaaaaaaaaaaaaaaaagaaggaaatgtcctcaaccaaaggcatctacaaaaaactttcAACTAATA		4h1_S
NC_023642.1	tss	47310387	43	-										atgtCGGCTTT	0h_M
NC_023642.1	tss	50430165	12	-										aaaatgagaga	3h_S
NC_023642.1	tes	50607206	87	+							24.0	ATTAAA	TACCCTTGTATAGCTTCAGGTGCTAGAATTAAAATTGATCTGTTATCACAAGATGATGCTTGATTACTCATTGTGTTAATTTAGTGGTTTCTTAAGGGAAC		2h_M
NC_023642.1	tes	54029488	11	+							18.0	AATAAA	TTCATGCCCTGATTTTATATACTTGTATCTATCAATAAACATTGTGATACTTGATGTAGTGATGTGTGGCTGTAAATGGCATCGACAATCTGTGGGAGAAT		3h_S
NC_023642.1	tss	54686882	45	+										GGCCCGCTTTG	0h_M
NC_023642.1	tes	55183777	27	+							41.0	AATAAA	TGGGTTCAGTAATAAATATGTGAGgcctttcatttcaaaaaaaaaaaaaaagaattctggggGGAATGCTTTGGATTTCAGATTAATCAAGTTATTCCACA		2h_M
NC_023642.1	tes	55258514	14	+									AAATGGCACTGTCATGGGTGCTGAAATCCGGCATGTTCTTGTCACACTGGGTGAGAAGATGACAGAGGAAGAAGTAGAGACGCTGGTGGCAGGGCATGAGG		2h_M
NC_023642.1	tes	55258813	17	+									TAAACTTGCTTTCTGGgccctcaaaaagaaaaaaagaaaagaaaaaagaaaggccgggcgcggtggctcaagcctgtaatcccagcactttgggaggccga		2h_M
NC_023642.1	tes	56112595	43	-							19.0	ATTAAA	TGGTGGCTTGAAGCCACGTGGAGGGAGATTCATTAAATGCTGACTACTTTTTCTTTGTGGTGTGAGTATAGGTTCTTCAGTGGCATCTCTACATCCTGTGT		Uninf_M
NC_023642.1	tss	56115600	13	-			102.0	GACCAA						CCTTCCTTTTT	3h_S
NC_023642.1	tes	57974765	132	-									TCACAGAATTTTGAGCcccatttaaaaagtttaatgagaaaaataaaaaaatatgagtGAGTATATTTCCATACATTTTTTGTATAGTAAGAACTacttta		2h_S
NC_023642.1	tss	57976849	16	-										ATCTTTTTTTG	0h_M
NC_023642.1	tss	58206053	18	+										CTGTCACATGA	8h1_S
NC_023642.1	tes	58212730	25	+							24.0	ATTAAA	TCCTAGCTCAGGAGTTGGCAAATAAGAATTAAATATCTGCTACATTGAAAACCTCACGCCTTTCACtcgttgtgatttttgcatacgTTGTTGACTTAGGC		8h1_S
NC_023642.1	tes	58214658	10	+							19.0	AATAAA	GTCCCCATGTCCCCACACCAGCCTGTTTTCATAATAAACTTTATTGTGACAGGCGGGGCTGATCCCTCCCATGTTGGGAGACACCATGTGGCAAGTGACAA		2h_M
NC_023642.1	tes	62526996	10	+									cactttaaaaaaaaacttgaataaaatatggaaacctaaaaaaaaaaaaaagatacatttttctcaCCACTctatggcacatactctaaaatggACCATAT		2h_M
NC_023642.1	tes	63301354	14	-							22.0	GATAAA	cttttttttgttttggtttgtcaCCCTCGATAAAGGAAGTATATTCATCCATGTGCTGGTTCTGGCCCCTCTGTCCTATCCATTCTACTTTTGACTACTCA		Uninf_M
NC_023642.1	tes	66636458	27	+							18.0	AATAAA	CTGGAGTCTGGATGTTGCTCTGTAAAGATCTTTAATAAAATCTGGTACAAAGACGCAAGGCCTGAATAGACTGTTTAGTATTCAGACTGAGGGGCACGTTG		2h_M
NC_023642.1	tes	66636461	17	+							21.0	AATAAA	GAGTCTGGATGTTGCTCTGTAAAGATCTTTAATAAAATCTGGTACAAAGACGCAAGGCCTGAATAGACTGTTTAGTATTCAGACTGAGGGGCACGTTGGCC		Uninf_M
NC_023642.1	tss	66788392	15	+	31.0	TATATA								CGGGCGAAGAG	8h1_S
NC_023642.1	tes	66798925	12	+									TCAATCCAAGAACttatttgtacaatttttttttcaataaaacttttcaaatgaAATTCTGTTGAAGCGTGGAAGAAGATTGGATCAGGAGATTTTTACAC		6h_S
NC_023642.1	tes	67763369	10	+							38.0	AAGAAA	aTGGATGTGCCGTAAGAAATGTGGACATTTCgtataaatgagattatatactatgtggtcttttgtgacttctttcacttagcatattttcaaggttcatc		Uninf_M
NC_023642.1	tes	69275729	24	-							19.0	ATTAAA	CTTATGCTTATCTGTGTGTTGACACCTTGTAATTAAAATAGTTACCATGAATATTCTGactctttttattgttgtaagaaaaataattcatcagaGAATGG		2h_M
NC_023642.1	tss	69285611	10	-	67.0	GCGGGG								GCCTTGAGTCC	2h_M
NC_023642.1	tes	74461877	30	-									ACCATtgcataattacattttttttataaaataaaagattattacaGCAAAGTTGTGTGGGTTTTAAAAGTGACTTACCATATAGTTGGAGATTGATTTCT		Uninf_M
NC_023642.1	tes	77214500	19	-									gtatgttaGCAAAATGGGtggattttcaaataaaatgcagCTTCCACAAAACTTTTGTTATGGTATTCTGGTCTgagatgcattttcattttccctttctc		3h_S
NC_023642.1	tes	77531439	11	+									TGTCTTCCTGCTCAGACTCTActgcttttaataaaaatttatttttgtaaagctgTGTGTTTAGTTATTTTCATTGTggtgtaaaaaaattaaaagtaata		2h_M
NC_023642.1	tes	78067030	12	+									gaaCTTGTTTCAAaggtttatattaaatatttggcaTACAAGAGATATGAattcatgtgtgcatgtgtgttttcttctgagattCATCTTCGTGGTGGgtt		3h_S
NC_023642.1	tes	78541337	35	+									ACAACTTTTTGGCAttgtaaataaagtaaaatagatcTCTGCATTCCAAAAcatgttttttagtttatttatatcCTGAAGAAATGGTAAGTTTTCACTGG		2h_M
NC_023642.1	tes	79751144	16	-									GGCTCTTAAGCAACATGGAAAAATGGttgatggaaaataaacatcagTTTCTATGCACCTTCATTTCTCTGCTGGGCCCACTTTCTGTTAGATTCCATACA		Uninf_M
NC_023642.1	tes	86180231	12	-							21.0	ATTAAA	ATATTAAGTAGTACAGTTTTATGTGCTTAATTAAAGACTGTAAAACGTAAAGGATCATTCTGActtatttttatgagttttttcttttccctgtctaAATC		Uninf_M
NC_023642.1	tes	93746636	13	+									ttatttctcccCCTAGTTTGTGAGAAACATCTCaataaagtgctttaaaaagaTTGTGTTGccagaatattttttctgtcctgatttaaaaagtaattttc		12h_M
NC_023642.1	tes	93746638	19	+									atttctcccCCTAGTTTGTGAGAAACATCTCaataaagtgctttaaaaagaTTGTGTTGccagaatattttttctgtcctgatttaaaaagtaattttcat		1h_M
NC_023642.1	tes	93889211	18	-							29.0	AATAAA	TACTAGCAGTGGGTAGATGTCAATAAATGTTatgtacacaaataaataaaatgtttattccgtggtaaatttatttatatttgggaGCACTCTTTCTATGG		Uninf_M
NC_023642.1	tes	93891921	10	-							18.0	ATTAAA	ATCcccaaaattttaaactttcccAGGATGATATTAAAGGCATTCAGAAACTATAtggtaatatttattatttcaaataagaggatttcacattttctttt		Uninf_M
NC_023642.1	tss	93899561	12	-					34.0	GCTATA				AAAACACCAAA	0h_M
NC_023642.1	tes	94167203	13	-							43.0	AATAAA	TACACAAAATAAAGAGTTTTATGTTTGAAATAAAGTCAACCTTGTTTCTACTGTTTTGTATACTTTCTATgatatttattagttattttctGATGACACAG		8h1_S
NC_023642.1	tes	94167220	14	-							26.0	AATAAA	CAAGGGATAACTCTTCTTACACAAAATAAAGAGTTTTATGTTTGAAATAAAGTCAACCTTGTTTCTACTGTTTTGTATACTTTCTATgatatttattagtt		2h_S
NC_023642.1	tes	94167485	13	-							17.0	AATAAA	CTGGATAGGCAAGGGATAACTCTTCTTACACAAAATAAAGAGTTTTATGTTNNNNNNNNNNAAGAGACAGGAGACATGAGTCTTCACTGGAGGAAAAGCAG		8h1_S
NC_023642.1	tss	94176748	127	-					33.0	CTATAT				GGGATATTGAA	8h1_S
NC_023642.1	tss	97614800	15	+	31.0	ATAAAA								GCCCCACTGCC	2h_S
NC_023642.1	tes	99573469	10	+									TGTTGATTTTAGCAAAGTTCCAAAGCTGAAGAcagttttccagaaagaaaatggtTAGTGTTAAGAAATGAAGCATAAGAAAAAATTGAGCCAGTATACCA		2h_M
NC_023642.1	tes	99580079	35	+									atgttaacttttaaaaatcaaaataaaatcccaaaaccttttgaaattaaattttttcttctgctttttagtAACCTTGAAAAGTCTGATACATCTTTGCA		Uninf_M
NC_023642.1	tes	100675377	37	+							40.0	AATAAA	CTAAGTGGCTCAATAAAAATTTATccactgtcttgaaaaaaaaaaaaaaaatcctgataatGACTATCTTAGAAAAATTGGtttagtgaaaagaaacaaaa		2h_M
NC_023642.1	tes	103062018	11	+							41.0	AATAAA	TGGGTTCAGTAATAAATATGTGAGgcctttcatttcaaaaaaaaaaagaaataccatttgacccagcaatcccattactgggtatatacctaaaggaatat		2h_M
NC_023642.1	tes	104647254	10	+									CTTTGCATTCTGTCAGAATACTTGTGttcaataaaaattgaaagaaaaaaagttattatgaTCATACTGGGGTTTATTTTGATGCGGTGAGAGTCTGTTCT		6h_S
NC_023642.1	tes	105856507	16	+									ttaaataaataaataaataagtaaataaagctaGTTCTATTGAAATGCAAACCTTTCTGTACCATGTATTCTTTAGTAGTTTAATCATCGGGAGaagatgg		2h_M
NC_023642.1	tes	108542495	23	+									TCATTCTGTTTTAgtgtatatttcaatataaatgtaaacattttgctCAAAGTTGCTGAtgtctttctgtctcctttaTCATAGTTTGGATTCTAATGAAA		Uninf_M
NC_023642.1	tes	109789093	82	+									TGGACCATGTGTGATCAGACTGCTAtctgaataaaataagatttgtCAAAACTCAGTGTTTTTTCCATCAAATACTCCATGAAAGGTCACACTTTCTCTTG		Uninf_M
NC_023642.1	tss	109925620	25	-										caaatggctct	0h_M
NC_023642.1	tes	109997888	11	+							22.0	AATAAA	GTATACAAAGAAGGCAAATTCTTTAATCAAATAAAGAGCATTATAAAATGAGATGTTTATTGGATTCTTGACTCACTTTGGTGTCTGCTTGTTGATTTAGG		Uninf_M
NC_023642.1	tes	110053166	10	+							23.0	AATAAA	TCAGTATTTGTAAGCATTTCAGCAGAACAATAAAGCCTTTGGACTACGGAAGTGAGTGGAAGGCTGGAGGTGTGGGACTTGGCGCTGGGGCACTTGGGGTA		6h_S
NC_023642.1	tes	110386840	32	-									acaggtcTAACCAACtgtacatttggaaaaataaaactttattaaatcaAATGAATGAGTATGTCTGTTTCCTAAGAAAGACAATGATAAAGAATTCGGTG		Uninf_M
NC_023642.1	tss	110389447	20	-	12.0	GCGGCG								TTCCTTTTTGT	2h_M
NC_023642.1	tes	114218905	19	+							47.0	ATTAAA	CTCCATTAAATGGTTCATAGatgatttaataaaaagaaacttcttaGTTGATCCAGAGCAGTGTCATTTTAAATCTGAGTGGTCTCTTCCTATTGTGTTTT		2h_M
NC_023642.1	tes	114447348	20	-									GTGGAAAATGCAATGtcttaaataaaactatttaaaattggCACCATAAAATTGTTTTGAGTCTTTAGTTTCCCAGGTCAGCTGCTGGGAGGAGTAGCCCT		2h_S
NC_023642.1	tss	114452358	10	-	67.0	GGGGCG			33.0	GTATAA				CCGGTCTCATT	6h_S
NC_023642.1	tes	115781754	14	-									CCTGAAAATTATGTTACCTATtagaaattggaaataaaagCATAATCACTAgtgatgtgtatatatttgtatccAGTCAAAACTTGCAAATTGTCCTTGAA		Uninf_M
NC_023642.1	tes	117197064	14	+							31.0	AAGAAA	TGAGATTTCAGAGGAGTTGAAAGAAAAGGCCAAGATCGAAGATGagaaaaaggatgaagaaaaagaagacccCAAAGGAATTCCTGAATTTTGGTTAActg		2h_M
NC_023642.1	tss	121150364	10	+	18.0	GGCGGC								GCTTCAGATGC	3h_S
NC_023642.1	tes	125400420	11	+							44.0	ATTAAA	TTCTGTAATTAAACATGCCTTAAGTAGATgcgaataaaataaaaacaagtttcaCTTCTGCCTTCCATGCTCAattgaagggaagggaaaggtcTGTAGCC		8h1_S
NC_023643.1	tes	299144	10	+									cagtataatttattttatgcattttataaaataaagaaagcttTAGAAAAATGAAGGTGTGATTGGTTAGTTACAGCACAGGAGTGGCGTCCTGGCTGAGG		6h_S
NC_023643.1	tes	1841865	10	-							22.0	CATAAA	GAGAGAATCATGGAAGTGGACTATTTGTCATAAATAAACAGTGAAAACCTACCTGTGCAGGTTCATTCTGTGTCTCTAGGCCCAGGGTTGAGGTTTTGCTG		3h_M
NC_023643.1	tes	1841867	28	-							20.0	CATAAA	TGGAGAGAATCATGGAAGTGGACTATTTGTCATAAATAAACAGTGAAAACCTACCTGTGCAGGTTCATTCTGTGTCTCTAGGCCCAGGGTTGAGGTTTTGC		2h_M
NC_023643.1	tes	1930031	12	+									TGGTTTAAGTTATATCTTTttacatgaaagaataaaatactgcaAAATGTTTTTATACTTGGCCCTTCCACCTATTTTTAATTGTGAGAGAGTTGTAATCA		6h_S
NC_023643.1	tes	1930284	11	-							20.0	AATAAA	GTTGCACAGCCTCACCTCCCACCCACTGATAATAAAGTCTTTTCTTTTACCCGCCAACGCCTCCTTTCTTTGCCCAAAGGAGTTTTGGCTGGACAGATGCT		3h_S
NC_023643.1	tes	2101061	66	+							19.0	AATAAA	TCCATTCCATTTATTCACACTGAGTGTCCTACAATAAACTTCcgtattttttaaccttttttttttctttaagagaatgTGTATCTTTAGGTGCAATCATA		Uninf_M
NC_023643.1	tss	5109926	22	+	70.0	GGGGCG								GGTCTGCTCTT	0h_M
NC_023643.1	tss	5109959	16	+	103.0	GGGGCG								GAGCCGACATT	2h_M
NC_023643.1	tes	5113569	15	+							44.0	CATAAA	tcttGTTCATAAATTGACAATGTCAATAAATTGAAGTATGGTTCACTGTTACTCTTGATTTTTAGTTTGTcagactttttcattttctttaaaggaaCTCT		Uninf_M
NC_023643.1	tes	5113573	10	+							48.0	CATAAA	GTTCATAAATTGACAATGTCAATAAATTGAAGTATGGTTCACTGTTACTCTTGATTTTTAGTTTGTcagactttttcattttctttaaaggaaCTCTGCAC		3h_M
NC_023643.1	tes	5146139	10	-									ATTGTAATTGTCTTAATTTGCTAAGGACaagtaataaatttttaaaaagcctttctgCTGGGTTGGATTGGGTCCTGATGTGACattgtttttgtgtgtga		6h_S
NC_023643.1	tes	5233893	12	-									gttgtgcagcattaaaaaaaatcaaaataaaaattaaatgtgagcAAAGAATGATGGGACTCCCGTGAGTTATTTGTGGTTCTGCACAGATTCCCGTCATT		6h_S
NC_023643.1	tes	5233896	37	-									tgtgttgtgcagcattaaaaaaaatcaaaataaaaattaaatgtgagcAAAGAATGATGGGACTCCCGTGAGTTATTTGTGGTTCTGCACAGATTCCCGTC		Uninf_M
NC_023643.1	tes	5233911	12	-									aaatgaaataaatattgtgttgtgcagcattaaaaaaaatcaaaataaaaattaaatgtgagcAAAGAATGATGGGACTCCCGTGAGTTATTTGTGGTTCT		6h_S
NC_023643.1	tes	5686303	14	-									TGTTTGACTATGTAgcatcttgaaaagaaaaattataataaagccccaaaattaagaattcttttgtcattttgtcacatttgctttatgGGGggaatttt		2h_M
NC_023643.1	tes	6463250	10	+									TGCAGGTAGTGGTTTTGCCTTtcccaaaaatgaaaataaactgttACCGAAGGAATTagtttttcctcttgttttttccAACCATGAAGGTCCCCGTGGGG		2h_M
NC_023643.1	tes	6465958	11	+							24.0	AATAAA	CATTCTGAAAAGCTGCAATACTTATACAATAAATTTTACAATTCTTTGGAATGAggctttttcacttctttggccAAATGTAGCTCTTCTCACTCCCCACC		3h_S
NC_023643.1	tes	10454913	14	+							40.0	AATAGA	GGGTATGTGATAATAGAGGGCTGGAATTTaaacctgtatttaaaaaaaaaagaatcaccaaATCTATTTGAAAACAAGTCAATTTGTGTTATGCTGGAATT		2h_M
NC_023643.1	tes	13216117	13	-									gctttagttgtatgttattttttacaaataaagatagACTTGTATAAAGGCTACTTTCTTGTTTGAAGTTATATGAAAAGCTGCCCACACATACCAGGTGC		Uninf_M
NC_023643.1	tes	14354134	32	+									gttaatttatgaatgattttttcagtaaaaaatacatattcaagaACCAAACCTTGGTGGTCGTTTCTCTTTGTCTAGGACAGTTTGGGTCCTTGGGGGTC		2h_M
NC_023643.1	tes	14698422	24	-									aatttctAACTGCCtacctggataaagaaaataaaatcttttaaatcaaAATGCTGTTTGTTTGGCCATTGGAGATAACCATTGAACAGGAATAACAAGTA		Uninf_M
NC_023643.1	tes	16269435	16	+							32.0	AATAAA	TTTCAGGAGTGGTGGTGTCAATAAACGCTCTGTGGCCAGTGTAAAAGAAAATCCCTCGCAGTTGTGGACATTTCTGTTCCTGTCCAGATACCGTTTCTCCT		3h_S
NC_023643.1	tes	17986036	14	-							22.0	ATTAAA	TGTAATTGATGGATTGACTGATTATGGAATTAAATTGGGTACAGCTTCAAACCCCGTCTTCTCTGTGGCACTGGGGGTTAGAGGGGGCACTACAGGCTATG		2h_S
NC_023643.1	tes	18408789	10	-							22.0	AATAAA	TGTGGTGGATGGAGTTTACTGTTTGTGGAATAAAAACGGCTGTTTCCTTGATTCTTTGCCTCTTGTCCTTGAGTCCTGGGAAGAGCTGGGGACTGGGGATT		8h1_S
NC_023643.1	tss	18419119	18	-										TAGGCGGAAGT	8h1_S
NC_023643.1	tes	18904576	51	-									TGTAAAAattcaaaagtgaaataaaaattttatcagtTAGTTGCCTGTGAATTGATGTGTCACCACCATCTGTGTTGCTACCAGACCTAGCTAACTATTCT		Uninf_M
NC_023643.1	tes	18904588	27	-									AATCAGGAAAAGTGTAAAAattcaaaagtgaaataaaaattttatcagtTAGTTGCCTGTGAATTGATGTGTCACCACCATCTGTGTTGCTACCAGACCTA		8h_M
NC_023643.1	tes	18904591	21	-									AATAATCAGGAAAAGTGTAAAAattcaaaagtgaaataaaaattttatcagtTAGTTGCCTGTGAATTGATGTGTCACCACCATCTGTGTTGCTACCAGAC		12h_M
NC_023643.1	tes	19089209	10	-									caacaaaaaaacaaaaacactcaacaccaaatacataaattttacatCTTCCTCCATGGTCTACCtgtgtttgtttaaaaagtaaaactgtatttTCATTA		Uninf_M
NC_023643.1	tes	22806891	14	+							32.0	AATAAA	AGAGGATTATTTTGCATTGAATAAACTTACAactaaaaaaccttaaaaaaacaaaacaaaacaaaacaaaacaaaagaaattcaaaggataGTTAATGGCT		2h_M
NC_023643.1	tes	22806896	12	+							37.0	AATAAA	ATTATTTTGCATTGAATAAACTTACAactaaaaaaccttaaaaaaacaaaacaaaacaaaacaaaacaaaagaaattcaaaggataGTTAATGGCTAGTAT		4h_M
NC_023643.1	tes	22806920	11	+									CAactaaaaaaccttaaaaaaacaaaacaaaacaaaacaaaacaaaagaaattcaaaggataGTTAATGGCTAGTATGAGCAAATATAtgctaataaattg		2h_M
NC_023643.1	tss	25153732	29	+										TGGTTCTCTTT	0h_M
NC_023643.1	tes	25623961	10	+									AACCGCAAGGAGcaaacactgaaataaaatagtttatttttcacaCTCAAACTAGGTCTGGTCTGGTCCTTTATGAGTTTGGAGGGAGAAGGGTGGGCGAG		8h1_S
NC_023643.1	tss	26563890	15	-	13.0	GCGGCG	127.0	GCCAAT						GAGGCGGGTCT	8h1_S
NC_023643.1	tss	26563917	13	-			100.0	GCCAAT						GTTCCAAGTGG	8h1_S
NC_023643.1	tes	26620558	14	-							44.0	AATAAA	CTGCCAAATAAACAGGatcagtgctttaaaaaaaaaaaaaaaaaaaaaaaacagaaagtggaTTTGTGGGTGCCTGGGGCTGAGGTAGGGGAGGAAATGCA		3h_S
NC_023643.1	tss	26621291	46	-										gtggaGCTCTT	0h_M
NC_023643.1	tes	32953630	13	+									TGcagttttagaattgtttttgaatttaaataaagTTACTTGAATTTCAAACATCACAGGGCAGTGCCTTCATTTTGACCAGGACTGTTGGAAGTATCCTA		Uninf_M
NC_023643.1	tes	33728206	10	+									GCCAAATGTGCCTGgttcctgtttttgtaaataaagttttgttggaacacagccatacccatTCATTGACTTCTTTTTACTACAGTGGCAAAGAcaagtag		Uninf_M
NC_023643.1	tes	36551643	10	+							38.0	TTTTTTT	atgcctGTATGCCTTTTTTTGGTCcaattgtaaataaatatgcCATTGTCCTACTGTTTGGTCTTGAGTCTCATGCAGGGGTTGGAGGTCTGAGGTGAGAC		8h1_S
NC_023643.1	tes	37211247	48	-									gCACAGCAGTAAattcagcattaaaataaatgtaattaaaaggaagaaaaatccatTGCACAAATCAACCAAAGGCATCTACAATGAACTGTGTTCAAGAA		Uninf_M
NC_023643.1	tes	38360087	10	+							21.0	AATAAA	GGCGGGGGGCCACAGGGAGGGGACCCTGACAATAAAGAGATTGGATCCCAACCTGCTCTGAGATGGGATGATTTGTGTTTTCTCATGAAGATATCCCAGCC		8h1_S
NC_023643.1	tes	38839902	12	+							30.0	TTTTTCT	TGTCGCCCTTGGAGAAAGCTGTTTTTCTTTaactaaaaataaccaaaatgctTACCCGGCTGTTGTGTCTTTAAACACTAGGTTGAAAAGGCCTCTCTCTT		Uninf_M
NC_023643.1	tes	43254778	11	-							37.0	AATAAA	cCCAGTGGTATTCAATAAATCAAAGTGTGTGAAGTAATGGGCAATATCAAACCTGCTGCATATCTCCATTTTTGCTCTAGGCAAATTAATTATCCTTAAAA		2h_M
NC_023643.1	tes	43254909	12	-									TATAAGCACAGGCCATTTTTCACTTTggtattaataaaatgtaaaaaaaaactGGCTGAATGGCTGaatgagaaaatttaattttagaaaatggttATGAA		1h_M
NC_023643.1	tes	46672527	15	+							17.0	AATAAA	TGTATCTCCTTCAGAAGTTTGCTTCTTATGGTATAATAAAGTATGGAAGAATATGGAGTATATGTTTACTCTGGGCCTGGGAGAACTTAATTTTCTAGAGC		Uninf_M
NC_023643.1	tes	50100961	10	+									TAAGCTGGCAGAGTcgatttttaaataaagattggattaaaaaaaaaaaaagatgagcttTGTCGACCCACAGAGTCATGTGATATAATCCAGATGAGCTC		Uninf_M
NC_023643.1	tes	53172276	23	+									TCGGAGAGCAACAGTGCAACAGTGGAGGAGCCACCAACAGATCCCATaccagaagatgagaaaaaagaataaatgttgccttgttttatgtgttctaaata		2h_M
NC_023643.1	tes	53172389	32	+									aaaaaatgttttttggttttaatggtgaaaaaaaaaaaaaagaaaaaaaaagttgtgaatACTATTACTCTGATACATTCTTTTACCCCTGCGACATTTCT		Uninf_M
NC_023643.1	tes	53882070	17	-									TGACATCTTCCACCCTGTGCCCTGTTCcccaataaaaacaaattcacaaaaGTTGGTTCATGTTCTTTATTGGACACCTTACATGAGTATGGACAAGGCCT		6h_S
NC_023643.1	tss	53887772	16	-	56.0	GGGGCG								GCCGCATTGCG	6h_S
NC_023643.1	tes	55195377	10	+							27.0	AATAAA	ATGAGTCTCAAGTTTTATTATTGCAATAAAAGTGCTTTATGCCGGCTTTTCTCAGCTCTGTGTCATCGTGGTTATTTTCAAGTGCCTCCCCTGCCATTTGG		2h_S
NC_023643.1	tes	56185420	13	-							20.0	ATTAAA	GCTGAGGGTTCTGCTGTCCTGTGCCACCCCATTAAAGTGCAGTTCCCTCCAGGCCATTCTGAATGTGATGTTTGGGGCCCCCAGCCTGTGTACAATCCCCG		6h_S
NC_023643.1	tes	56482786	25	+							23.0	GATAAA	cctcctcagtcagccccagccccaggttGATAAATCTATTGATTGTGATAGTACTCACTGGTCTCCGTGTGATCCTTGCCATGGCTAGAGCCTCATCCTGG		Uninf_M
NC_023643.1	tes	56482788	18	+							25.0	GATAAA	tcctcagtcagccccagccccaggttGATAAATCTATTGATTGTGATAGTACTCACTGGTCTCCGTGTGATCCTTGCCATGGCTAGAGCCTCATCCTGGCC		2h_M
NC_023643.1	tes	56552817	12	-							21.0	AATAAA	CACCTGCTTGCTCCTGACAACCTTCATTCAATAAAGACCAGTGAAGACCAATGCTTTGCCaccactgtgtgtgtgtaaattttaGGTCGGAGGCTGCTATT		Uninf_M
NC_023643.1	tes	56619136	13	+							17.0	AAGAAA	CCCTTCCCATCAATCCCAGCCCACGTACTAATAAAAGAAAGTCTTTGAGTAGTcagtgttttctctttcataagGCCTGCCTCTCTTAATCCAGAATTGGA		Uninf_M
NC_023643.1	tss	58071328	23	-										AGGTCCTCTTT	0h_M
NC_023643.1	tes	58285612	33	+							22.0	AATAAA	TCAGTGAAAATTCTTAAACTTGGAGCAACAATAAAAAGCTTCCAGAACAGGTCATATTATGTTCACTGTCTTTTAAAGTGGAGTGTAGAAGGCTTCATTTT		Uninf_M
NC_023643.1	tes	58566047	71	+									CAACCAACtgtacatttggaaaaataaaactttattaaatcaaaaaaaaaaggaagatgatcCAATTAGGAGGAATATTATGAGTTCAGATTTATACTTCC		2h_M
NC_023643.1	tes	58632894	15	-							42.0	TTTTTGT	TTATGAAATTTTTGTAAAAGTTAAGGACACTcatgaaaaaagcaagaaaaataagaaccGTGATAAgggtgagaaagagaagaaaagagactcTTCATTAA		2h_M
NC_023643.1	tes	61149489	21	+									aaaggaaaatatttcaatgaaggatcatatgacaaaaaaaaaaaaaaaaaattatttcatacagttctggaggctgggaagtccaaagtcTAGGGTCCACA		2h_M
NC_023643.1	tes	63169248	14	+							24.0	AATAAA	GTGTTTGTATTCTTGGCTGGATGTTATAATAAACATATTGTTACTGTCAAAGCCTTATTGTCTAATGACCACGGTTATTGGCTCTAAATGACTTGTGTTCC		3h_S
NC_023643.1	tss	65376310	25	+	33.0	CTATAA								TTCTTGCACTC	8h1_S
NC_023643.1	tss	66037272	11	+	66.0	GCGGGG								CCGTCAGTTTC	8h1_S
NC_023643.1	tes	66320600	18	+									TTATGACATGATCGCTTTCTACACtgtattacataaataaattaaataaaataaccctGGGCAAGACTTTTCTTTGAAGGATGACTCCAGACATTAAACTG		8h1_S
NC_023643.1	tes	66550183	15	+									ACTGTCAAATGTTCTTTTAATTCTGAgtccaaataaattatttggtgATGTTGAGTGTGTTCTTGATGAGTTAAGTTCTGTGTGTTAGGGATGTTTTTAGa		2h_M
NC_023643.1	tes	67906691	27	-									GTTTTAGATGCTTTGtttcagtcattaaaaattaaaaaggaaaaaaaaaaagaatcataatgttctaatataaaaagaaggaaaacaagggAACAGGAGAT		Uninf_M
NC_023643.1	tes	68922629	27	-							24.0	ATTAAA	AAATTTGTCACAGAATTTTGAGACCCATTAAAaaagtttaatgagaaaaaatttaCTATTAGACTTTTAGGATATAACATAGGGAAAAACCTTTACAACCT		2h_M
NC_023643.1	tes	75005831	15	+									AAAAGAATTGTGTGAAATCCTGTAGttgcaaataaaaaatagtttgagGCATGACAATGTGTGTTTCTGTTGTGTgcataaaaaagggaaaaagaacagAG		Uninf_M
NC_023643.1	tss	78571573	12	-					27.0	TATAAG				AACCTACAGCC	3h_S
NC_023643.1	tes	80099978	11	+									gatgaaaataatgaatgaaaatcaacagatgaataaatggtTCTTTATAAGTGTCCATTTGTACGGATTGTTTAGATGCTAAATAATCTTTGTCTCAAGTA		Uninf_M
NC_023643.1	tes	83296813	16	-							21.0	AATAAA	AATTGAAATGTCTGTACTGATCCTCAACCAATAAAATctcaattatgaaaatattttggagcacatggATTAAATTCtggtttacattttatttatgaaat		3h_S
NC_023643.1	tss	84782031	12	+										GCTTTCTCTTC	0h_M
NC_023643.1	tes	86769753	10	-									GGCCTCAGGCTGTCTGCACCCAGGCGCTCATTAACACAGCGTGTTGCTCCACACGGCCTNATAATGAAACCCcgttactactaaaaatacaaaaattagct		8h1_S
NC_023643.1	tes	87857271	13	+									ACTTTAAAATGTAAGCATTGTAATtctgaaaatacacattttaagaaGAAACTGCTGTTTTGCACTGGATCTTTTGCTGCGACACGGTGTGACAACAGTAC		2h_M
NC_023643.1	tes	88516908	31	-							18.0	AATATA	TTATTTGTTGTCCTTTACTACTGTAAACAGTAAATATAGTTTGGTATTCTGTCTCTTGGCTTCTACTAAACACTGCATTTGAAGGTTGGGGTGTACCGGTA		2h_M
NC_023643.1	tes	88517148	25	-									CTGTGAAATATTTTGGGATCTATAccaattaaacattttcataGTTCTGCCTACTGTCGTTCCCTGAGGCTCCACTGCTGCTTGGTGGCCATTCTCTGCCT		2h_M
NC_023643.1	tes	88559289	12	-							28.0	AATAAA	CCTTAATTTTTAACCAGTTTCCAATAAAACAGTTTAATGTCTGCATTTATCTAATATGCTGTGTGTTCTGTGTTTCCTATCAGTGGTGTCAACATTACTGC		2h_M
NC_023643.1	tes	88597550	12	-									ATCAtgtgtatagaaaaaaaataaaacttcaacaCAGGCTGTCCATAGAAACTGGCCACTGTGTCTGCTGTGTTCCCCCGACTGGCAAGGTGGCCAGGCGC		2h_S
NC_023643.1	tss	88644186	17	-	126.0	GGCGGG								CCAGTGCACTG	8h1_S
NC_023643.1	tss	89081737	17	+	26.0	GCGGCG								GCGGTCCGAGC	8h1_S
NC_023643.1	tes	89185321	17	+									GTATAGTTCACATGTCATGTAAtcctgaagaaataaaaggaagccaaagagtgtatttttttaaaagtttaaaacagaaGCCTAATGCTGACGTTCACCTG		8h1_S
NC_023643.1	tss	89608529	34	+										CTCTCACTCTG	8h1_S
NC_023643.1	tes	89631330	10	+							18.0	AATAAA	ctctgaaCCATATCCATGTCGCCAACTTTTCCAAATAAAGGTTTTCACTCCTCTCCCTGTAGTTATCTTCCCCACAAAGTAAAATCCTGCCATGTGTGCCA		3h_S
NC_023643.1	tes	89631332	26	+							20.0	AATAAA	ctgaaCCATATCCATGTCGCCAACTTTTCCAAATAAAGGTTTTCACTCCTCTCCCTGTAGTTATCTTCCCCACAAAGTAAAATCCTGCCATGTGTGCCAAC		8h1_S
NC_023643.1	tes	89758388	11	+							19.0	AATAAA	TGGCCCCTGAGCTCGGGAGCAAGCCCTGACCCAATAAAGGCTTTGAACCCACTGCGTGCCCGCTTGCCAGCATCTGTGCTCAAGAGAGACCCCAACGCTGT		3h_S
NC_023644.1	tes	31741	10	-							24.0	AATAAA	CACATGATATTTTGAAGGAAAGCTGCAATAAAGCCACAGACTATGATTTGAGGTCTTTGCTTAAGTGTGAGATACTTGATAGGGGTTTATCATGCAACATT		Uninf_M
NC_023644.1	tes	64959	13	-									gCTCTTAGCATTCTGTGTAAAACTGTActgttaaatatatgtgtgtaatcAGCCTGAGTGTGAAAGTTAATGGAGGCCTGGGAACAGGGTTTATACTAAGT		2h_M
NC_023644.1	tes	1553998	14	-							32.0	AATAAA	GTCAGCGATTAGTCATGCAATAAATgttctggttttaaaaaattaaaaaaattaaaattaaaataaaatatgaaataaaatgagagcaagactgtctcaaa		2h_M
NC_023644.1	tss	1739439	31	-										GTAATGGCTCT	3h_S
NC_023644.1	tes	2980930	73	-							40.0	AATAAA	GTGTACCATCAATAAAATCCCCtgtgctcaaaaaaaaaaaaaaaaaaaaaagagtacaaattCATTTTCAAGGAAATTTTATAGTTAAAGCCGGAAGTCAA		2h_S
NC_023644.1	tes	4407888	15	+									aataaaatgcctcatggactctgaaaaaataaaaaaataaaaaaaaataaagatgcatcTCTAAAATGTTGTCCCCAAAGGTGTGTCCTTGTCTGTGCTTC		Uninf_M
NC_023644.1	tss	5027978	11	-										GGACAACTCAG	8h1_S
NC_023644.1	tes	5028048	47	-									AATCCTAATACCACTAACCTCCTTGATCGAAAACAATTTACTCAAATGAACCTGCCCTTGTAGTCTAAACTAATACACTAGTCTTGTAAACTAGAAATGAG		Uninf_M
NC_023644.1	tes	5461066	19	-									ACACAAAGTATGCATTGAAGATCTGTTTCTAccaataaacattaaaacaaagacTGTATGTGAACTGTTTTTTCTGTTGCTTCTCTGTGGTTTTTTCACCC		2h_M
NC_023644.1	tes	6451204	13	+									ctatgaattcatggcataataggtgttaaaaaaataaataaataaaagacctctgggctgaaaaatgtttctcttcattGAGTAGAAGTGTGGTGTCCTCT		Uninf_M
NC_023644.1	tes	6451218	12	+									cataataggtgttaaaaaaataaataaataaaagacctctgggctgaaaaatgtttctcttcattGAGTAGAAGTGTGGTGTCCTCTCCCCCAAAGAAATA		4h1_S
NC_023644.1	tss	7889599	22	+										TCTTCCTTTTC	3h_S
NC_023644.1	tes	7890138	35	+							16.0	AATAAA	TTCAACAAGCCAGAAGACAAGTAACTGTATGAGTTAATAAAAGACAcgaactaacaacaacaacaacaaaaatagttaaaataaaacttgagcATAGGAAC		Uninf_M
NC_023644.1	tes	9344820	10	-									agaaaggaaaatttgaagaTATGGCAAAGGCGGACAAGGCCCGTTacgaaagagaaatgaaaacctatatcCCTCCCAAAGGGGAGACAAAAAAGAAGTTC		2h_M
NC_023644.1	tes	9353333	22	-							28.0	AATAAA	CATCTGAGTCCTGGATGATACTAATAAACTAATAATTGCAGAGGttttaaatattagttaaatGGCTTTCACTTAAGAATTTAAgattttgttacatattt		Uninf_M
NC_023644.1	tes	9354373	27	-									tGTTTTGTTGACATTCTGAATGCTTCtaagtaaatacaattttttttattagtattgtTGTCCTTTTCATAGgtctgaaatttttcttcttgagGGGAAGC		Uninf_M
NC_023644.1	tes	9354756	12	-									ataaagcATTTAACCCCCCTGTACACAACTcactccttttaaagaaaaaaattgaaatgtaaggctgtgtaagatttgtttttaaactgtacAGTGTCTTT		2h_M
NC_023644.1	tes	9354877	16	-									gaggaggaagatgaggaagatgaagaggatgaggaggaggaggaagatgaagaagatgaagatgaagaagaagatgatgatgatgaataagTTGGTTCTAG		2h_M
NC_023644.1	tes	11289535	19	-									CTAGGgatgtaatacatatatttacaaataaaatgcctCATGGACAAGAAATTGTCACAACCAAAAGGAGCCTAAGGAAACATGATAACTAAATGTAAGGT		2h_M
NC_023644.1	tes	20421583	22	+									CACTGCCTTGAGATCGTccttctcaaataaaaagaatgcatttgAAGAAAAGTATGAAGTCTGTGTTTTTTCTGGtgggaaatgttttttaaaattaaact		2h_M
NC_023644.1	tes	22529555	11	-							16.0	TATAAA	TTAACTGTTGCACTTGTCAACTTTCAATAAAGCATATAAAATGTTGATAAACAAGTGTTTTCATCTGACCCTGTTAATATAATGGCAGTCATTTCCACAAC		8h1_S
NC_023644.1	tss	22532874	14	-										GGTCTAGAGCT	8h1_S
NC_023644.1	tes	23428523	17	-									ACTGGAAGAGattaccaagaaaataaaaagagactcaTTCAGTGGAAGCAACTTTGTGTCAGCTTATTTAACATAGAGCCAGATCTGTTGGGATGAATGTT		2h_M
NC_023644.1	tes	23428527	15	-									GTTAACTGGAAGAGattaccaagaaaataaaaagagactcaTTCAGTGGAAGCAACTTTGTGTCAGCTTATTTAACATAGAGCCAGATCTGTTGGGATGAA		Uninf_M
NC_023644.1	tss	23432843	11	-					33.0	CTATAT				GGCCTTTTCcg	4h_M
NC_023644.1	tss	23432848	31	-					28.0	CTATAT				GAGTCGGCCTT	0h_M
NC_023644.1	tes	24763433	13	-									AAGGGCTTTATTCTATAGTTGAATCTCCTctgaataaagatataaaaccCACTTCTGAtgttaaaagttattttacaaGTGTTCACTTAGGAAATCTTTAA		Uninf_M
NC_023644.1	tes	26177683	28	+							15.0	ATTAAA	AACAGGGCTTTACTATCTTTTCATCTCATTAATTCAATTAAAACCattaccttaaaatttttttctttccaagtgtGGTGTCTTTTATATTTGAATTAGTA		2h_M
NC_023644.1	tes	26177689	10	+							21.0	ATTAAA	GCTTTACTATCTTTTCATCTCATTAATTCAATTAAAACCattaccttaaaatttttttctttccaagtgtGGTGTCTTTTATATTTGAATTAGTAACTGTA		8h1_S
NC_023644.1	tes	26178168	10	+							27.0	AATATA	GTATAACCCATATCTGTGCAATGGAATATAAATATCACAAAGTTGTTTAACTAGACTGCGTGTTGTTTTTCCCGTATAATAAAACCAAAGAATAGTTTGGT		2h_M
NC_023644.1	tes	27123354	10	+									AGCAAAAGTATCTTTAAAATCCatggaaaataaaagttgtatcattctttttgagatatgtttattgtattcatatatattcattatttgcTGCCTGTTTA		Uninf_M
NC_023644.1	tes	30451177	19	+									TAGATAGATTCATTCTATCTAGTTGTGATGATGGAGAAATCTTTAATGGTATATTTTGGGTTATTGCCTTATTTTTGATGCAGTATTCTGTCAGTAATTTA		Uninf_M
NC_023644.1	tes	30451337	16	+									gcttttaaaaactgcttttgaATGGAGttgtaaatacaatttttctATGAAGATGTTTGgtttatttacctttttcttaagtttttaatGAGAACTTTGAG		Uninf_M
NC_023644.1	tss	30788050	15	+	33.0	CTATAA								GAGCCGGGCTC	8h1_S
NC_023644.1	tes	30810975	15	+									AATGCTTTACTCcccctttttaaataaatgattaaaatgtgctttgaaaaaggtcatcatttgttttatttactttttaatattttttaatgctctTAACG		8h1_S
NC_023644.1	tes	54625390	11	-									gcacttttgtttttccatttttttaaataataaaaatcagataaACAGGAATTGGGTAGTGGTAATCaatgcacaactttgtgaatgtgCTTTATAAAAGT		Uninf_M
NC_023644.1	tes	56765311	30	+									ATCGCTGATCGtcaaatacatcaaataaagttgtaaaattgaaaaaaaaaatgtggtgtacatatttacaatgaaatactatttagtcataaaaaagaatg		Uninf_M
NC_023644.1	tss	59435287	14	-										cttcAGCTTTC	3h_S
NC_023644.1	tes	60091121	19	-									aaaatttgcttgttttaaaaaaaaaaaagaaaatgcaaattaaaacaaaaataatatattactcTACATCTATGACAATGGTTAAAATCCAAGAAACTAAA		2h_M
NC_023644.1	tes	60091139	21	-									gcaaaattttcctttaataaaatttgcttgttttaaaaaaaaaaaagaaaatgcaaattaaaacaaaaataatatattactcTACATCTATGACAATGGTT		Uninf_M
NC_023644.1	tss	60091610	16	-										gctTTTTTCTC	2h_M
NC_023644.1	tes	73821887	27	-							23.0	AATAAA	ttttttaatgaaactaaATTCAGTTGAAATAAATGATAGTTTTCATCTCCATTCAGAGATCTGTATTTCTGTGCTTCGAGGGATTCCTGACTCATGTTCTT		2h_M
NC_023644.1	tes	79374300	14	+									ttgtaaaaaataaaaattttaaacccattaaaaaaaaaaaaagaaaacaaatgaactcCTTTAAACAGTAAGCTCTAAGGATAGAAcaattttgtatacat		2h_S
NC_023644.1	tes	81638996	13	-									tttatgattatgaaataaaaactaagtaacaattggaaaaaaaaaaagaaattcttacagcaataataataataataaaattcaaagaattatTATACCAC		2h_M
NC_023644.1	tss	81639763	13	-										ttcttggctTT	2h_M
NC_023644.1	tes	84376300	25	-									ctatgaattcatggcataataggtgttaaaaaaataaataaataaaagacctctgggctgaaaaaaaaaaaaaaaaaataataacttttagcAGTTGAAAT		Uninf_M
NC_023644.1	tes	84376493	47	-									tgCGTATTGAGCACATTAAGCACTCTAAGAGCCGAGATAGCTTCCTGAAACAcgtgaaggaaaatgatcagaaaaagaaagaagccaaagagaaaggtacc		2h_M
NC_023644.1	tes	86578160	11	-									CGCATCTAAACACCTTTATGTAGGTGGTGATGATGGACCACAAGAAAAAAAGCGAAAAGCTGCTCCAAAGATGAAGAAAGTTATTGgaattattgagcact		2h_M
NC_023644.1	tes	88410803	11	-							48.0	AAGAAA	AAAAGAAACTTACTGCACAAGCTGCTAATAAATTTGTAAGCTTTGCATACCttagatcatttttattttgcacttctTCCAAATGAGAGTCACAGACTGGG		6h_S
NC_023644.1	tss	88564197	27	-										CGCTCAGGTCT	8h1_S
NC_023644.1	tss	88564321	20	+	20.0	CGGCGG								GGCTCGGGAGT	8h1_S
NC_023644.1	tes	88760185	22	+							28.0	AATAAA	CCCCTCCTGTGTAACGACTACAAAATAAAActagttttgaatatttttaaacccCAAGTTGCTGACTGCCTTAATCTTATCGTGTTCACAGAGCAAAACGT		6h_S
NC_023644.1	tes	88760191	13	+							34.0	AATAAA	CTGTGTAACGACTACAAAATAAAActagttttgaatatttttaaacccCAAGTTGCTGACTGCCTTAATCTTATCGTGTTCACAGAGCAAAACGTTTGATG		3h_S
NC_023644.1	tes	90895857	10	+									ATTATCTAAGCAGGAGACCTGAATCTGCTcgcaataaagaataaaaatctgcTTCAGTTTCGTTATAAAGAAAATCACACAAGTGGTGTGTACATTTTCTG		2h_M
NC_023644.1	tss	91295734	23	+	13.0	GCGGCG								AGCTCACGTGA	8h1_S
NC_023644.1	tes	91319879	13	+									GGCTCACGTAATGCATTGCCTGTAACAATGTAATaaaaagcctctttcttttttgtgtgggCCTTGTCCTTTTGTCAGCTAAAATGGGAGCTCATGAGAAG		3h_S
NC_023644.1	tes	91319881	10	+									CTCACGTAATGCATTGCCTGTAACAATGTAATaaaaagcctctttcttttttgtgtgggCCTTGTCCTTTTGTCAGCTAAAATGGGAGCTCATGAGAAGGA		6h_S
NC_023644.1	tes	91720880	10	-									caagCGCTTCTTTCTGActctaaaatatggaaaataaaatatttacagaaagctTTGTAACACTGCGTTGGCCGCCATCTGCTCCCCGCGGGGTTCTCGGC		6h_S
NC_023645.1	tes	190142	11	+							44.0	GATAAA	GTGAGATGATAAAACTGGGCACAGctcttaaataaaatacaaatgaacaaactttcttttatttccaaatccatttaaaatattttactattatgaCTTTA		8h1_S
NC_023645.1	tes	6279986	23	-									aaatggggttgggatccttgaaatatttaaataaagtcattaatgataaaatatatacgTGTGATTCTTGTTTTCGCTCTtaggaagcagaaagaacaaac		2h_M
NC_023645.1	tes	9762828	10	-									CACTTAAATTCTTTGATTTGTACCATTccttcaaataaagaaatttggtacacccccccccaaaaaaaagagtGCATATTACCAAATGTTTGCAGTCTCCT		6h_S
NC_023645.1	tes	11752739	29	+							47.0	AATAAA	CTATAATAAATCACCTCTTCCGCTCTTTTAgctgaagaattaaaaaaaaaatggacaaaggatctgaacagacatttctgaaaagaagacacgCGAACGGC		2h_M
NC_023645.1	tes	14099949	15	+									CATTAGGCCCCAGCAACACGTCAttgtgtaaagaaaaataaaagtgctgccgtaacagaaaaaaaaaaaaaaaaaaaaaagtcaggaaacaacagatgctg		2h_M
NC_023645.1	tes	14099978	42	+									aaagaaaaataaaagtgctgccgtaacagaaaaaaaaaaaaaaaaaaaaaagtcaggaaacaacagatgctggcaaggctttggagaaataggaacacttt		2h_S
NC_023645.1	tes	29698562	14	+									gcctaattctaaatatatagatatatcttttcaacattaaaaaaaaaaaaacatatcaaTTATAGTTATATTAAATTCCTGCCTGATAATTCCAAAATGTA		3h_S
NC_023645.1	tes	31508507	33	+									TGCGGTTTGAGGTGCTTTGTTTTggtcattaaaaattcaaaagaaaaaaaatagtcataTTTCCTGTTCTTAGACTTTGTGGAGGATTCCCACTCTCTGTC		Uninf_M
NC_023645.1	tes	31877072	13	+									AGGATTGCTTTGTGCCCACCACCTagtgtaaaataaaatcaagtaataCAATCTTAACTGTTGTGGCCTTTTTTGATCATAAGAATTGGTACTGTTTAAGG		2h_M
NC_023645.1	tes	34997574	11	-									ATTTCAgatcttaaataaaatttgtttctaaatttcaaaaaaaaagaaaaatgaaaatattgatagTTGAAATGGAATCTGTTTACCAATATAAAGAAATA		3h_S
NC_023645.1	tss	39424434	21	+										agagcCTCTTT	0h_M
NC_023645.1	tes	39424938	11	+									ttttcaataaatctgggacaacagcaaaaaataaaataaaaacaaaagaaaggaccCACTTAaattgatattctttttttataattgtgTACCTAGAACAT		4h1_S
NC_023645.1	tes	39513386	14	-									ATCatatctaatttaaaataatttcagtgaaATAAACTCCATTGCTTTTACTTAACTTTTTCTTGAGATGCTTTTGTAGTTTTTCAGAGTTTTAGATGATT		2h_M
NC_023645.1	tes	39588271	12	-							23.0	AATAAA	CTTAAGAATGTCAACGATTAGTCATGCAATAAATgttctggttttaaaaaatacgtaTCTGGTGTGTGCTGAGGTATTTTTAATCAGTTAGACTTGTAGTA		3h_S
NC_023645.1	tss	39590707	10	-										CCGGTCTCTCT	3h_S
NC_023645.1	tes	42303676	17	-							22.0	AATAAA	gTACAGTTAATTCTACTGTTTTGGCTGCAATAAAATcgattttgaaataaatgttgaaaattttGCTAGTTGGTTAGATGCTTATCctttaaattctactt		2h_M
NC_023645.1	tes	51491356	14	-							20.0	AATAAA	TATTCTGAATGTATTTGCCACTACATTTACAATAAATTCTTTGGTATCGTCCATGTTTTGCTCATCGTTGTGTGCTTTAAGGGCAAGGCCTATGTCTGTGG		6h_M
NC_023645.1	tes	51491358	11	-							18.0	AATAAA	ATTATTCTGAATGTATTTGCCACTACATTTACAATAAATTCTTTGGTATCGTCCATGTTTTGCTCATCGTTGTGTGCTTTAAGGGCAAGGCCTATGTCTGT		1h_M
NC_023645.1	tes	51895222	28	+									CACAAACtgtaaataaaaagcaagaaaaggctgaaaaaaaataaaataaaattctgtggtAACTGACGTTTGAACAAATGTTGTTAGGAGGAACTGATGTA		Uninf_M
NC_023645.1	tes	54629868	11	-							24.0	AATAAA	tatgttgaccATTTTAAACTGTTGGCAATAAAGAGtatgaaaaagcagaaataatggTTTTCTGTCTTTAGTAGAACTCTTCACCACATCGTGACATTTTT		6h_S
NC_023645.1	tes	54634874	10	-									TCTACGCCGCAAAAATTATTCCTCACAGCAGAGTAGCTAAACCTCATCAAAGGGAAAAGGTGTGTATGACTCTTGAGtaaagtattttctttgtgtGCAAG		2h_M
NC_023645.1	tss	54635965	25	-	95.0	GGGGCG			31.0	GTATAT				CACTCGCACAA	6h_S
NC_023645.1	tes	57333711	23	-									cagtttaaaaatgaaactagatattaaaataaatttgataattttttgtaaggtcctggattttattttatttttcggtGGAACTACATTTTTAAGTTACA		Uninf_M
NC_023645.1	tes	57333717	17	-									cagctacagtttaaaaatgaaactagatattaaaataaatttgataattttttgtaaggtcctggattttattttatttttcggtGGAACTACATTTTTAA		8h_M
NC_023645.1	tes	65164715	11	-									cttttctgaaactgaattaaaatactcatttaaaaaaaagaaaaagaaaaagagaagacccaaataaataaaatcagagatgaaaaggagaCATTAGAACT		6h_S
NC_023645.1	tes	65451038	12	-									TCATCAGCCTTAaaagtgtaagaaaaataaagttgtcaTTCATTACTTTGATTGTTGGTGCTTTGgcagttatgtttttaaaagcaattttctcCCTGTTG		1h_M
NC_023645.1	tes	65451041	17	-									TTTTCATCAGCCTTAaaagtgtaagaaaaataaagttgtcaTTCATTACTTTGATTGTTGGTGCTTTGgcagttatgtttttaaaagcaattttctcCCTG		6h_M
NC_023645.1	tes	65786496	12	+							28.0	AATAAA	AGGAAGCAGGCTGACAAGCCTTGAATAAAACAcaagcctccaaaaaaaaaagacaaacaaggaaAGACAAACATGGGGGCgggaaggcaggcagatcctta		2h_M
NC_023645.1	tes	66546081	26	+									cttttctggaaaaaaataaataaataaaagaaatagtacattgaaaacaaatgaattcTCAACTCCTACGGTTCATGTAGAGTTTAGAGAAAATTtccatc		2h_M
NC_023645.1	tes	67870152	10	+							21.0	AATAAA	AGCCTGGGAATCAAGTTTGAAACAAAGGTTAATAAAGTTCTTTGCCTAGTATacaggttttttttaattttattgacacCGATCTGTACACAGTAAAAAAA		Uninf_M
NC_023645.1	tes	69065925	10	+									taaaataagataattaggacttttttgaataaaatatttttattgattgaacCTTTGACCCTCTTATTTCTTATTACATATAGAGGCCTGGCATCTTTCTT		8h1_S
NC_023645.1	tes	69351138	32	+									TTGGAGCTGTTGTACATTTAAgaataaacttttataaaaaaaaaaaaaaaatcttaaaaagaaattgtggcacaATACACatacaattttccattttaacc		Uninf_M
NC_023645.1	tes	71109829	12	+									aattattttattgtgtaattgatttataaataacataactTTTTTTACAGCTTATTTCTgagttgtgtgtttgttttgagggAAGGAGTGAGAGAAGGGAG		2h_M
NC_023645.1	tes	71308855	10	+									TACTTACTGAAAACGTCctcaattgcaataaaaacattaTAACATGAAAAAGAGTGGTTTGTTGAACCAGTGATTTAAATGTATTGATCTGCTTTGCCAGA		2h_M
NC_023645.1	tes	72417719	21	+									ACGATTCCGCAGGGGCCCTCCTCGCCAAAGACAGCCTAGAGAGGACGGCAAcgaagaagataaagaaaatcaaGGAGATGAGACCCAAGGTCAGCAGCCAC		2h_M
NC_023645.1	tes	72418340	10	+							48.0	AATAAA	GTTAATAAAGGTCTTAAATAATCGtctttgtgtaaaaaaaaaaaaaagaaatgaaattatatgataTCTAAAATCTTACATGAAATCTTGGAATGGGGTAG		2h_S
NC_023645.1	tes	72731614	60	+									tatttattgtattaaCACAGagtgtcataaaataaaatgctgtttacTGGATGtttgtttgtataattttgaACACTATAATAGCAATTCAGAGACAGACA		Uninf_M
NC_023645.1	tss	73494549	21	-										CGACCCCTTTC	2h_M
NC_023645.1	tss	77114387	20	+										CTTTTTTTTGT	2h_M
NC_023645.1	tes	77159710	11	-							39.0	TTTTTGT	AGCTGGAATCTTTTTTGTTACTTTGAAGGTGATAAATAGTTTTCAAATCTACTGATTTGTGTACTGTCGCATAAGTATCTTTGAATTTGGGTGGTGAAAGG		Uninf_M
NC_023645.1	tes	77160249	21	-									CCCTTTTTTGGACTagcttttttattaaaatggctCAATTTGTGTTGATAAGGATGGCATTCATGTTTAATAGCGCTTGCTTTTCCTCTGAGCACACCATT		Uninf_M
NC_023645.1	tes	77468786	11	+							46.0	CATAAA	ttgtACATAAACATTCTGAAAATCTGATAATAAAATTTTTGGTACATTCAAGGTTTTGTGTTcttaataaaatgtgttatttaagttaacttttattatag		Uninf_M
NC_023645.1	tes	80255417	10	-									AGGTCAGGATTTTGTTGGTAATTTATGCAAtaaaagggaaatacaaatcaatcttgtttatttctttttttttttttttggtcgttaacttgaaggaaaaa		6h_S
NC_023645.1	tes	80255433	10	-									TAAATTTTTGATTCCCAGGTCAGGATTTTGTTGGTAATTTATGCAAtaaaagggaaatacaaatcaatcttgtttatttctttttttttttttttggtcgt		2h_M
NC_023645.1	tes	80255607	75	-							18.0	AATAAA	CTCTAACTCATGGCATGCTAGATATATTTGTCAATAAACTTATGACATGAATGCTTAATTCCTCTTTTTTGAAATAGGGAATGTAATACTTGGCCATTTGC		Uninf_M
NC_023645.1	tes	81373826	47	-							17.0	AATAAA	actttctttccctttcacaGTAACTTTATGTAAAATAAACCATCTTCAAAAGAGCTAGAATAGCACCTGTTTTGAATATTCTTATTCCATCATGACTAATA		2h_M
NC_023645.1	tes	82164122	50	+									TCGCTGATCGtcaaatacatcaaataaagttataaaattgaaaaaaaaaaatgtatggaatTTGGGGGGTAAATACTAGTGAAATTGTCACAAGGAAACAT		Uninf_M
NC_023645.1	tes	84461227	21	-							27.0	AATAAA	attttgaaagatCTGTAACATGTAATAAAGTTTCTATTATTCAATCTAAAATGGAAGCCAGTGAATTTAATTGAATAAAGCAAAGCTTTTCTCCTCTACTT		2h_M
NC_023645.1	tes	89017990	33	-							23.0	AATAAA	ACTCATGGCATACTAGATATGTTTGTCAATAAACTTatgacatgaaaaaaatgtaactaaCATCAATTAAACAAATGATTAGGTTGAAAGATACAACAGTC		Uninf_M
NC_023646.1	tes	42290	12	+									CAATATCTTttaactgtttaaaaaacaaataaatgttttatttctagaaaactgCGCTTTAGCCAGAGCTCTTCTAGGTGATCAGCATGTGTCTGGAGCCA		2h_M
NC_023646.1	tss	180056	11	+	79.0	GGCGGG								GCGGCGCGGGC	8h1_S
NC_023646.1	tes	308145	10	-							18.0	AGTAAA	CAGTGCTGCTTGTGCCTGTGGGGCCGGGAGCGAGTAAAGTCTGGGCCAGGCTGTGTGTGCGCATCTTTGCTTTGAGGACCGGCGTTCTCTTTGGGGACCCT		6h_S
NC_023646.1	tes	1215031	13	+							23.0	AGTAAA	ATGGCGTTTTGTCTGTGTTGCTGTTTAGAGTAAATAAACTGTTTATATAAAGGTTTTGGTTGCATCATTATTGAAAGTGTGAGGAGGCGGCCTCCGAGTGT		Uninf_M
NC_023646.1	tes	1697558	11	+							26.0	ATTAAA	TCTTGTAACTGTAGAGGAGCCAACCATTAAACGTGTCCGCTGCTGTGATGATGAGTTTGACGTTTCTAGAGTCTTCTGTCCTTCGGGGTCAGATAGCACCT		6h_S
NC_023646.1	tes	1769091	14	+							41.0	AGTAAA	atggCACGGGAGTAAATTCAGCATTAAAATGAatgtaattaaaaggaaaaataataattaaaatgagttatttcaaaacaaattatgTGCTACTTAATGAG		2h_M
NC_023646.1	tes	1859333	54	+							17.0	AATAAA	CACCTGTTATGTGGCTCTGTATGACTGTTGCTGAAATAAAGTCCTGCAACCTGCCTGTGTTTCTGGTGTGATCTATTGGCCCCACATCGCAGATTCAAACC		2h_M
NC_023646.1	tes	1859335	11	+							19.0	AATAAA	CCTGTTATGTGGCTCTGTATGACTGTTGCTGAAATAAAGTCCTGCAACCTGCCTGTGTTTCTGGTGTGATCTATTGGCCCCACATCGCAGATTCAAACCAC		3h_M
NC_023646.1	tes	1859411	19	-									caaCATAGGGTTTttgtacaagaaaaataaaatgaattaagccTGTTACTATTTCCTGTGTCCTGCATGGTTAGTGGTGGTTTGAATCTGCGATGTGGGGC		Uninf_M
NC_023646.1	tes	1859413	16	-									tacaaCATAGGGTTTttgtacaagaaaaataaaatgaattaagccTGTTACTATTTCCTGTGTCCTGCATGGTTAGTGGTGGTTTGAATCTGCGATGTGGG		2h_S
NC_023646.1	tss	2388014	20	+	92.0	GGGGCG								GGATCGCCTTC	0h_M
NC_023646.1	tes	2394108	11	+							17.0	AATAAA	CCGCCGGGCTGTGGCCCTGCGCGGAGCTGTGTCCAATAAAGTTTTTGGATGTGACGGGCCTGTGTCTGCTCAGCTTGTTGGGCGCGTGGGCGGGGGTAGGC		6h_S
NC_023646.1	tes	2570031	12	+							23.0	AATAAA	GAGGACCCCCAAGAGGCCCATTCCCCCCAATAAAAGAGATTTGGGAGTCTTCCTGGTTGCTGCCTCTTTTTCCCGACCCTCCCTGGGATGGGTCCCACTCC		2h_M
NC_023646.1	tss	2763686	10	+	13.0	GGCGGC								GGCGCAGACAG	3h_S
NC_023646.1	tes	2765938	11	-							19.0	AATAAA	AAGGGAGGCATCCCACCCCCAAGAAGAACTGAATAAAGATTGCTGAGCAAAGGAAGGCTTCAGTCTAGAACCTGGGGCTTTTGGGGATGGTGGAGAGGGCA		3h_S
NC_023646.1	tss	4052262	16	+	29.0	TAAAGG								GAGCCGACTCC	8h1_S
NC_023646.1	tes	4063868	11	+							49.0	TTTTTGT	GGTTTTTGTAAGACAAACGATGATATGAAGGccttttgtaagaaaataaaagatgaaatgaagtgtgtttcttgggCTCAGCCCCAGGGTAGATGGGCTGG		8h1_S
NC_023646.1	tes	4554685	10	+							39.0	TATAAA	TTGTTAATCTTGTATAAAGTGATTCAATAAATTGTTTCAAggtttccaaaacattttttctcactcttttttttctacCCTGTGGATGTAGTTCTTCCTGT		2h_M
NC_023646.1	tss	4956390	31	+										TTCCAGCTCTT	2h_M
NC_023646.1	tes	11370022	36	-							46.0	AAGAAA	GGCTAAGAAATAGTTCCTCTTGATaaacaattaacaaataaataaataaaactaaccattttaaagtgaacaattcagtaacatttagtacattcacaccG		2h_M
NC_023646.1	tes	17082301	14	-									TGTAATAcatacatttacaaataaaatgcctCATGGACTCTGGTGCTTCCACTTGGTCGTTTTGAGCCTTCACAGCAGTGTAGCCAGAGCGTCTGTGGCAG		2h_M
NC_023646.1	tes	17082314	45	-							49.0	TTTTTCT	CTTTTTCTAGGGATGTAATAcatacatttacaaataaaatgcctCATGGACTCTGGTGCTTCCACTTGGTCGTTTTGAGCCTTCACAGCAGTGTAGCCAGA		Uninf_M
NC_023646.1	tes	17082315	11	-							48.0	TTTTTCT	TCTTTTTCTAGGGATGTAATAcatacatttacaaataaaatgcctCATGGACTCTGGTGCTTCCACTTGGTCGTTTTGAGCCTTCACAGCAGTGTAGCCAG		8h_M
NC_023646.1	tss	17089474	10	-										CGTTCCTTTTC	2h_M
NC_023646.1	tss	17100643	10	-	60.0	GCGGGG			30.0	ATATAA				CTCGCGCTGTG	8h1_S
NC_023646.1	tes	19653946	83	+							21.0	AATAAA	TGGTTTTTACCCCTGTTTTGCCTTTTTTGCAATAAAATTATATGCGAAAAACGTAAATTTCCTATCAATCATATCCTATATTcccattaattcatttttta		2h_M
NC_023646.1	tes	20176068	12	+							21.0	AATAAA	AttattcaagaaaatgtttttaatcatgCTAATAAACTTTTTTGGAGATGACTTTGGCATCATGTTTGCATTAATATAAGGCTCCCCTAGCATTTTTTATT		Uninf_M
NC_023646.1	tes	21299426	10	+							19.0	ATTAAA	CTTATTGTTTATCCTGTAAGATTAGTCTATTGATTAAAGTTTGATAATTAATTGCgtctctttttccttccaattCTTCATGCGCCTAATTCATACTGGGG		Uninf_M
NC_023646.1	tes	21306014	17	-									ATTTAAATTGTATAAGTGTTTTActctttgaaaataaatctataaaaccAACATTTTCCCCAGTCTTCAGTTTTTCAATGATGTCTATAAagtgctttttt		2h_M
NC_023646.1	tes	22213195	10	+									TACAGCTGGTGGGGTctcaataaaagttattttccattgaaaaaaaaaaaagagtctttgtTACTTGCCTGGTGAAGAACCCcagtttttttttgctttgt		2h_M
NC_023646.1	tes	24834090	21	-									TCTGTCACAGAATTTTGAGACCCATTAGAACaaagtttaatgagaaaaaaacacacattgtTACTAGACCCCAAAATGATCACAAATCAAATCAATGCATG		2h_M
NC_023646.1	tes	25794919	14	-									CTAAGAagcttaatgaaaagaaataaaatgcctaTGTTGTTGTTCTAGAAACCCTGACTGGGGAGCTGCTTGCTACTCACAGCCTCCTTGAGGCCGGGATC		6h_S
NC_023646.1	tes	26224690	12	+							19.0	AGTAAA	TGGAAGGGTCGGCCTGCCTGACTGGGGAGGTCAGTAAACTTCTGTGAATAGTAAGCCAGCCTGTGTCCTGTGTCCTGTGTCCTTTGTGTGAATTGGAGAGG		6h_S
NC_023646.1	tes	26224693	15	+							22.0	AGTAAA	AAGGGTCGGCCTGCCTGACTGGGGAGGTCAGTAAACTTCTGTGAATAGTAAGCCAGCCTGTGTCCTGTGTCCTGTGTCCTTTGTGTGAATTGGAGAGGATA		Uninf_M
NC_023646.1	tes	26588932	12	-							22.0	AATAAA	GTCCATCACCCTTTCCAGCACACTGCCAAATAAACAGCTATTTAAGGGGGAGTCGGCCATCCGTGTCTTGTGTCTAATGCAGGGGAGGGCCTGGGGAGGCA		2h_S
NC_023646.1	tss	26593564	12	-	52.0	CGGCGG			28.0	TAAAAG				TCCTTCCCGCC	2h_S
NC_023646.1	tes	28567607	10	+									GcaagtaattattaaaataatattgttaataaAATGATGTAGAATTCCAAATCCTGGCTCTTGAATCTGATGTACAGCTGAGGCCAAACAGTGTCACTGGT		2h_M
NC_023646.1	tes	28925569	10	-							37.0	AAGAAA	GCAGCCATCAATTAAGAAAGCGTTCAAGCTCAACACCAACCATCTAAAAAATTCCAAACATACCACTGAACTCCTTATATCACATTGGATTAATCTATCAC		4h_M
NC_023646.1	tss	33075624	19	-			115.0	CCAATG						TAGTTCTCTTT	0h_M
NC_023646.1	tes	39119912	26	+									CTATAGAGCAAATggaagtttaattattttttattaaacatattCTTTGACTACCCATGATGTCAGCCTCTGTACAtgagaatactttttaaaattgaatt		4h_M
NC_023646.1	tes	39119914	19	+									ATAGAGCAAATggaagtttaattattttttattaaacatattCTTTGACTACCCATGATGTCAGCCTCTGTACAtgagaatactttttaaaattgaatttt		6h_M
NC_023646.1	tes	39119916	42	+									AGAGCAAATggaagtttaattattttttattaaacatattCTTTGACTACCCATGATGTCAGCCTCTGTACAtgagaatactttttaaaattgaattttat		Uninf_M
NC_023646.1	tes	40692905	10	-									atatattttgtttagccaaagtataggaaaaataaaataaattgtataggttgacttttttctaaaaatgtcttttttctaaaaatgtctttattggaTTG		2h_M
NC_023646.1	tes	42340717	11	-									gtactgatAAATTCAGATCAAATTTGagggaataaaaaatattagagcAAAGGAGTTTGCTGGTTGTGTCGTTATTTAATGATCAAAGTGTAGTGTGTATG		2h_M
NC_023646.1	tss	42524678	11	+	35.0	GCTATA								CCACCACGCCT	8h1_S
NC_023646.1	tes	42525591	12	+							47.0	TTTTTCT	TTCCTTTTTCTATGAAATAATATGAATGATAATAAAACAGCTTTGACGTGATTCTGCCTCTGGTTTCCTTTATATGCCTTAAAAATAATGGACTGGGTTGA		2h_S
NC_023646.1	tes	42541983	61	+									tttctgcatttctttttatattaaatatgtgaTTGTTTTATTGTCATAAAACAATTTTGACTTGAatctttctctgttctttgtgTGTCTTGGAAAAAATG		2h_M
NC_023646.1	tes	42541998	173	+							22.0	CATAAA	ttatattaaatatgtgaTTGTTTTATTGTCATAAAACAATTTTGACTTGAatctttctctgttctttgtgTGTCTTGGAAAAAATGGACTGGGTGGGGGTT		2h_M
NC_023646.1	tes	42545405	13	+									tttctgcatttctttttatattaaatatgtgaTTGTTTTATTGTCATAAAAGAATTTTGACTTGAATCTTACTCTGGTCTTCTTTGTGCACCTTGGAAAAA		2h_M
NC_023646.1	tes	42545420	44	+							22.0	CATAAA	ttatattaaatatgtgaTTGTTTTATTGTCATAAAAGAATTTTGACTTGAATCTTACTCTGGTCTTCTTTGTGCACCTTGGAAAAAATGGGCTGTGTTGGG		2h_M
NC_023646.1	tss	42554545	13	+	30.0	ATAAAA								gctccacCACG	2h_M
NC_023646.1	tes	42555899	75	+							22.0	AATAAA	tttctttttatattaaatatgtgaaTGGCAATAAAAGGATTTTGACTTGAATCTTACTCTGTTCTTCTTTGTGTGTCTTGGAAAAAGTGGACTGGGGTGCG		2h_M
NC_023646.1	tes	43595906	14	+									GTAGagagaatcaagaaaaataaaaatcagctgtTGTTATCACCTAGCAAACTGGCGTAAGCGTTTTGGGTCATTTTCTTCTGAGCTTTTTACCAAGCTTC		3h_S
NC_023646.1	tes	43689081	10	-									CTTTTGGAAGCTTAGccatttttacttattaaaataaaagcctttttACACAAGTATGGTCTGAAAACGTTGGCCTATGAGCCCCTCTTGGTCTGCTAAGG		6h_S
NC_023646.1	tes	44095258	12	-							19.0	AATAAA	ttttttaaaaagaaaaaaaaaactttgaatcAATAAATTAACAGTTTTTCACTTGCTGGCTCTTCTTGCTGTAAATGGTGACTAAGAGGTTGGGACAGAAA		Uninf_M
NC_023646.1	tes	45757272	11	+							48.0	AATGAA	TGCAATGAAGAGATTTATTAAattgtaaacattaaaataaaaaaaaagaaagtactctATCTTTCCACGTTTTAATATCTGAGCAGTCTTTGTTGCATAAA		2h_M
NC_023646.1	tes	52258566	21	+							26.0	ATTAAA	attactttttagtttgatactAAGTATTAAACATATTTCTGTATTCTTCCACATATTTTCTGCAGTTATTTTAACTCAGTATAGGAGCTGGAGGAAGAGAT		2h_M
NC_023646.1	tss	52681090	22	+										TTACAGCTCTT	0h_M
NC_023646.1	tes	53263021	18	+									CTGACCTGCAACTCAAAggctttttttaagaaaaccaccaaaaaaaaaaaattttttttaaagaaaaaaatgtatatagtaaCGCATCTCCTCCAGGCTTG		8h1_S
NC_023646.1	tes	53735879	23	-							50.0	AATAAA	AATAAATCACCTCTTCCTCTTTTAGctgaagagttaaaaaaaaaaaaaaaagaggcctaaTTGCCCTGGACCaggcactggtaatcccagcactttgggag		2h_M
NC_023646.1	tss	53736313	22	-										TTGCACTCTCG	2h_M
NC_023646.1	tes	53802596	13	-							21.0	AATAAA	AACAGATGCACTGTGAAGATTCCAGTATTAATAAAGGTGTACTGTAATTAAcacccctgcctctgcctggctTCTTTCCCGCCCCATCCCCACACCTCACC		Uninf_M
NC_023646.1	tes	55031624	10	-							44.0	AATGAA	GCCGTGAATGAAGCAAACACCGACTTCAGAATCTGGGTTCAGCATCCAAAATGGCGGCTCCTCGGCCTCAGCGCAGCAAGCACGAGCGGAGGGATCCACGG		Uninf_M
NC_023646.1	tes	55908130	16	-									caaGTATGTTTCCTGCTCATtgtgatacattaaaaaaaaatatgagcaaAAGTTCCTGTCTCTGTTACCAGAtttgtgcacatgcatgtgtgtgtgcagga		Uninf_M
NC_023646.1	tes	57695434	15	+									TTTTGTGTAAATTTCTGAAAGATCcgaataaataaaattcatttctaCAAAGCAGACCCACACTCATTGGTAACAGTGAAGCTAACAATAGTGGAATCTAG		Uninf_M
NC_023646.1	tes	59505580	14	+							12.0	AATACA	GAGGCTTAGAGCTTGGAACAAGGGGGAATAAACCCAGAAAATACAGTTAAACAGATGGCTGTGTCATTCTTGAGTGGAGTAGGGTGGGCAGGCAGCCAGCA		Uninf_M
NC_023646.1	tes	60356303	10	-							22.0	AATAAA	ACTGTGTGTTTGTTTAATTTACTTTCACAATAAACTTCTGTGTAGTAAAAACAGGGTCTTGGCTCTTTACTGACCTAACCCAGTGATTTCTAAGAAAGCAA		Uninf_M
NC_023646.1	tes	61065760	65	+									ctgaaactattaaggtaaataattaacaataaaaattatctcataaAGGCATTGCACTGTGGCCATGTCCTTTATTCACCTCCTTTTGGATGGGTCAGAGA		Uninf_M
NC_023646.1	tss	63427802	25	-										AGGGTGCTCTC	2h_M
NC_023646.1	tes	67575171	11	-							24.0	AATAAA	AGAATTTATTCTGTAAATTTATCAAGAATAAACATGCCTCTCCAGCCTTAAGTGTTTACGTGCTCCCAGGTCATTGTCAGTTTATGGTATTGTGTTATTTA		Uninf_M
NC_023646.1	tes	69229780	113	+							20.0	AATAAA	CAGGCTGCCCTGACCAAAAATATCTGCCATGAATAAAGGTGCCTGAAATCCTGCTATGAAGTTTCCTTTGTGTCAAAAATCTGTTTGGTTTTCAGattgaa		Uninf_M
NC_023646.1	tes	71214976	12	+							25.0	AATAAA	CTGTTATGCCAAACAGTACTACTGCTAATAAAATGACCAGTTTACCTGAAACCCTTTGTGATCAGTTCTTTAATGATACCTAAATGAAAGCTCATTAAAAC		3h_S
NC_023646.1	tes	74873934	11	+									GCCTATGTTTTCACACTTCTAGTTAGCCTCTATTTACACAACAACACCTAATGACCCACCAATTCCATGCTTATCACATAGTCAAACCCAGCCCCTGACCA		6h_S
NC_023646.1	tes	74874715	36	+									AGATGTTGTCTGATTACTCCTCTATATCTCTATTTATTGATGAGGGTCCTACTCTTTTAGTATAATCAGTACAATTGACTTCCAATCAATCAGCTTTGACA		Uninf_M
NC_023646.1	tes	74875128	16	+									CCCTCAGTCTAGCCTACGAATGATCCCAAAAAGGACTAGATTGAGCCGAATTGGTAAGtagtttaaacaaaacaaatgatttcGACTCATTAAATTATGAT		2h_S
NC_023646.1	tes	74876861	95	+									CAGTAATTCTCCTATCCCTTAACCCTAACATCATCCTAGGATTTACCTCCTGTAAATATAGTTTAACCAAAACACTAGATTGTGAATCTGACTATAGAAGC		Uninf_M
NC_023646.1	tss	74877061	10	+										aagtaataacC	8h1_S
NC_023646.1	tes	74881531	14	+									TTTCCTAATAGCCCTAGACCTTGCCCTTATAGCTAACAcactaaaaataaacaacccatcacaaatatttaaattttccaacATACTAGGATACTTTCCca		8h1_S
NC_023646.1	tes	74916690	16	+							22.0	AATAAA	TGCCCTGAGAACTGTTGAGACACTTTACTAATAAACTCTGTGGTTGGAAAATCTGCATTTGCATTGTCTGGCCAGCTCTACTGCGGGGGAGCTGGCAGGCT		6h_S
NC_023646.1	tes	74921396	20	+									AggatgttgaaaagaaaaaataaagccctCCTGGGGACTTGTAATCAGTCAGCAGTCGTGCTGGGTCTCCACGTGGTGTATTTCGTGGGAGCCGCTGGGCC		3h_S
NC_023647.1	tss	309580	14	+	112.0	GGCGGG								CTGGCGGCGGT	6h_S
NC_023647.1	tes	320756	14	+							23.0	AATAAA	TGGGAGCCCCTGTCCCACCCACCGCCACAATAAAGatcgcccccacccccaccctcaccctctgCTGGCTCCTGTCTGTGCCTGACGGGCTTGGGTCGCCC		2h_S
NC_023647.1	tes	431797	12	+							21.0	AAGAAA	CCCTCCCCACCCTGGGGCCCTGCCTCACCAAAGAAATAAAGACTCAAGCCATTTTGGGGTGTCCAGGCCTCAGTTTGTCTCCTCTCTCAGGGCTTCAGGCC		2h_S
NC_023647.1	tes	431798	16	+							22.0	AAGAAA	CCTCCCCACCCTGGGGCCCTGCCTCACCAAAGAAATAAAGACTCAAGCCATTTTGGGGTGTCCAGGCCTCAGTTTGTCTCCTCTCTCAGGGCTTCAGGCCA		3h_S
NC_023647.1	tes	791687	34	+							23.0	AATAAA	ATGTGAAATACGATTGTGGACCAAACGCAATAAAACCTCTGTTTGTAAGAAGAGAAGGTGGCGGAGAGAGTTGGCGTCGATGAGGGTGTGTTTTGCTTTGA		Uninf_M
NC_023647.1	tes	791689	11	+							25.0	AATAAA	GTGAAATACGATTGTGGACCAAACGCAATAAAACCTCTGTTTGTAAGAAGAGAAGGTGGCGGAGAGAGTTGGCGTCGATGAGGGTGTGTTTTGCTTTGATG		3h_M
NC_023647.1	tes	844196	10	-							22.0	AATAAA	TTTTCAAACGTTAAAGATGTTTTGAGCAAATAAATTTGCTTGATATGAAAACCAGGCCTACTGAAAAGGTATTTAGCAGGTGGCCTTAGGTCTCCCCAAGC		3h_S
NC_023647.1	tss	873549	19	+										CGGCCGCCTTT	0h_M
NC_023647.1	tss	873562	15	+										CGCCTGCTGAA	2h_M
NC_023647.1	tes	876224	27	+							18.0	AATAAA	GCTCGGCGCCCCCACCCCTGGCTGCCTTATGGGAATAAACAGACAAATTGGTCTGCTGGATCTTTCTGCCTAGGGGCTTGGGGGGGCCCTTTTGCCAGGCA		Uninf_M
NC_023647.1	tss	1037449	19	+	35.0	GTATAT								CCCTCACTCGC	3h_S
NC_023647.1	tes	1041642	17	+							23.0	ATTAAA	TGCAGTTTTCTTTGGCTTTACGAAGCCGATTAAAAGACCGTGTGAAATGAACCTTGCTCTGACAATTCCCTTGCATTGCACCACACACTCCCTGCTGCTGG		3h_S
NC_023647.1	tes	1208781	11	+							29.0	AATAAA	TGACCAGTTTGACCCTGGTTTGAATAAAGAGAAGTGCGTTTGGATTAGAAACCACTTTGTGTCCGTTTTTTCCCTCCTTGGTCTTGGCCTGTGCCTACCCT		6h_S
NC_023647.1	tss	1211779	10	+	49.0	GGGGCG								GGACCAGAGCG	6h_S
NC_023647.1	tss	1211784	16	+	54.0	GGGGCG								AGAGCGCTCTT	2h_M
NC_023647.1	tes	1213893	14	+							22.0	AATAAA	CTTCATCCCTCTCAAGTAGTGGCTCAGCTAATAAAGGCGCCCCTGGCTCCAGTCCTTCGCGCAGCTTGTTCTTCCCGGTGTCCGGGGCTTTGGGAGGGGGC		3h_S
NC_023647.1	tes	1393148	13	-							23.0	AATAAA	CTGTCCTGTATATAACAGCACTGTAGCAATAAATGTGACATTTTATAACGATGCTCTGCAGTCCCTGGATTCTTTCTGATGTCACATGTTTAGGAAGGGAA		Uninf_M
NC_023647.1	tes	1657267	11	-									cctggcctcatccttgtatttaattaattaaacgAGCCCCTTTTTAAACCCTactccagtgtgtgtgtgtggtctctCCCGTGCCAGTCCCCAGCCTGTGG		Uninf_M
NC_023647.1	tes	2065593	11	+							18.0	AATAAA	GGTATTAATCCCCTCTATTGCTCTCCGAAAACCAATAAAGTGATTACACCCGATGCACATGGCTCCGTGGTGGTGACGCCGGGGGCTGGTGGGAGGAGTGC		3h_S
NC_023647.1	tes	2065595	15	+							20.0	AATAAA	TATTAATCCCCTCTATTGCTCTCCGAAAACCAATAAAGTGATTACACCCGATGCACATGGCTCCGTGGTGGTGACGCCGGGGGCTGGTGGGAGGAGTGCCT		Uninf_M
NC_023647.1	tes	2500760	10	-									TTTCTTTGTCTAAtttaatatgtcaaataaatgaatacatctaaaaaaaaagatagataaatagataattgATAGATAATGATTAATAGATGACAGATGAT		2h_M
NC_023647.1	tes	3231522	17	-									TCCCTGGCAAGACAGATTTGCTCAGGAGgggggcagaaaaaaaaaaaaaaagccagaaatcaGCTACATGGATGCTGTGCACAGCCAGCCTGCGCTCTCTG		Uninf_M
NC_023647.1	tes	3340033	10	+									ACTGCTGGATCcggactttttaaataaaaacaagtaaaatttgtgttttaagcttGTGAGTGTGTAAGGTTGTTTGGGGTGATGTGGAGGGTTCAGAAGGT		3h_S
NC_023647.1	tes	3733064	16	-							18.0	AATAAA	AGCACCTCCAGCTGTACTAGTGCCATTGGAATAATAAATTTGATATGGTGGTGACTCCGTTTTGCGTTTTTCACCGTGTCTTCCTAGGGGAGCAGGGCTGC		2h_S
NC_023647.1	tes	4382659	17	-									AGAGATtaaatgttttttcatatttaaataaataacaacgtTAAAAAGCAACCCCACAGCCTGGGCCTTCCCGGCTGGCCATTGTGCGTTGGGGGCTCAGA		2h_M
NC_023647.1	tes	4880950	11	-							16.0	ATTAAA	CCCACCCCCGTGTATGTAGATATATCGACTTTGTATTAAAGGAAGATCGTCTGACCCCGGTCCATTGTGGAGTCTTTGTGGCACCCCTGCCTGTCCAGTCT		8h1_S
NC_023647.1	tss	5347679	18	+	73.0	GCGCCG								CCAGCCCTTCC	3h_S
NC_023647.1	tes	5348815	13	+							19.0	AATAAA	AGACTGAGCCCCCTCCCCTGGCTTCTCCCTGAAATAAAGAACAGCTTGACAGAAGCCCTGGCTCTGCTGCTGTCCGTGGGTGGGGGGTTGTCCGCCGTCCC		6h_S
NC_023647.1	tes	5348818	14	+							22.0	AATAAA	CTGAGCCCCCTCCCCTGGCTTCTCCCTGAAATAAAGAACAGCTTGACAGAAGCCCTGGCTCTGCTGCTGTCCGTGGGTGGGGGGTTGTCCGCCGTCCCCTC		3h_S
NC_023647.1	tes	5348971	12	-							15.0	ATTAAA	aatcagtgtctggcacagaaaCTCTCTATTTAATGATTAAAGTCATTTCCAGTACGGCGGCCTCATCTGCTGCCCCGGGAAGGGTGGGGAGCCAGGGCTTT		6h_S
NC_023647.1	tes	5991191	20	+							24.0	AATAAA	CAGCTTTCTACAGACACTGGATTTGTGAATAAAGTTGGGGAATGGACAGCCTAACTGGAATATTGCAGTGGCTGCTTGCTGGGGCCGGGATCTGCAGGGGA		Uninf_M
NC_023647.1	tes	6216547	31	+							20.0	ATTAAA	AGCATACCCTTGTATAGCTGCAGGTGCTAGAATTAAAATTGATCTgttatctcacacacacacacacacacacacacacacacacacacacacacaatcag		2h_M
NC_023647.1	tss	7684714	10	+	32.0	CTATAA								GACTTCTCTCC	3h_S
NC_023647.1	tes	7685597	15	+							26.0	AATAAA	CACGCGGAATTGAGATGCTCCTTTAAATAAAGCGTTTGTGTTTCAAGTTAACTCGGGTTCTTGTCTGGGTTATGCGACTAGGGTTTCTCTAAGTTTCTTAA		Uninf_M
NC_023647.1	tes	7757232	10	+									CCGTCACCCTGCCCATTACTGAAATGTATAATCTGACTTCCTGTACAGAAACCTGCCGCTGCgcctctgtcttctttctttccgCCAGGCGCCAGCTCCTG		Uninf_M
NC_023647.1	tss	8899935	13	+	58.0	GGGGCG								CGACTGCTGCC	2h_M
NC_023647.1	tes	8902456	24	+							17.0	AATAAA	CTGGGATAGATGCTTGTTTGTAAAAACTCACCTTAATAAAGACTTAGATGTTGCTTTGTTGCTGTCTCTTTGCTTGAGAGCTGTCTAGTGATGGATGGATT		2h_M
NC_023647.1	tes	8902459	22	+							20.0	AATAAA	GGATAGATGCTTGTTTGTAAAAACTCACCTTAATAAAGACTTAGATGTTGCTTTGTTGCTGTCTCTTTGCTTGAGAGCTGTCTAGTGATGGATGGATTGGT		Uninf_M
NC_023647.1	tes	9183739	11	-							20.0	AATAAA	GCAGCCTGTGAGAGAGCGGGCTCCAAGGTCAATAAAAAAGCTCCACTCTCTGCCCAGTCCTGTTTGTTCTCGTGTCTCCAGTTCTGTGGCGGGGGCCCGCG		Uninf_M
NC_023647.1	tes	9916007	11	+									TCTCTGAATCACCTTtgcatagaaaataaaagtgtttgcTTTGTAAGAAAAGTCTGGAAAGTAGCAGAGTCATCTCAAGGTGTCAAGGGAGCCTTCAGTCA		Uninf_M
NC_023647.1	tes	10044470	10	+									ATGTCAGTGTCACTGGATGTCAAACAGTAATAAattaaaccaacaacaaaacTCACAGCCTTGCCTGCAGGTGGACTCATGCCTGGCTCCCGGGGTTTCTG		6h_S
NC_023647.1	tes	10096609	12	-									agcctaggtgacacagcgagaccctgtctccagaaaaaaaaaacaaaaaaacattaccCAGAaacccctcccttccccacatGGAGGCCTTGGCAAATGTT		8h1_S
NC_023647.1	tes	10375785	10	+							29.0	AATACA	GAATGACTTGACCTGTGACCTCAATACAATAAATGTGATCCCCCACCCAAACTTGCCTGTGTTTGTCTTGCGTTGCTGGGGTGTGGACCGGGGTGTGGGCA		2h_S
NC_023647.1	tes	10446695	12	+							29.0	CATAAA	CTTCAAATGCAAGAAACGAAGACATAAATCTTTggctcacattaaaaaaaatgttaatcgACTGTTTATGTAATCCCTGAGGCCTCTGGACAACAGtgggc		2h_M
NC_023647.1	tes	11484454	10	-							25.0	AATAAA	GCCGCACACAGGCCTAGAGGTGACCAATAAAGTATTAGGGACAGGTGTAAATCTGTGTTGGTgtgctctctcctttcttcctcccctgcAACACCCTCCCT		6h_S
NC_023647.1	tss	11488962	15	-					30.0	ATAAAA				CACTTGGCGCT	0h_M
NC_023647.1	tes	11577208	10	+							45.0	AATAAA	TTGAGTAATAAATAAGATcagattcaccaaaaaaaaaaaaaaaaaaaaaaaccacaaggcTCTATGTAACCAGGCCTCTGCTGACCTTCCCACCTCTTCTC		3h_S
NC_023647.1	tes	11624298	19	+									AGAATGTAAGAACTACAAACaaaatttctattaaattaaGTTTTGTGTCTCCCTCCTGTGTCTCCTTTTGGGGAAAGACAGACTTCAGGAAACCCAGCAGT		3h_S
NC_023647.1	tes	13054803	10	-							21.0	AATAAA	CACTGTTGAGAAGCTAGAAATTGTGTGAGAATAAACTTGTTATTACGGAAACCTGGCTCCCACACCATCTGTTTCTTAGTCATCTCGGCCTTTGACGGACA		8h1_S
NC_023647.1	tes	14603265	45	+									GCTGGAAATGTCAAGCAGATTATGAATTACATGACCAAATATTTTGTATCGGAGAAGCTTTGAGCACCAGTTAAATCTCAttccttccccctttttttttt		2h_M
NC_023647.1	tes	14603267	10	+									TGGAAATGTCAAGCAGATTATGAATTACATGACCAAATATTTTGTATCGGAGAAGCTTTGAGCACCAGTTAAATCTCAttccttcccccttttttttttca		Uninf_M
NC_023647.1	tes	14604754	11	+							43.0	TTTTTCT	AGTATCACTTTTTCTACATTTTGGTCgaataaatttttacataaacTACAATTCGTGTGAATTTTAGAATGTGTGGGGGTACACAGAGCATTTTGGTTCAA		Uninf_M
NC_023647.1	tes	16006134	10	+							22.0	ATTAAA	ACACAGGCTGTGGCTCTGGGCATCCAGATATTAAAAGGAACGTTGCTGGAAGTCTGCACTGTCTCGTGGTCTTCGATGGCAGCAGACCTGAGGGCGCCCTG		2h_M
NC_023647.1	tss	16335952	16	+	122.0	GCCAAT								CACTTCCTTTT	3h_S
NC_023647.1	tes	16339440	12	+							22.0	AATAAA	GTGCAGGGCTTTCGCCTGGGTATGCCCCAAATAAACTCAGGAATCCCCTGGTGCTCACCGCATGTTTTCTTTGCATACACTGCAGAGCTCAAAGGGATGCT		6h_S
NC_023647.1	tes	16339441	10	+							23.0	AATAAA	TGCAGGGCTTTCGCCTGGGTATGCCCCAAATAAACTCAGGAATCCCCTGGTGCTCACCGCATGTTTTCTTTGCATACACTGCAGAGCTCAAAGGGATGCTA		3h_S
NC_023647.1	tss	16853414	19	+	31.0	CTATAA								TGGTCAGTCTC	6h_S
NC_023647.1	tes	16861923	10	+							26.0	GATAAA	ctgtgtatttatttaaaactctGGTGATAAAAATAAAGCTGTCTGAACCGCTCCCTGTGGTGTCCAGGATAAGGGAAGGTGACCTTGAGAAGATCCTCCTC		6h_S
NC_023647.1	tes	17007769	11	-							20.0	AATAAA	CCTGTCCAGGCTCCCTCCCCGCCACAGTGAAATAAAGCCTCCCATCCTGCAGTTTCCACAGACTCCTGAGCTTTCTTCTTCCGCCACCTGGGGCTGGGCCA		Uninf_M
NC_023647.1	tss	17040182	18	+	35.0	CGGCGG								CCGTCCTCTTT	2h_M
NC_023647.1	tes	17043569	27	+							34.0	AATAAA	CGTGGCCCTGGAGCCTCAATAAAGTGTCCCTTTCGTTGACTGGAGCAGCAACTGGTGTCCTCATGGCTGGTCTGTCCAGGGAGGTAGCTAAAGAGTGGGCA		Uninf_M
NC_023647.1	tss	17855747	15	+										AGATAGCTTTC	0h_M
NC_023647.1	tes	17856245	10	+									aaaatgcctcatggactcggaaaaaaaaaaaaaaaaaaaaaacaaaaaaaacattcaGATAAGCTGGGGCTGCCTGGGTGTTGGTGGTGATTTAGGAATAA		Uninf_M
NC_023647.1	tss	17976533	12	+	79.0	GGCGGG								AGTGTGGAATA	0h_M
NC_023647.1	tes	17990151	42	+							19.0	AATAAA	ACCTGGATCCTGGCCCCTCCCCACTGGGATGGAATAAATGCTCTGCAGACCTGGCCTGCCTGTTTTCCTGGGGactgggggagagaaggaggagagggccC		2h_M
NC_023647.1	tes	18103955	12	-							27.0	AATAAA	GCCCCGAGCCAGCACCTTTGGTAAATAAAGCAGcatctgagattttaaaaagcccTGCCTCCACTTCGTCTGTGCCACACTGTGTTTGCTGGGGGCTCGGG		6h_S
NC_023647.1	tes	19858305	18	-							36.0	AAGAAA	AGCAGCCATCAATTAAGAAAGCGTTCAAGCTCAACATCAAACACCCAAAAAGTCTCAAACATTCTGCTGAACTCCTCACATCACATTGGattaatctatta		2h_M
NC_023647.1	tes	20503139	11	-							28.0	AATAAA	AAGATCAGTGGGAAACCATCTCAATAAACatattttggatttaaaaaaaaagagtttttagcataaagtgctgttgaattttgtcaaaggctttttctgca		Uninf_M
NC_023647.1	tes	24293644	10	-									GTACAATGTCTTTTAGCtaattctaattaaaaattaCAGACTGGTGTACAATATACTTGTGAAATCTGTAACTGACTTTATCTTTTTGCCCACATATTTGC		Uninf_M
NC_023647.1	tes	24293723	15	-							19.0	AATAAA	TTTAATGTTGAATACTTTCAAGCATTCACTTAATAAAGCCACTGTTAAGCATTGTTGTGCTCAGTTATACACTTGAAAGGTACAATGTCTTTTAGCtaatt		Uninf_M
NC_023647.1	tes	25073216	12	+									GTCCgaataaatactggaaagaataccactttaaaattcagtgaaaagaaagaagaagccaAACGTAAACGAAAGAACAGCACTGGCAGTGGCCACTCTGC		Uninf_M
NC_023647.1	tes	25077847	48	+									tgtaaaactttttttttccagtaaaaactttatgaaacttggtctcaaaaatgTTGTGAACTTTATGATTCAAAATTGAGTACAGATATGTCCTTGATTCA		2h_M
NC_023647.1	tes	25100353	24	+							39.0	AAGAAA	CCTTAAAAGTGTAAGAAAAATCAAGTTGTCattcattaatttgaaaaaaaataatgttttaaatgttggtGTGCTAGATCaagttctttcaacttttctct		2h_M
NC_023647.1	tes	27639766	21	+									tttattgtctatatgccttttaaaagaaataaacttgttatgcaaataaaatatttgggtaagtttttttttttatttaagttctagggtacatgtgcata		2h_M
NC_023647.1	tes	29451289	13	+									ATGTTCACGTTGTTCACATCccatgtagaaaaataaagatgccaCAGAGGAGGTTGTAGGCTCAGCCTCTGATTTGTTTCCTGCGATGGTGCTTTATGTAG		3h_S
NC_023647.1	tes	29522617	12	+							26.0	AATAAA	AAATAACGACTATACTTATGGACCAAATAAATGGCATCTGCATTCTTGTTACATATGCCTGCACAGTTTCTGTTTCTGCTGCCTTATATCTACTGCAGGAA		2h_M
NC_023647.1	tes	30316869	13	+							36.0	ATTAAA	AGAATTTTGAGACCCATTAAAAAagtttaatgaggaaaaaaaaaaaaaaaagagtgtcacataaacagaatcctatagtatgtaaccttttaagctggcat		2h_M
NC_023647.1	tes	30564346	15	+							21.0	AATAAA	CCCGGGATCCTAAATCATGACTTACCTGCTAATAAAAACTCATTGGAAAAGTGAGACCGTGCTTGTGAATTTGGCAGTGGCAAGGCAAATTCTAGGCAGTG		2h_M
NC_023647.1	tes	30656587	15	+							22.0	AATAAA	ATCTCCCCTGTTCTCTGCTGACATCACCCAATAAAGGACCCTAACTTTCAATACTGACTTCCTGGGATCTTTTAGAGGTTGAGGCATAaatgattattaat		Uninf_M
NC_023647.1	tes	32935669	13	+							31.0	AATAAA	aaagtaaaatgtACAAGTTTAATAAAAGGGGATCTTcccctttaaaataaatttcagcatGTACTTTCTTTATGGGAGTCCCAATTTCAGCCCTACCAAAA		Uninf_M
NC_023647.1	tes	33439490	10	-							19.0	AATAAA	AAGCCCAAGGCCTTATCTTCACCCCACGAACAATAAAGCAAAGTAAAGAAACCGGTGATCTTCTTGGAAAGAggagaggtgggaggggctgggatGCCCGT		8h1_S
NC_023647.1	tes	33804296	22	-									TGGATTAATTTATGGCaataaaatttgtctttttcagtttaaaaaaaaaaattaataaccaaaACCATCATCCATGTCAGTAAACACACTGAGCACTTTCC		Uninf_M
NC_023647.1	tes	34039484	23	-							19.0	AATAAA	GCCCATCATGACTATCAAAATTCACCTGTATAATAAACAGTTTTTGAGCGATTTTAAAGTTTCAAGAACTGTGCGTCGCCTTATGTGTTGGTATCGGATGT		Uninf_M
NC_023647.1	tes	34039486	14	-							17.0	AATAAA	AAGCCCATCATGACTATCAAAATTCACCTGTATAATAAACAGTTTTTGAGCGATTTTAAAGTTTCAAGAACTGTGCGTCGCCTTATGTGTTGGTATCGGAT		6h_M
NC_023647.1	tss	34042254	12	-										GCTTCCCTTTT	0h_M
NC_023647.1	tss	34042255	12	-										AGCTTCCCTTT	6h_S
NC_023647.1	tes	34086022	13	+							24.0	AATAAA	CAGCTTGCTTTTGTTGTACCGTCTTTCAATAAAAAGCTGTTTGGtctaaaagtgtgtgtgtgtgtgcgcgagCGTGCGCGCGCACGCCGTGGGAATGAGGT		6h_S
NC_023647.1	tes	34370558	33	-							25.0	TTTTTCT	TGTGTTGATACTGTTGGCACGTGTGTTTTTCTATTAAAAGACTCATCCGTCTCCCATGTCTGCTGCTCATTCCTCCCCTTGACCTGCTGACACAGGGCGCA		Uninf_M
NC_023647.1	tss	34804563	11	+	44.0	GCGGGC								CTAGCGGGCGG	8h1_S
NC_023647.1	tss	34822206	18	+	62.0	GGCGGG								GGGCAGAAGCT	8h1_S
NC_023647.1	tes	34833971	10	+							17.0	AGTAAA	CTTTCCAGGGCAAAAAGGGCCCAGGGTGATAATAAGTAAATAACTTGTCTGTACAGCCTGTGCCTGactgagtggtgtgagatgggGTGCAGGGGTAGGGG		3h_S
NC_023647.1	tes	35580139	10	+							20.0	CATAAA	GACTCTGGTGCCTTCAGAGGGGCTCAGGTCACATAAAACTTTGTATATCAATGAGCTTCTGTCTCCTCTTGTCTCCTTTTAGCTGTGATGTGGCCCCATTC		8h1_S
NC_023647.1	tes	36085579	15	+							18.0	AATAAA	AACAAGAAGCATTAGAACAAACCATGCTGGGTTAATAAATTGCCTCATTCGTAGTCCTGGTCTGGGTCTCTTTTTTGAGtctcttgctctattgcccaggc		3h_S
NC_023647.1	tes	36085581	18	+							20.0	AATAAA	CAAGAAGCATTAGAACAAACCATGCTGGGTTAATAAATTGCCTCATTCGTAGTCCTGGTCTGGGTCTCTTTTTTGAGtctcttgctctattgcccaggctg		Uninf_M
NC_023647.1	tes	36500478	10	+							18.0	ATTAAA	TTCTTACTGTGCCGAGAAGCCACAATGAGCGAGATTAAAGCTGTTTAACACACCTGTGTGGCTGCAGGCTCTTAACAGGGAGGGCTGTTGGTTGTACGTCC		6h_S
NC_023647.1	tes	36582016	10	+									CACATCAGAAGAAGAGGGGAGCGatgaaattaacaaataaaaagtatgGGCCAGACCCAGGTGTCTGAGTGCATCTGCACATGTCTCAGGAGGGCTGGGTC		8h1_S
NC_023647.1	tes	36934310	13	+							44.0	TTTTTGT	gCTGTAATTTTTGTATGCAGTAGGCGTTACTAATAAACATTTCTGctgtgatttgtgtgtgtttcaACACTAGAAGTGGAATTTTAGTGCTGAAAGAGCCT		Uninf_M
NC_023647.1	tes	37172867	14	-									aatattcatattatttattttatacttaaataaaGATTTTGTATCAGTGAACAAGGCCAGGTCTGCCCTTCTTTGTAGTGTCTATCTTTGAGAGGATAAAC		Uninf_M
NC_023647.1	tss	38288539	21	+	48.0	GGGGCG								CAGCCGGGGCT	8h1_S
NC_023647.1	tes	38301582	11	+							24.0	AATAAA	CCATCATCTGTGGACACTGGAGTCTGGAATAAATGCTGTTTGTCACATCAACACTATCCTGTGGCCAGAGCTTCCTCTGGGAGTAGGGAAGGGAAGGGCGA		3h_S
NC_023647.1	tes	38452574	11	+							29.0	AATAAA	CCCTTTAACACAGTCTGGATTTAATAAATTCATATGGGTGTTTAACTTAAACTCAGCACTGCCCTCCTCCTCGTGCCTTCCTTCCTCTGGCGCCTTGGAGA		8h1_S
NC_023647.1	tes	38501451	13	+									AAAACAGTGTCTCCAACTTTaataaatttttgcaatccaaaaaaaaataaataaataaataaataaaataaaaaagataaaaagataaagcaTCCAAGCTC		2h_M
NC_023647.1	tes	39127979	13	-							19.0	AATAAA	TATGAAGACCGTTGCCATTGGTATTGAGAAGAATAAAGCTCTGTGGTTTTTTTCTAGTGGTGTGTGTTCCCAGAGCCTTGTGAGTGGGGTGGATTCAGGAG		2h_M
NC_023647.1	tes	39780627	15	+									CCCCCTAAAACTGGTTTCAAGCCAATCCTATAGCCCCTATAACTTTTTCAATGAGGtattagaaaaactatttcatGGCTTTGTCAAAGCCAAATTATAGG		2h_S
NC_023647.1	tes	39780628	29	+									CCCCTAAAACTGGTTTCAAGCCAATCCTATAGCCCCTATAACTTTTTCAATGAGGtattagaaaaactatttcatGGCTTTGTCAAAGCCAAATTATAGGC		6h_S
NC_023647.1	tes	39966559	13	+							15.0	AATACA	ctgtgaagaaaaatatatatcaatgtTTTCCAATAAAATACAGTGACTACCTGACTTGGTTCCTCCCCTCGTGTCTCAGTTTCTCGcctgcccccccaccc		8h1_S
NC_023647.1	tes	40190625	13	-							23.0	AATAAA	CCATGAGCGTGTGTGCGTGGAGCCCCCAATAAACCTGTGGTCCTGCCTGGCCTTGCCGTCTTTGAGCCCTTGCCTGTCTCCCCTGGGAACCAGATAGCCAG		Uninf_M
NC_023647.1	tes	41055851	14	+							23.0	AATAAA	CTGAACGGAACAGTGTCCCCACAGAGCGAATAAAGCCAAGGCTTCTTCCCATGTGCCAGTCAGGCTGACTTGGGACGGGGATCGCCCGCCCTCCCCCAGGG		Uninf_M
NC_023647.1	tes	41088965	11	+							24.0	AATAAA	GGCGATGTTTGCAGCCATTCACGATTCAATAAATACTGGAGGAATTGAACCGAACGTGCCTGTGAGGAGTGTATCCTGTTTGACCCCTGGGCCTCCTCCCT		2h_M
NC_023647.1	tes	41640959	12	-									GAACTGATGGTTGATTCTTTGTTCTCttgaaataaacagaagaaaatgaaaccttTCTTTCGCTGCTCCTTGCCGCTCTGTCTCTGGCGTGTGTGGGGTCT		Uninf_M
NC_023647.1	tes	42154457	12	+							20.0	AATATA	TGCGTGTCCTGCTCCGTGTTGGTTCCATCTAAATATACTTTCTGGAACAAACGCATGGCTCCGTGCCTGTGTATCTGTACCGGTCCCTCCAAAACGCTATT		6h_S
NC_023647.1	tes	42198574	20	+							19.0	AATAAA	TAACGACCCTAACAAGCCTTGGACCAAATGGAAATAAAGCTTTTTTGATGCAGTTGGTGGTTTTGTGTGTGGTATGGAAGATGAGGTGGGATCTCTTCTCA		4h1_S
NC_023647.1	tes	42198575	22	+							20.0	AATAAA	AACGACCCTAACAAGCCTTGGACCAAATGGAAATAAAGCTTTTTTGATGCAGTTGGTGGTTTTGTGTGTGGTATGGAAGATGAGGTGGGATCTCTTCTCAT		2h_S
NC_023647.1	tes	42329283	10	+									GTGTCTGATTTGTTCTGGCCccttggatttaaaaataaaattaatttcctgTTGATAGTGGGCACCTCGGTTTCTTCCTCACTGCTGTCCTCCCCAGAAGG		8h1_S
NC_023647.1	tes	42329287	11	+									CTGATTTGTTCTGGCCccttggatttaaaaataaaattaatttcctgTTGATAGTGGGCACCTCGGTTTCTTCCTCACTGCTGTCCTCCCCAGAAGGTTGT		6h_S
NC_023647.1	tes	42670550	14	+							19.0	AATAAA	CCTTAAGACCCACGGACTCCTGGTCTGAGCCCAATAAAGACTGTTAATTCCTCATGCGTGGCCTGCCCTTCCTCCATCGTCGCCCTGGAATGTGCGGGACC		3h_S
NC_023647.1	tes	42671018	31	+									CGTGCTCCTCACCTGTATTTTGTAAtgataaataaattgattttaaagaaatctgGCGTCTTTGCACTGTGTCTGCTGTGGAGGCAGGCCCCTGGCAAACG		Uninf_M
NC_023647.1	tes	42681693	13	+									TGGACATCGGCCCGCTCCCCACaatgaaataaagttattttctcattCCCAGGCCAGACTTGGGATCTCTGTGCCTTTACCAGAGCACTGGGGGGATGGGG		3h_S
NC_023647.1	tes	42810411	66	-							22.0	AATAAA	GCTGTATATAACTCCCATCCCCCAGAATAATAAACGTCACTGCCAACGTCAGGAGGTGCTTTCTAAAAAGGTAATGAgggttgggcactgtggctcactcc		Uninf_M
NC_023647.1	tes	43445155	11	+									ctctgctccttttatttaataaaaactaaaaacaaaaacaggaaaataaaattatgaatacaatccagcccagagctggagtgcaagaTGGAGAGGGCGTG		3h_S
NC_023647.1	tes	46782564	13	+									ACTGACAGTGGCGGCCCCTCCCATGGCTcccaataaaaatgtgaaaagcaacCCCAGAGCGTGGCATGTGTGTGATCAGCGGTGGGAACCAGTAGACGGTG		Uninf_M
NC_023647.1	tes	46849599	35	-							17.0	AATAAA	CCTATGACAGGTCACCATGTGTAAATCTTTCCCAATAAAGTGTTGCACAAAGGCATTGTGTCTGTGCAGGTATCTGGGTGATAAACGGCAGGAAGGACTTT		Uninf_M
NC_023647.1	tes	46882941	12	+							21.0	AATAAA	GGGCTGCTGGATTGTGTAGTTTTCCTGCCAAATAAACAGGATCAGCGCTTTACAGTTGGTGTGTGTGGTTGTCTCCTTGCCTCTCCCCTGCTCTGAACATG		1h_M
NC_023647.1	tes	46882942	11	+							22.0	AATAAA	GGCTGCTGGATTGTGTAGTTTTCCTGCCAAATAAACAGGATCAGCGCTTTACAGTTGGTGTGTGTGGTTGTCTCCTTGCCTCTCCCCTGCTCTGAACATGC		6h_S
NC_023647.1	tes	46882943	89	+							23.0	AATAAA	GCTGCTGGATTGTGTAGTTTTCCTGCCAAATAAACAGGATCAGCGCTTTACAGTTGGTGTGTGTGGTTGTCTCCTTGCCTCTCCCCTGCTCTGAACATGCA		Uninf_M
NC_023647.1	tes	46882944	12	+							24.0	AATAAA	CTGCTGGATTGTGTAGTTTTCCTGCCAAATAAACAGGATCAGCGCTTTACAGTTGGTGTGTGTGGTTGTCTCCTTGCCTCTCCCCTGCTCTGAACATGCAG		3h_S
NC_023647.1	tss	47987242	12	+	29.0	TAAAGG								TCAACCTCTTT	2h_M
NC_023647.1	tes	47989667	26	+							22.0	AATAAA	AGAGCTCCTGAGCCCCCTGCCCCCAAAGCAATAAAGAGTCAGCTGGCTTTCTCACCTGCCTGGACTGGGCCTCCCTTTGTGAAGCGCTCTGGGGAGCCCTG		2h_M
NC_023647.1	tes	50670204	11	+							36.0	AATAAA	TCCCGGCTGCTGCCCAATAAACCTGTCTGCCCTTTGGGGCAGCCCCACCCACCTCTGCCGTTGTCTGTCTTCGTTGGGGGTGATGTGGGTGGCATAGTCCT		3h_S
NC_023647.1	tes	50826370	14	+							18.0	AATAAA	TCCTCACGATACGGTTTTTACTTCTGTGGATTTAATAAAAACTTCACCAGTTCCTCAGGCCTTGGCTGGTTGGGGGGGCTGTGGTCCTAGGGCCTGGTTTA		6h_S
NC_023647.1	tes	50826371	23	+							19.0	AATAAA	CCTCACGATACGGTTTTTACTTCTGTGGATTTAATAAAAACTTCACCAGTTCCTCAGGCCTTGGCTGGTTGGGGGGGCTGTGGTCCTAGGGCCTGGTTTAT		Uninf_M
NC_023647.1	tes	50827202	30	-							18.0	AATAAA	ATGCCCAGGATCTTTTACCCTAACCCCTCTGTAATAAAAGAGATTGGACACTAGTCTCTAGGCCCATGTGACTTTTGGCCTGATGTGGGACCAGGCTGGGG		2h_M
NC_023648.1	tes	1668843	12	-							31.0	AATAAA	TCAAGCATCTTGTTGTTTAAATAAACTTcttgtttaaaaagagagaaaaaactaaGCATATTAACCACTAAGAAATTAAAACCAGGTGGATTCTAATGTCT		3h_S
NC_023648.1	tss	5019017	16	-										TCTTCCTCTCT	2h_M
NC_023648.1	tss	11617281	16	+	42.0	GGGGCG								GGCTCACTTGC	6h_S
NC_023648.1	tes	11694528	22	+							23.0	ATTAAA	gaagaaaagCATGCATATCATTAAACAAATTAAACTACTTTTTTTTATCACAACACAGTacattatttgtcattttttaaaagccacacaATAGAAACAAG		8h1_S
NC_023648.1	tes	11694530	16	+							14.0	TTTTTTT	agaaaagCATGCATATCATTAAACAAATTAAACTACTTTTTTTTATCACAACACAGTacattatttgtcattttttaaaagccacacaATAGAAACAAGAC		3h_S
NC_023648.1	tss	12963873	12	+										aggaCAACTCG	0h_M
NC_023648.1	tes	12964499	12	+									ttaattattggaatgcacaattttttaaatatgcaaatgaaaagtttaaaaactttaaaaaaagcagTAAAGAAGGAGGACAGTAAAAGCAAAAATCTata		2h_M
NC_023648.1	tes	15629978	11	-									GCTTAAactgtaattaatttattttatgtacaatAAACCTCATTTGAAAAAGAGCAGACGTCTAACTTGGTCTCTATTGAAACGTTAACTTTCTGCCCTTT		Uninf_M
NC_023648.1	tes	15954230	11	-							26.0	ATTAAA	TGTTCTAAATGTCTTAAGAACCTCATTAAATAGCTAAGtacacaagaaaaataacataaaaaaataaaaaattaaaaaactgttaAGAACTTTAAGACAAA		2h_M
NC_023648.1	tss	15955159	10	-										ttgttgctCTT	2h_M
NC_023648.1	tes	16417745	26	+									ccagaaaacgctatattacaaaatattatttattaaatgtaattcaTGAAATAgtctatttttactcttttttgggAAATACTTGTGTTTTTGATACATCT		2h_M
NC_023648.1	tes	19198788	10	+									GCATAAGGTTTTTGGCAATTTTGGAtcaataaatttttacttttaactaaagtgattgtattaatatataataccttaaattttaaaaattcttgtccACA		1h_M
NC_023648.1	tes	21563624	12	-									aaaaaggaagaacaaagaagaaaactagaagaaatcgaagccaaaaataaagagaactttGAACTCCAAGCtgctcaagaaaaagaaaagcttaaagtTGT		2h_M
NC_023648.1	tes	22205726	13	+									cagaaatataaatgtaaatatgaaacatttaaaatataatttgttgtCAAAGTAATcaagtgtttgtctttttttagttttagtttattGGGCTTATTGGG		1h_M
NC_023648.1	tes	22631718	19	-									TATCGATGTTTtcacaaagaacaagaaaataaaatatttaaaaatataaaacgcttgttttattttgggggaaACAAGGACTATCTTTGCTGAAAAATCTG		1h_M
NC_023648.1	tss	22633857	10	-	125.0	GGCGGG			30.0	ATAAAA				GAGCCACAGAG	1h_M
NC_023648.1	tes	24149927	14	-							31.0	ACTAAA	CCATATTGAATGTGTTTGGACTAAACAAACAATAAACTACTGATGTCTGCAGCATTTATCTATGTCCCTAATTTAATCTATAGTTTTTATTGTtcccaaat		Uninf_M
NC_023648.1	tes	25539236	10	+							33.0	CATAAA	ATATCACTAGTGCCAAGACATAAAGcgggggaaaatatatttttacccaAACATTGTTTGTGTGCCCTTTTTTGTGAGTTCTTTTTAGTCGCTGCTTGGTT		Uninf_M
NC_023648.1	tes	25667277	19	+									tgtatatgaacatgtaaatcttttaaaatgtacataaaatactgtatttttttaccTTGTGTGTGATAGTCTAGTCATTgcatgtaaatataatttattat		2h_M
NC_023648.1	tes	25667455	20	+							31.0	AATAGA	GTGGCTCTTTTTGAAGTGATAATAGAttgtaattcaaaataaaattattactgaATTTTCCTTGTTTGGGATCACATCTTAATTTTTAATCTGTTAAAAGT		Uninf_M
NC_023648.1	tes	25667459	12	+							35.0	AATAGA	CTCTTTTTGAAGTGATAATAGAttgtaattcaaaataaaattattactgaATTTTCCTTGTTTGGGATCACATCTTAATTTTTAATCTGTTAAAAGTGTTT		12h_M
NC_023648.1	tss	28641044	12	+										GAGCAGGGAAG	6h_S
NC_023648.1	tes	28641589	15	+									GCGTGacaataaaacattaattctaacactttaaaaaaaaaaaaaaaaaaaggagcaggaCTAGAAATAATTTCAGTGCTTTTTGCTACCAATAATGAATA		3h_S
NC_023648.1	tes	30729697	12	-							21.0	AATAAA	ATGATGTAGTAGTGTCTTACTGGTTTTTTAATAAATCCttttgtataaaaatgtattGGCTCTTTTATCATCAGAATAGGAAAAATTGTTTGTCATGGATT		6h_S
NC_023648.1	tes	30804811	13	-							20.0	AATAAA	tttatttgtatcatttcaTGTTAAACTTCAAATAAATGCTTCCTTATGTGATTGCTTTTTTGCGTCAGGTACTACATAGCTctgtaaaaatgtaatttaaa		Uninf_M
NC_023648.1	tes	30804814	10	-							17.0	AATAAA	cattttatttgtatcatttcaTGTTAAACTTCAAATAAATGCTTCCTTATGTGATTGCTTTTTTGCGTCAGGTACTACATAGCTctgtaaaaatgtaattt		6h_S
NC_023648.1	tes	31990028	12	+									TACAGAATGTGAAACTGtcttatgaatataaataaattctatATTTCTAAATGTGTATTGCattattcctccctcccttccccccttttctggttttgagt		Uninf_M
NC_023648.1	tes	35516777	13	+									AGGATCAagctgtaaaaaaacaaaaaaattaataaaaatttcgAGAAATCATTGGGGTGGAATCCATGCTTTCCCTTTACCTGAATACAGTAATTATTAAT		Uninf_M
NC_023648.1	tss	36337222	16	+										TCAGCAGCGGG	2h_S
NC_023648.1	tes	36344841	10	+							22.0	AATAAA	TGTTGTGATTATCTTTCTTTTGTGGTGTGAATAAATCTTTTATCTTGAATGTAATAAGAATCTGGTGGTGTCAATTGCTTACTTGTTTTCCCACAGTTGTC		2h_M
NC_023648.1	tes	36344925	10	+							26.0	AATAAA	GTTTTCCCACAGTTGTCCAGCAATTAATAAAACATGATCTTTTTTACTGCctatataatgtttttaaaggtttattttggttttaattgatacataataat		8h1_S
NC_023648.1	tes	36344927	11	+							28.0	AATAAA	TTTCCCACAGTTGTCCAGCAATTAATAAAACATGATCTTTTTTACTGCctatataatgtttttaaaggtttattttggttttaattgatacataataattg		3h_S
NC_023648.1	tes	47003488	12	+									CGTAATTCTTTGATTGGGATAGTGGACACgctagtcaaaaaaaaaaaaaaagaacacccaaGTACAAGACAAAGGCGAATGAGACTTCTCTTATATCTTAG		2h_M
NC_023648.1	tes	47689865	28	-									TGGGGGAAAATCATtccaaataaaagtttaatttttattaattataaaaaaccctgtattagtttcctagatgtgctataacaaattaccacaaagtgggt		2h_M
NC_023648.1	tss	50716777	24	+										atgaagCTCTT	0h_M
NC_023648.1	tes	50895681	10	-									AGCTCTGCTagtaattgatttatttttcttcaataaagttGCATAAACCAATGAGTTAGCTGCCTGGATTAATCAGTATGGGAAACAATCTTTTGTAAATG		Uninf_M
NC_023648.1	tes	50988231	15	+							27.0	CATAAA	CCATTGAGGAACAGTTATTTACAGCATAAAAGATTTGTTTACTTTACAAAAggcttgtgtctgtgtgtgtatattttaaactGTTTGACTCAGTGACAGCT		2h_M
NC_023648.1	tss	56549634	29	+	78.0	GCGCCG								tcttcctcttc	2h_M
NC_023648.1	tes	56553827	40	+									gctaaataaaaaaatgaaacttttttgagtaataaaaatgaaaagacttgctgtatgtatgatttttttctttttctgttatagtGTGTTAGTATACAAAT		2h_M
NC_023648.1	tes	56553829	10	+									taaataaaaaaatgaaacttttttgagtaataaaaatgaaaagacttgctgtatgtatgatttttttctttttctgttatagtGTGTTAGTATACAAATTT		4h_M
NC_023648.1	tes	56553831	10	+									aataaaaaaatgaaacttttttgagtaataaaaatgaaaagacttgctgtatgtatgatttttttctttttctgttatagtGTGTTAGTATACAAATTTTG		Uninf_M
NC_023648.1	tes	60210351	17	-									AAACTTGCTctctgggcaaaaaaaaaaaaaaaaaaaaaaaaaaaaaaaaaattccctcctATGCAGGGAGGAACTTACCATTTTTCAGCTCCAACTTATCA		Uninf_M
NC_023648.1	tes	60210692	17	-									AAATGGCACCGTCATGGGTGCTGAAATCCGGCATGTTCTTGTCACACTGGGTGAGAAGATGACAGAGGAAGAAGTAGAGATGCTGGTGGCAGGGCACGAGG		2h_M
NC_023648.1	tes	60419318	38	+									GCATATTTCctaaaacagtgaaaaataagCCCATTCCAGCCTTAAGAGTTGTGGGTgagtatttttcaatatttaagtaGATGTAATTGAAGTAAGATGAA		Uninf_M
NC_023648.1	tes	61852756	11	+							21.0	AATAAA	AGCCTGGGAATCAAGTTTGAAACAAAGGTTAATAAAGTTCTTTGCCTAGtatacaggatttttaaaaaattttattgacaCCGATCTGTACACAGTAAAAA		2h_M
NC_023648.1	tes	62035177	17	+									catgtatttttgttattattatataattttaaataaaccttAATTGCagtattttcttgtaaatgtgaTTTTAATGTTATTGAAATTTCTAGATTTGgtaa		2h_M
NC_023648.1	tes	63936242	11	-									TCCTCTTgataaataaacaacagaaaaaaaaaaaaaaaaaaaaaaaaaaaagaatagcttttatcaaaaagacaaaagaaaacaagtgttcatgagaatgt		2h_M
NC_023648.1	tss	65002419	18	-										ATGGAGGCAGT	2h_M
NC_023648.1	tes	66778625	12	-							23.0	AATATA	CAACATCTAATGGCTTTACAGGGGCTGAATATAAAAGCATTTATACTTAAAGGTCTTGTGTATTCATTAACAAATATAGTAAtgtcttttaatgttttaag		Uninf_M
NC_023648.1	tes	68940365	10	-									GTGATTGTattcaaaagattaatgaaaaataaacatttctgtcCCCCTGAATTATGTGTACATGCGTGTTTAGatttattgttaaatttatctatttaacA		4h1_S
NC_023648.1	tes	68940369	11	-									TATGGTGATTGTattcaaaagattaatgaaaaataaacatttctgtcCCCCTGAATTATGTGTACATGCGTGTTTAGatttattgttaaatttatctattt		8h1_S
NC_023648.1	tss	68970312	12	-	35.0	GGGGCG								GGATCAGTCTC	8h1_S
NC_023648.1	tes	75034541	13	-							36.0	AATAAA	TTAAGGCACATTTGAATAAATTCTGTtaccagtcaaaaaaaaaaaaagaaacttattgGTCACCTTTGGAGGCTTCTAGAGTGTTCGCTCTTTATTCTGAA		3h_S
NC_023648.1	tes	87774004	15	-									GCTCTGGCCCTTGTATTACACATTCtggacattaaaaataataattacacacacacacacacacacacaaacaagacAAGTCATAGAAACTGTCAGAGACC		Uninf_M
NC_023648.1	tes	90402358	20	+									GTTTATAATTTAGGAGCTCCAGAGGAGATGTAATACCTTAATTACTTTGATTGAAAGAGAAAACATGGAactagaagaaaaggagaaggcagagaaaaaga		2h_M
NC_023648.1	tes	90402370	11	+									GGAGCTCCAGAGGAGATGTAATACCTTAATTACTTTGATTGAAAGAGAAAACATGGAactagaagaaaaggagaaggcagagaaaaagaaacgaGGACCAA		1h_M
NC_023648.1	tes	90402388	88	+									TAATACCTTAATTACTTTGATTGAAAGAGAAAACATGGAactagaagaaaaggagaaggcagagaaaaagaaacgaGGACCAAAGCCTTCAGTAAGTATTc		2h_M
NC_023648.1	tes	91451861	14	+									TAAattcagcattaaaataaatgtaattaaaagaaaaaaaaaaaaaagaaagttagatCAATGATAAAGATTTACAGTCTAAGGTTTAGTCTCATTTTCAA		Uninf_M
NC_023648.1	tes	97676711	14	-									GTAAGGCGCTTGTTCTTGCCAACCGCCATGGTGCTGATCAGAGAGCCAAAAGGGCGGAAGTGAAAGTCGCGCGAGAACTTAGGCCTACGGGGCGGGGCGCG		Uninf_M
NC_023648.1	tes	97681853	15	+							18.0	AATAAA	ATCTGTTTAAAGTTCAGACTTCAATTAGTGTCAAATAAAAAGTGCTGTATGTGATGGTTTGCTTCTGAacgttgtttttttaaaaataatctgacaGCTTG		2h_S
NC_023648.1	tes	97681854	16	+							19.0	AATAAA	TCTGTTTAAAGTTCAGACTTCAATTAGTGTCAAATAAAAAGTGCTGTATGTGATGGTTTGCTTCTGAacgttgtttttttaaaaataatctgacaGCTTGG		3h_S
NC_023648.1	tes	97681856	10	+							21.0	AATAAA	TGTTTAAAGTTCAGACTTCAATTAGTGTCAAATAAAAAGTGCTGTATGTGATGGTTTGCTTCTGAacgttgtttttttaaaaataatctgacaGCTTGGTG		2h_M
NC_023648.1	tes	99295688	37	+									AGGCTGGACATCGGCCCGCTCCCCACaatgaaataaagttattttctcattaccccccccccaaaaaaaaatcaaaaatatacatTGATGACTATTTCAgc		Uninf_M
NC_023648.1	tes	99295715	17	+									atgaaataaagttattttctcattaccccccccccaaaaaaaaatcaaaaatatacatTGATGACTATTTCAgcatcatttacatttttaggatttcatgc		3h_S
NC_023648.1	tss	111747445	10	+										CACTCATTCAA	8h1_S
NC_023648.1	tss	111840028	17	-					39.0	GTATAA				CTTGAGCCCTG	3h_S
NC_023648.1	tes	111867006	12	+									atttaaatattaatcaacattacttaaaataaatagCCTCTTAGGTAAAAATATAAGAACTTGATATATTTCATTCTCTTATATAGTATTCATTTTCCTAC		2h_M
NC_023648.1	tes	111867073	83	+									ATTTCATTCTCTTATATAGTATTCATTTTCCTACCTATATTacacaaaaaatatagaaaagatttAAGTAATTTTGCCACCCTAGGTTTAAATGCAATATT		2h_M
NC_023648.1	tes	111867548	11	+									GTGGAGTGGCCCAGAAATGCATTCTGAAtgaataaaggttaaaaaaaaaaatccccagggTGTGTATTTTAATTCTCTAAGATTTTTGGTCTAGCACTGTG		3h_S
NC_023648.1	tes	114288008	11	+									ataataaaaaggctcattaaaaaaaaaaaaagaaagaaaaaaaaaagaaaatcactaataaaaacttgctggttttacagctcagggagcatcacagaacc		Uninf_M
NC_023648.1	tes	118072863	10	-							15.0	AATAAA	CCCACCCCGGGATCCTAAATCATGACTTACCTGCTAATAAAAACTcattgggggggaaaaaaaagagagagagagagagattttcatTATTTGCCTGCCCA		2h_M
NC_023648.1	tes	119440089	10	-									gttgcattttgtttttttaaaaaaaattttgtaataaaattatgtatattatttctatTGTCTTTGTCTTAATATGCTAAgttaattttcactttaaaaaa		Uninf_M
NC_023648.1	tes	129293058	10	+							19.0	AATACA	GTTTTAATCTGTCTTGTTTGTAAATGTATGCAAATACATCACATAGATTAACTTTGGTTTCTGCACTTTCCATGTGTTTGTGGGTGGAAAAAAATTCAGtc		Uninf_M
NC_023648.1	tes	131106076	15	+							24.0	CATAAA	AGTGATAGGAAATAACTGAATGTGAAACATAAATAAAGACCACTTAATGCACgctttctattttattgaacTCTTATTaactgtaaaatacatttttaaaa		1h_M
NC_023648.1	tss	133888917	17	+										ggagagcTTTT	2h_M
NC_023649.1	tss	7246085	12	+	48.0	GGCGGG								TACTTAGGGCC	8h1_S
NC_023649.1	tss	7246109	18	+	72.0	GGCGGG								GCTACGGCGGC	8h1_S
NC_023649.1	tes	7269651	12	+							28.0	AATAAA	AGTTAACAAGGAATGCCTGTGCCAATAAAAGGTTTCTCCTTCAACTTGAAATCGACTCTGATGGGATCTCAGAGATCATTTGTCACTGCCTATAGACTTGT		8h1_S
NC_023649.1	tes	7270803	15	+							24.0	AATAAA	TTTCAACTAGAGTATATTCATAACCTCAATAAAGTTTTACCTGCTCCCAAACTGAGTTGAATCATTCCTCGCGCACTGTGTCCCTCACCTCCATTGTATCC		3h_S
NC_023649.1	tes	7906254	12	-									TGGATTTGGTATCTCtaataaaagaaagcattttgaaaTGCTTCTAGAAAATAGGTGCAATTAATTTgtgctttcaaatatattttctctatttaagcTAT		2h_M
NC_023649.1	tes	15311429	10	+							15.0	AATGAA	TATGGCTCCCTAAAGTGTACTATTAAAAACATCTTAAATGAACTAATCAAACACTTACTGTGTGAAAGCTGAATACTTTAAAAAGCGACCTTAATTATAAA		3h_M
NC_023649.1	tes	21099706	12	-							25.0	ATTAAA	tatgtatttatgaattCATGACCAAATTAAATATGAAACCTTATATAAAAAGAGGTGTGGTTTTTGTCTCCCGCCCCCAACCTCCCCTCCTCTTGTGAATC		6h_S
NC_023649.1	tss	21311584	17	+										aaaatggctct	2h_M
NC_023649.1	tes	21687127	17	-									aggaaaaaagcaaatcTGGTTAAAAtccaggctttaaaaaaaaaaaaaaaaggagaagaaaactgGGCAAGAGAAGAGGAAATCAGGAGAATCTGCATTTG		Uninf_M
NC_023649.1	tes	21694742	10	+									TGCTGCTACAGTTGCAACACTGGagctagagaaaataaagtaCTGATCTTCGAAGTGTTGTGGGCTCTGTGGTGGGAATCCTGAACTGAGAGGGGAGTGGA		Uninf_M
NC_023649.1	tes	25704442	30	-							22.0	AATAAA	CAGAACTGCCCCTGCATGCAACTAATTCAATAAAACTGTCTTGTGAGCTGAGTGCATGGAGGGTCCTCTTTTTATGTTGAGTTGCTGCTTCCCGGCATGCC		Uninf_M
NC_023649.1	tes	25704445	20	-							19.0	AATAAA	GAACAGAACTGCCCCTGCATGCAACTAATTCAATAAAACTGTCTTGTGAGCTGAGTGCATGGAGGGTCCTCTTTTTATGTTGAGTTGCTGCTTCCCGGCAT		2h_S
NC_023649.1	tes	27737895	10	+									aaaacttatggCAGGAGAGTAAattcagcattaaaataaatgcaattaaaagtttaaaaaggccaaatgcggtggctcatgcctgtaatcccagcactttg		2h_M
NC_023649.1	tes	37254143	31	-									AAAtgcaagaaatgaataaatatttggctcacacacacacaaaaaaaaaaaggttgaaaaaacagaacagaatatccaagaactgtgggataactaaaaaa		2h_M
NC_023649.1	tes	39491555	11	+									CAATAACTTTGCTGAAATATTAACAcattaataaaacttttcttaaacAAATTGTCTCTGTGTCATATTTGGTGGGATTTGGTGGTAAATGATGGTAAAGT		Uninf_M
NC_023649.1	tss	40196519	63	-										AGCTCAGAGCT	8h1_S
NC_023649.1	tes	41088208	10	+									ACTAATGCCAAAAGAATGgttttgtaataaaattatagCTGTATCTAAAAACAGTGTCACagtagtttgattttttaatagcatttatatattatacaaaa		2h_M
NC_023649.1	tes	43915229	16	-									GTGATTTTGAGAAGTATACTCTTGAGtgtttaataaagtttttttccAAAAGTAGTGTGTATCTCTTTTAAGCAGTTTAAAGAGCAAAATATTCATCTTAC		6h_S
NC_023649.1	tes	44218071	12	+							44.0	ATTAAA	TTTGGAGATTAAAGTTagtcttaaaatgtaaataaaatgtggaaagtgTCCTCAGAGACTGTGCCATTTCTATTATGTTGATGTAGTATATGTACAGTACC		2h_M
NC_023649.1	tes	49228707	24	+									GGGGTGGTTTTCATGACACGTGTGTTCTGGCGGCAAACCCGTTGTGAAAAAGCTCTTGCCCTTCTTATACCCTCCTgtttctgagtctccaaagtccatta		Uninf_M
NC_023649.1	tes	50214530	10	+									TCATTTTcatctaaaattaaaatggcaGGAAACAAGGACTGCATAGAGAAACTGAGTCTGTGTGGGTTCTGTCTCAAAGATATAAACTCCCTGATAGTCTA		1h_M
NC_023649.1	tes	51781689	20	-									aagatgtattattttttaaattgaataaaaaagaaattaggaaaaataaaatttcttattttttttagtatGATATTTTTAACAAGACTCTATAAGCAAAC		2h_M
NC_023649.1	tes	52108536	13	-									CACCATTGCAGATGCTTAAGtcaactattttaataaattgattaCCAGTTGTTAacttttgttggtttttattcGGAATACTAGCAGATTTTAGGAATATA		6h_S
NC_023649.1	tss	52109953	24	-	63.0	GGGGCG			35.0	GCTATA				tttctttttga	2h_M
NC_023649.1	tss	52109955	14	-	61.0	GGGGCG			33.0	GCTATA				tctttcttttt	6h_S
NC_023649.1	tes	54565877	10	+									tcttctttttggtttatgTCTATTctaattaaatatgtatacataaagtTACATTTTAGTCTGTCTGTTACTGCATCATTTGCTTTCACCAAACTTATGCA		2h_M
NC_023649.1	tss	57145789	14	-										aatcgcTTTCT	3h_S
NC_023649.1	tss	57145790	10	-										aaatcgcTTTC	4h1_S
NC_023649.1	tes	61465227	12	-									aagccaGGATTGATCACTTAATCCTGTTTCTCATGtccagccagaaaaaaagaacttcagtgaaggtaagagaaataaataatacacatataATACTTTTT		4h_M
NC_023649.1	tes	62905924	22	-									CTGAAGTGTCCTAAATATTAACATCCTGtaataaaactctttaaaatgaaattgtcctttcatttttttgtgggAAGATTCACAATATTTTTCTAGTATCC		2h_M
NC_023649.1	tes	68899628	17	-							28.0	AATAAA	ATTTTTGGAGTCTCGTCAGTTTAATAAACAGTACCTGCtctcaaaatgaaatacattgttgtatttgtgatttttttggttgttagccTGCCTCTGTGTTC		3h_S
NC_023649.1	tss	68902690	23	-										ACTTCCTCTTT	6h_S
NC_023649.1	tss	68902691	11	-										AACTTCCTCTT	3h_S
NC_023649.1	tes	69547250	14	-									TCAACAAATTAAGGACACTTTCACaaactgagaaataaacaaatatgccAATTCGTAGGTGGTTTTGCCTTATCCTTTGAATGTGACTTAAAATCAGCAAT		2h_M
NC_023649.1	tes	69582412	17	+									CAGAGAATgatgtttatttataataaagCAAGATATGTTTGGAAACCAAAACGTAGTATCTGCCATTCGTGTTTTAGAAAAAGATATGTGAATAAATATGT		Uninf_M
NC_023649.1	tss	73578840	10	+										CGGACCCTTTT	3h_S
NC_023649.1	tes	85129265	13	+							21.0	AATAAA	gatcTCTCATCTTTTGACTATTTCAAGTCTAATAAATTGTTAATTAACAAACATGCATTGAATATGTATTCTGTGCCAAGCCAGTGATAGCCATTGTAtat		Uninf_M
NC_023649.1	tes	87886359	13	-									AGTAGTGTGGTCATCTgcatataaatttaataaacGCATGTTAAAATTTAAGTTAATGCCTTTTAGTCCTCTCAGAGTCTGTCACAGTTCTTTGTGGAAAG		2h_M
NC_023649.1	tes	89893534	26	-							22.0	AGTAAA	TACCTGGAGTTACAGTTTTCAATCTGTCAGTAAATAAAATGTCCTTTAACTTCACACTTGCCAGATTCTTTTATCTTTAGAGTCATTAATATTAAAAGGAG		Uninf_M
NC_023649.1	tes	89896950	25	+									GAGGCCAGAGTGGTTAAAGACTTTgcctgaagttaaaaaaaaaaaaaaaaagtcatttggaCTGCAGGGAAGAATACTTACAaggcaattaaaaaagaaaa		Uninf_M
NC_023649.1	tss	91451984	12	+	49.0	GGGGCG								TCTCCAGATAC	8h1_S
NC_023649.1	tes	91569672	13	+							42.0	CATAAA	ATTTGGGAACATAAAAACTACTGAATAAATCATGTGGCCTAATATTGAAAATGTCACTGTTATAAATTGTGTACATTTTTGATCAAATGTACATCTCCCCT		Uninf_M
NC_023649.1	tes	92496244	17	+									gaggaggaagatgaggaagatgaagaggatgaggaggaggaggaagatgaagaagatgaagatgaagaagaagatgatgatgatgaataagTTGGTTCTAG		2h_M
NC_023649.1	tes	92496366	13	+									ataaagcATTTAACCCCCCTGTACACAACTcactccttttaaagaaaaaaattgaaatgtaaggctgtgtaagatttgtttttaaactgtacAGTGTCTTT		2h_M
NC_023649.1	tes	92496685	19	+									TGTTGTTCTGTTAACTGAATACCACTctgtaattgcaaaaaaaaaaaaaaagttgcagctGTTTTGTTGACATTCTGAATGCTTCTaagtaaatacaattt		3h_M
NC_023649.1	tes	92496747	35	+									TTTGTTGACATTCTGAATGCTTCTaagtaaatacaatttaaaaaaaaaaaagtaatattcctggggccaggcatagtggctcatgcctgtaatgtcagcac		Uninf_M
NC_023649.1	tes	92958221	33	-							48.0	AGTAAA	AAAGTAAACCATgcaaaattttcctttaataaaatttgcttgttttaaaaacattgtatctatttcagtatttttctctatttttgtttcactACAATTTC		Uninf_M
NC_023649.1	tss	92962182	10	-			123.0	GACCAA						TCTTTCCTTTC	0h_M
NC_023649.1	tes	94737681	19	-							20.0	GATAAA	GAATATGTGGGCTAAGAAATAGTTCCTCTTGATAAATAAACAATTAACAAATACTTTGGACAGTAAGTCTTTCTTAGTTTTTAATGATAATGCAGGTCACT		1h_M
NC_023649.1	tes	95560551	26	-							38.0	TATAAA	CGTAATTTGGATTATAAAATTCTTGCTTTAATAAAAATTCCTTAAACAGTGCacggttttgctttttttcaaagTCTTTATAATTGCTATGCATAAATAGG		Uninf_M
NC_023649.1	tes	95560553	11	-							36.0	TATAAA	AACGTAATTTGGATTATAAAATTCTTGCTTTAATAAAAATTCCTTAAACAGTGCacggttttgctttttttcaaagTCTTTATAATTGCTATGCATAAATA		2h_M
NC_023649.1	tss	95578632	15	-	56.0	GGGGCG			32.0	GTATAA				GCTTCCCCTTC	8h1_S
NC_023649.1	tss	97021193	15	+										TCCTTGCCTTC	3h_S
NC_023649.1	tes	97021602	17	+							30.0	AATAAA	CCTCCCCTGGCTTCTCCCTGAAATAAAGAACAgcttgacagaaaaaaaaaataataataaaaataaaaataaaaagtggtccTTATACTCAGAAATTCAAC		Uninf_M
NC_023649.1	tes	101745892	14	-							49.0	TTTTTAT	ATTTTTATAgcccttaataaaaaaaaatattaaaatagcctataaaaaaaatcaggtaacaaaaatcaatttacagaaaaaacaaattgaTTGTAGCATAG		Uninf_M
NC_023649.1	tes	102915111	14	-							23.0	AATAAA	TATTGAGTATACATTTTGAAGAATTGGAATAAAATTGACTGATTCATTTTATCTTGCTGTCAATTTTCCTGCATGtgcaaatttgtgtttttttaactttc		2h_M
NC_023649.1	tss	109128156	10	+										TGTTCCTCTTT	6h_S
NC_023649.1	tes	109128665	16	+									aataaatctgggacaacaacaacaaaaaaaaaaaaaaagaaagaaagaaaagagtcttTGTTAAATATATAGAAAGTTGTCTATTGTATCTTTTCTACAAA		2h_M
NC_023649.1	tes	111283203	17	-									ATTTTGGCTCTAACAGTGTCTTTCTagccataataaaataaaacaaaatcttgaCTGCTTGCTCATTTGATTTtagatgtattttctctttttctctagct		Uninf_M
NC_023649.1	tss	119103397	11	+										TTCCCGGCTGT	2h_M
NC_023649.1	tes	119113436	22	+									TGAAATACTTTACACAACATGCACTTGccctaataaaaaaaatcaatgaaatggtCTCTGGTATGACTGGCGTTCTTCTAAGAATTACCGTGATGCCAAGT		Uninf_M
NC_023649.1	tes	122640929	13	+							44.0	CATAAA	ACTGTGTCATAAACATTTTTCCTTATAATTAAATTGTCTTCTACAACAAAATTtgctaatgaatttttttttgtatcacgGTCACTGTTGTGTTATGTACA		6h_S
NC_023649.1	tes	137269394	14	+							15.0	AATACA	CCTTGGAGCCCTCCTGCTGCTTCGGTGCCTCAAATAAATACAGATGTCCCCCAGCTTCCTGCTCTGAGCGTGGCTGCCCCATGGGGGAAAAGGCAGAGCAC		Uninf_M
NC_023649.1	tes	137800115	12	-							18.0	ATTAAA	gtgtgcgcgcgcgtgcctGAGGCCCTGCCACGATTAAAGACTGAGACCAGCCCTCTGGCTCCTGTCCTGGTCGTTTCCTGCTCGTACCTGGcctgtctccc		3h_S
NC_023649.1	tss	137818004	12	-	133.0	GGGGCG								GCCCTCCCTTT	6h_S
NC_023649.1	tes	138034526	14	-							29.0	GATAAA	cccagcccagcctaTAGTGCGGATAAAGGTGCGGATGCTGCTGGCCCTGAATGTCCGTGTGTCTGCCATCGGTCCTGTCACCCATCCTGGGTGTGTGTCCT		6h_S
NC_023649.1	tes	138125472	17	-							20.0	AATAAA	CGTGGGCGGGGCCTTGCGGCGTCCGCCCCCAATAAAAGCAATTCCAACCTTCCTGTGCCTCCTGCTTTGTGTTTTTGTCTTGGGGTCAGGTGTGTGTCAGG		6h_S
NC_023649.1	tss	138283747	14	+										TTTTTGCTCTA	0h_M
NC_023649.1	tes	138284371	116	+							20.0	AATAAA	CCAGCCAGTTAAGCACAAAGGAAAGTATTTCAATAAAGGATCATTTGACaactggtggaaaaaaaaaaaaaagtatgcaggtttttttctttttgtttttt		Uninf_M
NC_023649.1	tes	138299459	12	+							26.0	AATAAA	ACCCCATGCTGCCTCCTTCCGGGGAAATAAACGAGTATCTGTTTCAGCAGCTATTTGAGCTCCTGGCCCCTTGTCCATGTAGGGCCCCAGGGCATGGGGAC		8h1_S
NC_023649.1	tes	138310037	10	+							23.0	AATAAA	TGGGCCCTCCTTCAGCCCCCATCATGGGAATAAATTAAGCTTCTCAATGTACATACTTGAACTATCATATTTGAGCTATTATATGGAAGGAGTACAGGTTT		6h_S
NC_023649.1	tes	138529562	17	+							19.0	TATAAA	aggtGGATGGACGGACAAGACAGGCAGAGATCTATAAACAGACAGGCTCTATGCGGTGGCCTCCCATGTGTTTCCTCTGTCCCAGGGTAGTACGGTGGGTG		Uninf_M
NC_023649.1	tes	138602757	12	+									GCTGGGCCAGGAGGCCGTGTAATGACCACACACAGTCCtctcaaacaaaaatatttttccttgtgttttatACAAAAATGGGGGTGGGAGGTAGTGCGGTG		6h_S
NC_023649.1	tes	138990091	10	-							21.0	AATAAA	GGAGAAAGAGAACTAGTGCTAAGAGCCTCAATAAAGTTTGTCTTTATGCCACCAGGCTGTGCCCACCCCCATGGTTTCAAAGGGAGGGGTCCCTGCTGGGA		2h_S
NC_023650.1	tes	3191770	10	+							25.0	ATTAAA	TGTGTCTCATGCTTTCAGATGTGCGTATTAAACGTTTGCCTACAACTCCAACAGTCTTCcgttttagttttttaagtagGAGATTATAACCTCAATCTGTG		2h_S
NC_023650.1	tes	3191932	10	-							32.0	AGTAAA	GGCAAATATGTAATGGTAAGTAAACATGGCGTTCCCCTTGGCCTGTGTAAACTACTGGCTTTGTTCTCCTTTTATGATTTGTGCATAGTTCAGtgatctct		6h_S
NC_023650.1	tes	7853645	58	+							21.0	AATAAA	AGACAGCAAGATATTTGTAAATTATCTTACAATAAACAACTTACAAtaaaatcattgtttttcttatatataagaaCATTAGATATAGTTTTCGAAATGGG		Uninf_M
NC_023650.1	tes	11640942	18	+									ttaagtttatgattatgaaataaaaactaagtaaaaactaaaaaaaaaaaataaaataaaaatagtttttcttattattataataataatgcatgTTCAGT		2h_M
NC_023650.1	tes	13297373	11	-							36.0	AATAAA	CGTCTTGTTGTTTAAATAAACTTCttgtttgaaatgaaaaaaaaaaaaaaagagagacaccaCATGCTGATCATAAAACgagtctcaataaatttcaaagg		3h_S
NC_023650.1	tes	13383327	12	-									TTGTAAtgataaataaattgattttaaataaataaataaataaaaataaaacactgtgcAGTGGGGTATGTAGTGAATCCTCAACAAAGGTTAGCTATTGT		Uninf_M
NC_023650.1	tss	17183480	10	+	31.0	ATAAAA								CCAGTCCTCTG	0h_M
NC_023650.1	tes	17191768	21	+							30.0	TTTTTCT	TCCAGCAAGTATCTGACCAACTTTTTCTGCTTCAATAAATCTTTGGAAAAATTCTTTTGTTGTGTTATTTATTGGATAGTAGCTAAACAATTCTCTATTTG		2h_S
NC_023650.1	tes	20989459	23	+							38.0	AATAAA	AGGAAAGTATTTCAATAAAGGATCATttgacaactgaaaaaaaaaaaaaaagaggacctACTGAAACATACTCTCTCGCACAGGCCCTTGATACATAATCA		Uninf_M
NC_023650.1	tes	21126223	11	-									TTGCATTCtcatgtgaaatataaaaagtaagtcttgcccaataaaaaaaaagtttgataaaatttattgatcacaatttctttttttattgttaaacttaa		Uninf_M
NC_023650.1	tes	21126322	14	-									CTACTGGaggatttatttaaataaaatatgcttattaAACACTCCTGCAAAGATGGTTTTATTAGTACCCTGGTCATTTTGTTCACGGAAGGGTTATAGTT		Uninf_M
NC_023650.1	tes	26629669	16	-							42.0	AATAGA	AGACTAGAAATAGACACgataaaaaatcaaaaccaggaaaaagaaaagaaatgttttgaggACCTtgaaattgtaaaagaaaagaatgaagacctTCAGAA		2h_M
NC_023650.1	tes	26660387	17	-									CATCCATTATCATGTGTaattaataaacaatttaattatcttgaaaaaaaacaatacaaacattagctgggtgtggtggtgcatgcctataaccccaggta		3h_S
NC_023650.1	tes	27085030	31	+							21.0	AATAAA	GTTCTGGGAGTACTGAGATTGACCCAAACAAATAAAGAACTATTCAATTTCTGagtaacagttaacatttattgaaagcttCCTTGGTGCCAGGTGCCATT		4h_M
NC_023650.1	tes	27085033	17	+							24.0	AATAAA	CTGGGAGTACTGAGATTGACCCAAACAAATAAAGAACTATTCAATTTCTGagtaacagttaacatttattgaaagcttCCTTGGTGCCAGGTGCCATTCTA		3h_M
NC_023650.1	tss	28236404	13	+	138.0	GGGCGG								ACATCGAGCAG	3h_S
NC_023650.1	tes	28417566	12	-									gaataaataaatctttggctcaccaaaaaaaaaaaaaagaaaagaaaaaaattgactttcACAATGTTTATTCTTACCATCCAAAAACATGATATGTGTGC		2h_M
NC_023650.1	tss	28418096	11	-										aaattgctctt	0h_M
NC_023650.1	tes	29918227	10	-									tactgtttgatttttctgttttcaaaaataaaatcctgtttcTAACTAAAATGTGATATTCCCAGTATTCCTTCACATCTCTTTTGAGAACTCCCCGCTTC		Uninf_M
NC_023650.1	tes	29963175	12	-									gtaaTATAACTATGCAAGTGTGTTtattaaaagaacagaaactaaCAAAAAGTTATGGATTGAAAATGTTATGGGATGAAAAAGTTATGGGATAAAAAATG		2h_M
NC_023650.1	tes	32201035	17	-									TACAGTGCTAtttactgaagttatttattaaatatgccTAAAATACTTAAATCGGATGTCTTGACTCTGATGTATTTTATCAGGTTGTGTGCATGAAATTT		2h_S
NC_023650.1	tss	32258107	48	-	100.0	GGGGCG								CCCGCAGGAGA	8h1_S
NC_023650.1	tes	41031081	21	-									CAAATTCTActtcctgtcaaaaaaaaaaaaaaaaaaaaaaaaaaaaaaaaagacaagggtgCCCTCTCTTCCcattcctcttcaacatagtactggaagtg		Uninf_M
NC_023650.1	tes	41930292	12	-							21.0	AATAAA	AGAGCTCCTGAGCCCCCTGCCCCCAAAGCAATAAAGAGTCAGCTGGCTTTctcaggagaaagaaacaaacaaacaaacaaacaaacaaacaaaaaaaaacc		2h_M
NC_023650.1	tss	41930785	15	-										aactagcTCTT	2h_M
NC_023650.1	tes	42099563	13	+									GTACCAAAGTAGAAAACCAaatcacagagaaataaaaacatgcttCAGAGAGATTTGCTGTTTTCACTTCATGTTGTaagactgggggagggataggcGGT		6h_S
NC_023650.1	tes	47683707	13	-									ctcaggtctgcttttttttctggagaataaATGCAGTAATCCTCTCCCAAATAAGCACACACATTTTCAATTCTCATGTTTGAGTGATTTTAAAACGTCGT		6h_S
NC_023650.1	tes	51317651	14	-									ATGCTTCTCTTTGACTGCCAAACTCTTTTATGGaatatatctttatattaatGCTGTTGTTTTGGTCGTTTTTGTTTGGGGTCACTATCAAGATGTTGCTA		6h_S
NC_023650.1	tes	51655510	20	+							24.0	ATTAAA	ATGTCTGTAGCCAAAACTTGTTTCCACATTAAAAACCAGCCAGCTCTCGAATGTTCTGGAAGTGTCTTCCTGGTACCaacttgttttcttctgcttgattg		Uninf_M
NC_023650.1	tes	56141326	10	-							20.0	AATAGA	actgTTAAATGCGCTACCCACCAATAATGAAATAGACCTTTATGAAAACTGTGCAATTGTGtgcatgtttgtttttatgttcctTTAGAAAACATTGACTA		6h_S
NC_023650.1	tes	58383650	22	-							20.0	AATAAA	atgtataaaaagCAATGTACCTTCTGGAACAATAAATACTCAATTTTTGAACGATACAtctcattatttaaaacaaaaccagaaaaacaacatTTCCTGTG		Uninf_M
NC_023650.1	tes	58566890	25	+							37.0	AATAAA	ATTCTTTTGCATTGAATAAACTTACAGccaaaaaaccttaaaaaaaaaaaattactggccaggcacagtgactcatgcctgtaaacccaggccaaagtggg		2h_M
NC_023650.1	tss	58623995	10	-										CTGCCTTTCCG	0h_M
NC_023650.1	tss	59440346	26	+	28.0	GGCGGG								TGGACGGCTTC	8h1_S
NC_023650.1	tss	59440352	10	+	34.0	GGCGGG								GCTTCGGGGCA	6h_S
NC_023650.1	tss	59440368	15	+	50.0	GGCGGG								GATTTATATCT	6h_S
NC_023650.1	tss	59440395	37	+	77.0	GGCGGG								GCTCCGCATTG	0h_M
NC_023650.1	tes	60422313	24	+							23.0	AATAAA	ACAGAAACACATGTGCTTTTATGTCTCAAATAAAACTATTGTATCACTTGGTCTCAGACTCTAGAAACTTATTTTCCACAGGTCAATCCAAATTGGAGTCA		Uninf_M
NC_023650.1	tes	60424633	13	-									caattatttggattaattttagaataaacctatttatttctttaaaaaaaagtgttaccTGTGTCTTTGTCTCACATAAATGTGCTTCATACAGCTGCAGT		Uninf_M
NC_023650.1	tes	60538716	10	-									agatctttaaaattttatatatttattaacatcGTCCTTGGACCCCAAAAagttgtgtgtgtttctttttctctttctgatttaTGGGAAGGGGATAATGA		8h1_S
NC_023650.1	tes	60867810	13	-							20.0	AATAAA	ctcaTCAATGGTTGCTGTTATAGTTAAATCAATAAAGATCTTGAATATCAACttggtgttttaatttttaaaaaatatcaggtGAAATCCTGCTAAGGTTA		Uninf_M
NC_023650.1	tes	62051235	16	-									AGGTATATGAAATCcagtaaattaataaaaaatttttgatTTTCCAATAAACTTTGCATGAGGTGCTGATATTTCTTCTGGGAGGCTTATTTGGTAACACC		3h_S
NC_023650.1	tes	62909654	30	+									tgccagcctgtgcaacatcatgagaccccgtttaataaatgaatgaacgacTAAGTCTTGCTCAATTGTTATTACTAGGTACTATGAGTGACTTACATGTG		2h_M
NC_023650.1	tes	62909774	20	+									TTCccagaggcagaaataaaaatagtgaatatCTTTGCTCTCAAAAACAAAGTAGCACTGTAGATTTGTTTTTGTTAGATGATTCGCTCTATActagaata		2h_M
NC_023650.1	tss	63474939	42	+										aaattcttctt	2h_S
NC_023650.1	tes	63475901	13	+									gtacaagaaaaataaaatgaattaagcctgttaaaaaaaaaaaaaaaaaaactaaaataaattacagaaaacCATTCTGAAGTTTACTAACCATGACACTG		Uninf_M
NC_023650.1	tss	64169305	15	-			123.0	ACCAAT						aagtagctCTT	0h_M
NC_023650.1	tes	68150988	12	-									aggggaagaggaaataATACAGTAATCATTaatccagcaaaaaaaaaaaaatgaaaagggaaaaccACATAGAAGGGTCATCCCGGAAATGCTTCATCTGG		1h_M
NC_023650.1	tes	72469499	24	-									CTGAATCAATtgttacatgaaaaataaatttatataaccCCTTTGTATTGCTCTTGCTAGCTGaagtgtgtcttttttttaaaagcaaatctgTACGCATA		Uninf_M
NC_023650.1	tes	79794483	53	+									GAAGTTGGTTATGATGCTATGGCTGGAGATTTTGTGAATATGGTGGAAAAAGGGATTATTGACCCAACAAAGGTTGTGAGAACTGCTTTATTGGATGCTGC		2h_M
NC_023650.1	tes	85064281	22	-									tttaagaaaaacgtGTCATGTAggttgtctaaaaataaaatgcatttaaactcATTTGGGAGAATGCCTTTTAGTTTAATGCATAGTTAAACCAAATTCAT		2h_M
NC_023650.1	tss	85190385	12	+										TTGGTGGTCGG	0h_M
NC_023650.1	tss	86277299	17	+										AACATGCCCTG	3h_S
NC_023650.1	tes	86329470	73	+							19.0	AATAAA	CTCTAACTCATGGCATGCTAGATATATTTGTCAATAAACTTATGACATGAATGCTTAATTCCTCTTTTTTGAAATAGGGAATGTAATACTTGGCCATTTGC		Uninf_M
NC_023650.1	tes	86329673	11	+									GTTGGTAATTTATGCAAtaaaagggaaatacaaatcaaaaaaaaaaaaaaagaagttgcatATGGAAACAGTATTAGGAAAGGCGCATCTCTGGTTTAGAT		3h_S
NC_023650.1	tes	89673930	10	-									GTTAATTTATctgaatttggattttttaaaagtaataaaaggtTAAATGTACTTCCCTTGGattccttatttctttcctttttgaaacaTGAACGAAGCAT		Uninf_M
NC_023650.1	tes	89677552	12	+									GCaggatttaatattttctaattccctcttaaaaaaaaaaaaaaaaaaaaaggatgcagtggattgggggaaaaaaaaaagtcaaaaaagaacccagattc		Uninf_M
NC_023650.1	tes	94619635	29	-									GGGAAACCACCTCAATAAacacattttggatattaaaaaaaaaaaaagaaagtgaccaCGCTGCAAAATCACTGTTTTGACCCTCTTGGACTGAGATGTTC		2h_M
NC_023650.1	tes	95855010	16	+							21.0	AATAAA	AGAGTGGCTCTAACCACTGTGAGAAGCCCCAATAAAAATTGATCCCAAAAATGCTACTGCTCTTTCTTGCTGCACTTcgttcccttttcttcttcctcagt		Uninf_M
NC_023650.1	tes	96432664	39	-							21.0	AATAAA	AACTCATCACGTGATAATTCAATTTGTACAATAAATTATGAACCTGGAAAAGCTGGTTGTCTTTATTTACaagatatcaaaaatataaaaactgtacAAAA		Uninf_M
NC_023650.1	tes	103449097	66	+									ttgttgttgttgttttttatagtgtaaaataaaaataggaaaaggaaaaaagcactTCTTGGTGAATTGGGATAAGGTAGAAATACCcttgggtggggacc		2h_M
NC_023650.1	tes	103836396	13	+							19.0	AATAAA	aatgaaCCTGGTTCTAGAAGAATGTACACCAAAATAAAACATGTGAAGCAGTGTTGATTCTTTATTGGGAGTACATTATTTTAGGTCTCTTAAACTTTAAT		Uninf_M
NC_023650.1	tes	103836397	34	+							20.0	AATAAA	atgaaCCTGGTTCTAGAAGAATGTACACCAAAATAAAACATGTGAAGCAGTGTTGATTCTTTATTGGGAGTACATTATTTTAGGTCTCTTAAACTTTAATT		2h_M
NC_023650.1	tes	103836409	10	+							32.0	AATAAA	CTAGAAGAATGTACACCAAAATAAAACATGTGAAGCAGTGTTGATTCTTTATTGGGAGTACATTATTTTAGGTCTCTTAAACTTTAATTTCACACAGTAAA		Uninf_M
NC_023650.1	tss	103911791	18	-										ATtgccctctt	2h_M
NC_023650.1	tes	106091334	20	+									tcATGTAggttgtctaaaaataaaatgcatttaaactcaaaaaaaaaaaaaggaccgacaatatgctgtctacaagaggcTCTCTAGATTTAAgtacacac		6h_S
NC_023650.1	tes	106473836	11	+									ACTTCTTTAGAGCTAGCTGACCTTTGgccaaaaataaactttgaaaagaaaCAATGAGTGTGTCTTTCCCCATGGCCTTGCAAGCCAGGGTGGCTGTGCAG		8h1_S
NC_023650.1	tes	111829601	10	-									GCATTATTTCATCAATCATTtgttgacaaaaaagaaaaactaaaaaataaatttaaaatgtgaactttCAGGTATTGAGTAACACCTTTATCTTGGTATAG		8h1_S
NC_023650.1	tss	117083107	12	-	49.0	GGGGCG								GTCGCGGCTGC	0h_M
NC_023650.1	tes	120138625	13	+							32.0	ATTAAA	TCACAGAATTTTGAGACCCATTAAAaaagtttaatgagaaaaaagaaaaaagaatatcagcAGACATAGATCTGTGGAGGagtctccttctccttcccagc		2h_M
NC_023650.1	tes	122779998	63	+							36.0	AATAGA	ttttttcccaccaAAAATAGAATGCAATAAACATCTTcaaattattaacaataattgTATGAAAAAAGTATATCTTTACAGCAATATTAAACATACAGCTA		Uninf_M
NC_023650.1	tes	122780062	30	+							30.0	ATTAAA	AAAGTATATCTTTACAGCAATATTAAACATACAGCTACTATAATTAACCcacattaaatctctttttcttagtaCATGAGCATCTTCTAGCAGTTAAGAAA		2h_M
NC_023651.1	tes	2726122	24	+									actacaGATGAGTGGTCTAGGCCTATATTTGGTCTTACCTCCAACTACAAAGGAATgacaagagaagaaagggaacagAGAGATCTAGAACAGATGCCTCA		Uninf_M
NC_023651.1	tes	8629541	25	+									ggaaaatatttccataaaGGATCATTTGACAActggtggaaaaaaaagaaatagttttgcCATAAAAATATCAAACCTAAATCACAATAAAGAACTATCTA		2h_M
NC_023651.1	tes	8946935	10	+							21.0	AATAAA	acaaaaaaaacccttttgaGTTTGCCCTAGAATAAATGAGACTTAATTCAATGTTCTGCTTGATGATGTCTTTATCACCGCCATGCGCTGCAGATAGCTGA		Uninf_M
NC_023651.1	tes	10956538	10	-							19.0	ATTAAA	ACCTCCCTCgagtagtttttatctgagatcAATTAAAAGTGTATTTGTTACTTTAAATAACTTTAGTGATCTGAGTTCTTGAGATGACTTGTTCTGTCTGA		2h_M
NC_023651.1	tes	16293401	16	-									TTTGGTGACctttataattacattaaaacTAAGATGctgaattaaaataaagtttcccTTTTATTCAAGCACCAGCATTCACTTATATTACCTATATATTG		2h_M
NC_023651.1	tes	18098831	19	-									TTCTATAGTTGAATCACCTCCGAATAAGcatataaaacctaaaaaaaaaaattagatattttcaaAACTGTTATTGGTCACAGAGTGGGGCCAGTATCGCT		2h_M
NC_023651.1	tes	19845769	12	+									TCCTCTTTTCTGTAGATGAGAATACGTTTGAAAGATGACAGAAGAAGCAAATCtatagaagaaagagaagaagagtaCCAGAGAGCTAGAGATCGAATATT		2h_M
NC_023651.1	tes	24343475	23	-									AGCTgcctaattctaaatatatatatatatatcttttcaacataaaaaaaatgctattaatttttatttgttgattttgtaacctgaaactTTAGTGAATT		2h_M
NC_023651.1	tes	29221209	20	-									aaaaaaaaactttaaacccattaaaaagtatttgtttgcaaaaaaaaaaaattggaatatatTCAGCCACACTTTCTTCAAGAattctctctgtccctttc		2h_M
NC_023651.1	tes	32245802	16	+									aatacagaataaaaatcaagtgtttttacgcaaaaaaaaaaaaaaaaaaaagaatgctgagaTGAGTATCCTGGATTATATCATATAGGCAGGCTCAGTAT		2h_S
NC_023651.1	tes	33199506	11	-									GTAAGGCGCTTGTTCTTGCCAACCGCCATGGTGCTGATCAGAGAGCCGAAAGGCTCTAGGATTATTATGCTTTTCTACCACACTTACTGCCATGTCAGTTT		Uninf_M
NC_023651.1	tes	33200386	25	+							45.0	AATAAA	GTGTCAAATAAAAAGTGctatttgtgggaaaaaaaaaagaaagaaagaaaagcataataATCCTAGAGTAAGACAATCCTGACTCTTTCCTCACAAATCTT		2h_S
NC_023651.1	tss	35243959	11	+										TAACGGTGCTG	6h_S
NC_023651.1	tes	44758976	17	-									tcaaaaagctaaataaaaaaatgaaacttttttgagtaataaaaatgaaaagacttgctggaaaaaaaaaatgatttctgtctttataaatgtTACTGAAA		2h_M
NC_023651.1	tes	45381917	32	+									TGTTGTACATTTAAGAATaaacttttgtaaaaaaaaaaaaaaaaaaaaaaagggatttgtGGTCAAAGAAAGTGCTTCCTTCTAGAACCCTTTATGATGCT		Uninf_M
NC_023651.1	tes	46814638	20	+							22.0	AATAAA	AGCAGCTATGTTGGATACTGTCGTATTTAAATAAAGCAACGAAAAACGCTATTGATGATGCTTTCAGTGTATATTCCTCTGTTGTTCCTAATGCTCAAAAT		2h_M
NC_023651.1	tss	49350431	13	+										agatactTTTC	6h_S
NC_023651.1	tes	52470504	77	-									tgtaaagaaaaataaaagtgctgccgtaacagaaaaaaaaaaaaaaagaaatttttccagttttctagatcaaattacaaagtgaaaaatatattgaatat		2h_S
NC_023651.1	tes	52470530	15	-									CATTAGGCCCCAGCAACACGTCAttgtgtaaagaaaaataaaagtgctgccgtaacagaaaaaaaaaaaaaaagaaatttttccagttttctagatcaaat		2h_M
NC_023651.1	tes	56522157	34	-							24.0	AATAAA	GAGCTCCTTTACTTAAAAATCAGCTGAATAAATTCCTTAAGTATACTTCAAGACAAGTGTAAATTGTTTCAAGCTGTTAAAGTTAAACCTAATAACCATTA		2h_M
NC_023651.1	tes	58013761	28	+							31.0	TATAAA	AAATTACCTGTGGATATTTGTATAAAagtgtgaaataaattttttataaaagtgtTGTTTCATAACAAGCATTGTATATGTGAAGCAAactctaaaattat		2h_M
NC_023651.1	tes	58013775	33	+							45.0	TATAAA	TATTTGTATAAAagtgtgaaataaattttttataaaagtgtTGTTTCATAACAAGCATTGTATATGTGAAGCAAactctaaaattataaatgacaaCCCGA		2h_M
NC_023651.1	tes	58013839	12	+									TGTGAAGCAAactctaaaattataaatgacaaCCCGAACTATTTCATCAAACCAAagttcagtgtttttatttttggtgtctcATGTAATCTCAGATCAGC		12h_M
NC_023651.1	tes	59589475	12	-									GTTTTACAGTACTCCAGATGTCTACACTCaataaaacatttgacaaaaccaGCCTTGGTGTGTTTGGGGATGTCTGTATTGACTGACTGTGGTGTGCTGAA		2h_M
NC_023651.1	tes	59737470	22	+									AGGgatgtaatacatatatttacaaataaaatgcctcatggaaaaaaaaaagtgcaactcAACTGAATACTGTGATTGCAAAATAATAAGCTGCTGGAACA		2h_M
NC_023651.1	tes	60742581	21	-							36.0	TATAAA	GTGTTTTGAGCTTCTATAAAATATGGTTAATTAAAGACAGTTAATACTCAAGACGGTCTTGTGTTTTTAAGGTCTAACATTNNNNNNNNNNAGGATAAATA		Uninf_M
NC_023651.1	tes	60742831	121	-							19.0	ATTAAA	TGGAAATGTACGTTATTTCCAAAGTCATTTCATTAAAGATGAAAACTTTAATTTCTTCTGTGATTTGTACTTACACTAAGTTTAGATTATCACAAAGAAGA		Uninf_M
NC_023651.1	tes	61513591	21	-							30.0	AATAAA	CTACATAGCCACATTGTCTGAATAAAGATAattctacttcttcctttccaatctggttttcttttatttatttttcttaccttattaTATGAGCTATAACC		2h_M
NC_023651.1	tes	61622596	19	+									AGgtgttaacaataataataaaagacctctgggctgaaaaaaaaaaaaaaagagattgaaaCTCAGGGTTCCTGCTTCAACCCATCATTATAAAGTGGACT		2h_M
NC_023651.1	tes	62775839	17	+									TGGCAAAATTGAAACCATAGAAGTTATGGAAGACAGGCAGAGTGGAAAAAAGAGAGGATTTGCTTTTGTAACTTTTGATGATCATGATACAGTTGATAAAA		2h_M
NC_023651.1	tes	63674773	15	+									GCAATATGTTGTTACGTGTAGcagaaataaagttttctttgcTTAACTAAATCATGACTTATTTATGTGAAAGACAAGAACGGAAAAATTTAATAGACAGT		2h_M
NC_023651.1	tss	67772022	14	+										gacGAGGCCGA	0h_M
NC_023651.1	tes	67773819	12	+							33.0	AATAAA	CTGACTTGAGACCAGTTGAATAAAGGTGCACAccttacaagaaaaaagaaagactaaaaataaaataaggattatGATATAGGTTAATTATGAGAGGAAAC		8h1_S
NC_023651.1	tes	74948455	12	+									CCAGGAGCTGATTTTGCAGCTGGTGGGGTctcaataaaagttattttccactggggaaaaaataaagaaatatatgaagCATCAAGCATGTGGCTGGCCCA		3h_S
NC_023651.1	tes	75291312	22	-									ggtgatccataatttaataaaatttttccttGGTGTAAGATTATTTCAAAAGCTCTCCAAATTTAGTCATCAAAATTAAAGTGacatttttcaagtttatt		2h_M
NC_023651.1	tes	75291322	10	-									ttaaataactggtgatccataatttaataaaatttttccttGGTGTAAGATTATTTCAAAAGCTCTCCAAATTTAGTCATCAAAATTAAAGTGacattttt		4h_M
NC_023651.1	tes	75291323	15	-									tttaaataactggtgatccataatttaataaaatttttccttGGTGTAAGATTATTTCAAAAGCTCTCCAAATTTAGTCATCAAAATTAAAGTGacatttt		2h_M
NC_023651.1	tes	76492862	11	-									CACAGTTGAAATGactaaaaaacaaagacaacattAAAACAATATTGTTTCTAATTGCTGAGGTTTAGCTGTCAGTTCTTTTTGCCCTTTGGGAATTTGGC		Uninf_M
NC_023651.1	tss	76537600	19	-	64.0	GGGGCG								CCAGCGCAGAG	0h_M
NC_023651.1	tss	76537603	15	-	61.0	GGGGCG								TTTCCAGCGCA	8h1_S
NC_023651.1	tss	80085808	20	+										agtaaGGCTCT	0h_M
NC_023651.1	tes	81273008	12	+							25.0	AATAAA	TCCTAATGCTTATGGAACTCCTCCAAAATAAAGTTACTCAGAGAGAGCAAATATGCCAATGTGTTTTCTTTAGTCTTTATTTCAGAACATTTCCTTACATT		2h_M
NC_023651.1	tss	81449626	10	+										AGGAGTTCCCT	2h_M
NC_023651.1	tes	83003266	11	-									ATATCCAATTATGTGACAACCTTTGtgtaataaaaatttgtttaaagttaATAATTGTGTTAGCCTTTCCATGATTAGAAGATACTGAAAAATGAAAGCCA		8h1_S
NC_023651.1	tes	83004550	50	-									GAAGTTGGTTATGATGCTATGGCTGGAGATTTTGTGAATATGGTGGAAAAAGGAATTATTGACCCAACAAAGGTAAATAGTTTGAACACTTTCTAAAAAtt		2h_M
NC_023651.1	tes	83020864	13	+									ATTATTTCCTTGTGCTGAtataaacatttccaaataaaaatatgtaaatgagtgATTAGtctttagttattttaagatggttttagggttttctagtttat		2h_M
NC_023651.1	tes	83020865	11	+									TTATTTCCTTGTGCTGAtataaacatttccaaataaaaatatgtaaatgagtgATTAGtctttagttattttaagatggttttagggttttctagtttatg		Uninf_M
NC_023651.1	tes	85975998	83	+									tatatacatatattgctttatttgaaacaaattaaaatatgctGCATTTGACACCTGGCTAGTTTCTTTTATTGATACCCACCTAGTTATTGAATGTACTG		Uninf_M
NC_023651.1	tes	86735837	12	+									ACAGAATATTAGTAagatttaataaagtaaaataaaatatatatatgccaatctgtttttgtcattctttaaaaaaaaaagtctcaagcCATATCAGATTT		Uninf_M
NC_023651.1	tes	88308927	57	+									actccaacctgggcaacagagcaagactccatcgcaaaaaaaaaaaaaaaatcacctcataGTTTATGTCTGACTTACTCCAAACCTCAGTTATCTGATTT		Uninf_M
NC_023651.1	tes	88309036	13	-							28.0	TTTTTGT	GGATGATGACCAACTGCTCTCTTTTTTGTCCtactgggtaaaaaaaaaaaatttaaaatcaaagagGAGGGAGACAGGATATGAAGAAAACTTTCCTGACA		2h_M
NC_023651.1	tes	88309821	16	+							47.0	ATTAAA	GTATATTAAAACCAGGCTCAAAATAAATCTATCATATCTTTAAAATTCCAATTCTGTTATTACTGTGATGTTTGTAGTGTTACTATTAAACATTGTAAACa		2h_M
NC_023651.1	tes	88311618	30	+							23.0	ATTAAA	TGCTGTAAAATGGTGCATTATTCCGTTTATTAAAGATCATATTAATGACAatagtaattgtgtttttttattttatgaggtCACCAGAAATTGTTAGTATG		Uninf_M
NC_023651.1	tes	91893387	16	-									AAACATGTATTGTGTGTAAaggttaaataataaaactttatgcAGATGCTCTTAAAAGCATTGATAACCTTTGTGATGCATATAAAGAAATCCTTAAAGTA		2h_M
NC_023651.1	tes	91930972	26	+							20.0	AATAAA	ATCTAAAATCCATCCTGGATCATGGCATTTAAATAAAAGCTTGAAAGATTACCTTTGGCTCTTGAGTATGTTACATAGGAGGGTGGTGTATATATTCCTTT		Uninf_M
NC_023651.1	tes	94144961	12	+							16.0	AAGAAA	ctgCCTTGAACTTTTGGAGGCTTGTAATGTAAATAAAGAAATCTTAACAAACTGAGAATCTACTTACTCAACTTAGTTTTGAATCTGCTTGAAGAAATTGA		2h_M
NC_023651.1	tes	95846297	10	-							39.0	CATAAA	ATAGACCTTCCCATAAATGTtcaatgactgaataaatgaagtaTACCAAAATATGGACATTTAAaagtaatgattttattttaatattcaatgtttgcaat		2h_M
NC_023651.1	tes	101211957	25	-									catttttaaaaacaaaaacaaaaacaaaacaaaacaaacaaacaaaaaaaatccctaaaagaaTACTGTAACCTGTTTTATTCTTCCAGGGAAGCAAATTG		2h_M
NC_023651.1	tes	102050184	10	+							16.0	TATAAA	atattacaagGGATAATTTAGACCCCATGCAAGTTTATAAAGAGTCATTGTTATTTTCTGGTTGGTGTATTATTTCTTCTGTGGTCTTACTGATCTTTGTA		6h_S
NC_023651.1	tss	102335848	12	+										tcttcctctct	2h_M
NC_023651.1	tes	102510939	15	-									TGTCTTTTGTCATGACaaagcatttatttaataaagttaTGCATTCAGTTAGCCTACGTCGGCTTCCTCCGAGGGCTCAGGGAAGGCAGGCAGCAGGGGAG		Uninf_M
NC_023651.1	tss	102531699	12	-					28.0	TAAAAG				CCTGTAGTCTT	0h_M
NC_023651.1	tes	103665578	11	-							16.0	GATAAA	GTTTCTTTGCGATGCATTGTATGGCTTTATAAATGATAAAGTTAAAGAAAACTCTGTGCCGTTATCTATCTGTGTTGTTTGGACAGGGGTCTGCCACGTCT		3h_S
NC_023651.1	tes	104136228	10	+							46.0	AAGAAA	ATCTAAAGAAATACGGTTGGGGtcattaataaagaaaatctttCTATCTTACATGAGAATTTACTGGGTTTCTGGACTGCGGGTCCAaagtgagaaggaag		2h_M
NC_023651.1	tes	104155826	10	-							35.0	TATAAA	ACAAAGGGACACAACTATAAATGTAATAAAGTTTATGTCTAGAAGTTAAAACCCTGTATGGCTCCAGGAATATGTCTGGCTCTGCCCGAAGCATCCACTTC		3h_S
NC_023651.1	tes	108453606	18	-									CAATGTATATTTCattgcaatatttaaaaataaactcaaatttgCATGCCATATGCACactcacacaaaaaaagtaatttgcCTACGTTTGTTGTTAGTAA		Uninf_M
NC_023651.1	tss	108787119	11	+										TCAACAGACGC	8h1_S
NC_023651.1	tes	109921619	10	-									tttgtattttgtacaaagtaaaaataaactgttatgagtagtaaaaataaagctatttctctgctatttgaaaatacaatagAAGAAACTGAGCCTTTTAA		2h_S
NC_023651.1	tss	109988109	16	-	58.0	GGGGCG			31.0	ATAAAG				AGCTCGCGCTG	8h1_S
NC_023651.1	tss	110906354	29	+										GATTCGCCTTT	0h_M
NC_023651.1	tss	110906365	12	+										CGGCTGGAACC	0h_M
NC_023651.1	tes	110906904	60	+									attccctatgaattcatggcataataggttttaaaaaaaaaaaaaaaaagaatcatctgTGGTTAAAATCCGGGATCCATCACTTCCTAAATCTGTGTCCT		Uninf_M
NC_023651.1	tes	110906921	14	+									ggcataataggttttaaaaaaaaaaaaaaaaagaatcatctgTGGTTAAAATCCGGGATCCATCACTTCCTAAATCTGTGTCCTTTGGCCAATCACTCACC		2h_M
NC_023651.1	tes	110907124	106	+									aaaataaataaataaataaaagacctctgggctgaaaaaaaaaaaaaaaaagaatcatctgTGATTCAAATCCTGGATCCATCACTTCCTAACTGTGTGTC		Uninf_M
NC_023651.1	tss	115799467	10	+										tgtGAGCTTCT	2h_M
NC_023651.1	tss	116903111	12	+	71.0	CGGGGC								CCTGCAGAGCT	8h1_S
NC_023651.1	tes	116917326	11	+							22.0	AATAAA	AGAtctcttttcagaagtgtctgtagAACAATAAAAATCTTTTACTTCTGACCTTGACTTGAGTGTGGCTGGAGGGGAGATGGGTGTAGGAGGGGTGCTCC		6h_S
NC_023651.1	tes	117478281	16	-							22.0	ATTAAA	gttttttgcTTCAGCGGCTTTAGGACAAATTAAAAGTCAACTCTGGTGCCAGACGTGTTACTTCCTAAAGAGTGTTTCCACTGGAATGTCACTGGAGAGCG		Uninf_M
NC_023651.1	tes	117478426	10	-									TTTGAATTTATATTGTTTCATCCCAtgtacaaaaccattttttcctacaaatagtttgggttttgttgttgtttcttttgttattattttttttttttttt		2h_M
NC_023651.1	tes	117479865	19	-									GCATTTATAGAGTTTGCTTCATTCGAAGATGCTAAAGAAGCTTTAAATTCCTGTAATAAAAGGGAAATTGAGGGCAGAGCAATCAGGCTGGAGTTGCAAGG		2h_M
NC_023651.1	tes	117484193	19	-									TgaggatgaagatgaagaagaggatGATGAGGACGAGGATGACGACGAcgatgaagatgatgaagatgaagatgatgatgatgaagatgaggaggaagaag		2h_M
NC_023651.1	tss	117487789	13	-	55.0	GCGCCG								GCCTCAGTCTC	8h1_S
NC_023651.1	tes	117541048	17	+							17.0	AATAAA	GCACTCTGAATCAGGATGAGTGGGAAACCATCTCAATAAACACATTttggattaaaatatatatatatatatacacacacacacacacacacattacattt		2h_M
NC_023651.1	tss	117715108	14	+	36.0	CTATAT								CCCCCACTGGC	3h_S
NC_023651.1	tes	126018395	10	-							40.0	TTTTTCT	GTGTATGTTGTTTTTCTTCCGACTTCCAGAAATAAAAGCGTTTCCATGGGACTTTCCCCATTGTGCATCTGTGTGCGTGCGGTCATGTCGAAGCTGCACAC		6h_S
NC_023651.1	tes	126163886	10	-							16.0	ATTAAA	TCTCTGAACATGACCAGGTTGTGTCCTCACTCCAATTAAAAGAAAGCAACGTCACATGCAGAGTGATCTCTTCTTGCACTTTTGAGTGAGTGTTGCAGTCC		2h_M
NC_023651.1	tes	127291296	11	-							12.0	TATAAA	CCTGTGTCATGACCTCAGGAAATAAACGTCCTTGACTTTATAAAAGCCAAACGTTTGCCCTCTTCCTTTCCCACCTCCTGCCCATTTCCCGTGGTCCAGAC		Uninf_M
NC_023651.1	tes	127291302	12	-							24.0	AATAAA	CGACTTCCTGTGTCATGACCTCAGGAAATAAACGTCCTTGACTTTATAAAAGCCAAACGTTTGCCCTCTTCCTTTCCCACCTCCTGCCCATTTCCCGTGGT		3h_S
NC_023651.1	tes	127421012	16	+							28.0	AATAAA	TCCATTTATACTAACCTTTTATCAATAAAGTACTATTGTTTAGATATTAAATGAGTATTTCTCTTGGTTATTTGCAAGGGAAAGTTGTGAGGTTTTCTGGG		3h_S
NC_023652.1	tes	1098232	27	-									ctatgaattcatggcataataggtgttaaaaaaataaataaataaaagacctctgggctgaaaaaaaaaaaaaaaaagtataaggtGATTCATAAGATTCT		Uninf_M
NC_023652.1	tes	1098412	18	-									CATTAAGCACTCTAAGAGCCGAGATAGCTTCCTGAAACGcgtgaaggaaaatgatcagaaaaagaaagaagccaaagagaaaggtacctgggttcaactga		1h_M
NC_023652.1	tes	6275900	11	+									GTTGTAACTTATATTGAAGACAATttgatacataataaaaaattatgacaatGTCCTGGACTGGTTTTgatttcctttaattattttgagagcTATTTGGT		8h1_S
NC_023652.1	tes	6532431	10	-									TGAGGAAACGGctttgtattttctctgtaatAAAATGGGGCTTCTTTGGAATTTGATAGCCACATACTTCTGTTTTCCTCTAGATGCTGCCTCTACTTACT		2h_M
NC_023652.1	tes	6612857	29	-							33.0	AATAGA	GTGGAGGAAAAGTCAGCAATAGACCTGACCCCTATTGTGGTAGAAGACAAAGGTGGGTGTTTGGAGAAGTTGATTGTGGTTTAGAAGAACTCTAAAACCGG		2h_M
NC_023652.1	tes	6899983	11	+							21.0	AATAAA	CTTCTCTGGAAAATGCCAAAACACGATGTGAATAAAAGTACAACTGCTAAATTGTGTCCTGTTTGATACCTTGGGAGAGGCTTACCTTCCCGGGGTTAGCA		6h_S
NC_023652.1	tes	6904186	14	+							18.0	AATAAA	GTGCTGTGTACGTGAACCACCCACATGTGACGGAATAAACACCTGGCACTAGGTCTTGTGGTCTGTCTGCCTTCAGTGGACTTGCCCAGATAATCTTCCTT		Uninf_M
NC_023652.1	tes	6904187	10	+							19.0	AATAAA	TGCTGTGTACGTGAACCACCCACATGTGACGGAATAAACACCTGGCACTAGGTCTTGTGGTCTGTCTGCCTTCAGTGGACTTGCCCAGATAATCTTCCTTT		2h_S
NC_023652.1	tes	6904188	22	+							20.0	AATAAA	GCTGTGTACGTGAACCACCCACATGTGACGGAATAAACACCTGGCACTAGGTCTTGTGGTCTGTCTGCCTTCAGTGGACTTGCCCAGATAATCTTCCTTTT		3h_S
NC_023652.1	tes	7226479	10	+									GGAAGGGACATATCCTAGggttttcaaataaaacaatcagaaaaaaaaaaagctctgtgaGGCGTCTCCTGCCTGCCTGGTCCTGTGTGGTCGTGACGGAG		8h1_S
NC_023652.1	tes	10498162	11	-									TGCAGTAagaagttcctcaaaaataaaatttttacccTTCAAAGGACAAAATGTTTAAGAGGAGTGTATTTTTGCTGACCTTAGCCTGTGTTTGTCTTCTC		Uninf_M
NC_023652.1	tes	12755893	12	+									aataaataagatcagactcaaaaaaaagaaaaagaaaaagaaaaagaaaaagacagccatcagatcttgtgagactttatcacaagaacagcatgggaaag		3h_S
NC_023652.1	tes	16287541	15	+									TATATTTCAATACTGCTGAAACGGAcatgaaataaagaatttaaagaatgattttgtttggttttatttttcccagtattttgttttcaaaagtttCAAAC		Uninf_M
NC_023652.1	tes	22502416	10	-									TACTGTTGCACTTTAGAAGgcagaaagccaaaaaaaaaaaaaaaaaaaaaatcaagagtatTACACATTCTTTATCTGTTTTATGAAAATGTTCCAACCAT		Uninf_M
NC_023652.1	tes	26723507	18	-									TTATTCCATTaaatagatacatttaaaaaattaaaaactgattcTCCTGCAGAGCCCTGGTGTTTCTTTTTATAACCCCTTGAAACAAGTCTCTCACCTGA		2h_M
NC_023652.1	tes	30753067	40	-							28.0	AATAAA	CAAAACTTTTACTAGGGTATTGAATAAATCTAgtcttattagaaaataaaaggagcTGTTTTGTGGCTTTGTTTGACAGGTCTTCAGTAAGAATAATGTTT		2h_M
NC_023652.1	tes	31386868	11	+									caaaggaaaatatttcaataaaggaTCATTTgacaactaggaaaaaaaaaagatgtttatcaagacaatacgtacaccgctgaacatagacccttatcagc		Uninf_M
NC_023652.1	tes	32151157	35	-									AAGTATGTAacttgaaatccttaataaaatttggatttaatttttaaaaaagagagagagaaagggagtctCAATATGTCGCCNNNNNNNNNNaaaaaaaa		2h_M
NC_023652.1	tes	35552586	11	-							43.0	AATGAA	GCTTGTAAATGAAAACTTAGCTAGGGCTTAAATAAACATGTtgctatgaaattatttttactgtattgttctttttccaaatttcaaGAGAATGGCCAGTC		2h_M
NC_023652.1	tes	38697221	11	-							18.0	AATATA	gtaaaaacagCCCCCCCACACATAACCCCTGGAATATATGgtaaaaacaaatagaagctGTTTCAGTGAGTGGGTTTTTTCCCCCTGCCTGCGGAGGGCGC		2h_M
NC_023652.1	tes	41040774	12	+									TGGCAAGATTGAAACCATAGAAGTTATGGAAGACAGGCAGaatggaaaaaagagagaatttgcttttgtaactttttatGATCATGATACAGTTGATAAAA		2h_M
NC_023652.1	tes	42580938	26	-									GAAACAATGTATGTTTGTTTTAACtgaactaaaataaatacatgcttaATCTTAAGTAgcagtgtttttggttttttgttgtttttgtttttttttttcaa		Uninf_M
NC_023652.1	tes	43888003	14	-									AATTGTATTCAAGtgaactttgtgtttttttgaaaataaaaatataaacaatgagGTATGTTTGTAAGGATCAGCATTTTATTGTATGagtcattttaaat		2h_M
NC_023652.1	tss	44557490	20	+										GAGCTTTTTGT	2h_M
NC_023652.1	tes	44632847	24	+							34.0	ATTAAA	TCAGGGAGATGGGGGTCATTAAAGGAAAatgaacattgaaaaaaaaagaaatatatatatatagattttaaatacatatattctatatagagagaatttaa		2h_S
NC_023652.1	tss	45423333	21	-			127.0	CCAATC	33.0	GTATAT				GCCGCAGGTTC	0h_M
NC_023652.1	tes	45502786	15	+							26.0	AATAAA	taaatgtctattgcCCTAAATTGTTAATAAAagtgatatttccattttaaatgtctAGCTGACTTAAATACTTGATCCAGTTAAAGTTGGATAGATGAACC		8h1_S
NC_023652.1	tss	45963618	13	+										gtGCTTTTTCG	2h_M
NC_023652.1	tes	45964137	29	+							33.0	ATTAAA	TCACATGGAGGGAGATTCATTAAATGctgactactttaaaaaaaaaaaaaatgggtaagaaaaaaaaaatcggccagacacagtggctcatgcctataatc		Uninf_M
NC_023652.1	tes	45964155	19	+									ATTAAATGctgactactttaaaaaaaaaaaaaatgggtaagaaaaaaaaaatcggccagacacagtggctcatgcctataatcttggcactctgggaggcc		Uninf_M
NC_023652.1	tss	45976731	17	+	32.0	ATAAAG								GAGTCAGAGCA	3h_S
NC_023652.1	tes	45999121	13	+							19.0	AATGAA	TTGCACACGTTACAGGTGGTGTGTTCTGTGATAATGAAAAGCATCCGAAAAGCTTTTGTACTTTGTGGTTTcctctattttgaattttttgatcAAAAAAC		2h_M
NC_023652.1	tes	46001018	10	+									ATGAAATCTACGTAgtcttaatttgtaaaaaataaagaaaattccttAACCTTTCCTGGTGTTTGTGTTAAATTCAAGGGTACAGCTGGTCATGGAACTTG		6h_S
NC_023652.1	tes	46703832	10	+							30.0	AATATA	GTCTCTGGTATTTAGGCTGGCAATATATtaaccatattttaaaagtaccaatttctttttttacagaaaagataaaactcaAGAGAGAACAGTGCATTCCT		2h_M
NC_023652.1	tes	46716098	11	-									GATTGGTAAATGTAATAGTCTGATCGtgatgctgaataaatgtctctttttaaatgtGCTGTGTAAGGGTAGTCTACTCTGAAGCCATCTTGGTAAATTTT		8h1_S
NC_023652.1	tes	47443037	10	+							25.0	AATAAA	agaataaagaCTATTTTGAAGATTTGAATAAAGTGATGAAGTTGCATTACACCTCACTGCAAGGATTCTTTACTTAGCTTGTTTTTAGATTtcttctatgt		Uninf_M
NC_023652.1	tss	48379888	12	+	32.0	ATAAAA								TCAGCGAGTGC	0h_M
NC_023652.1	tes	48394622	151	+							18.0	AATAAA	GACAGTCTGGAAAGTGATGTCAGAATAGCTTCCAATAAAGCACCCTCATTCTGAGGCCTGAGTGATCCATGTGCCTGGTATCCTGGCGTCATGAGCCTGGG		Uninf_M
NC_023652.1	tes	48394636	55	+							32.0	AATAAA	TGATGTCAGAATAGCTTCCAATAAAGCACCCTCATTCTGAGGCCTGAGTGATCCATGTGCCTGGTATCCTGGCGTCATGAGCCTGGGCAGGGGGAAAGACG		2h_M
NC_023652.1	tes	48394638	78	+							34.0	AATAAA	ATGTCAGAATAGCTTCCAATAAAGCACCCTCATTCTGAGGCCTGAGTGATCCATGTGCCTGGTATCCTGGCGTCATGAGCCTGGGCAGGGGGAAAGACGGG		Uninf_M
NC_023652.1	tss	49407941	11	+										ACTTCCTCTTC	2h_M
NC_023652.1	tes	49768979	10	-									TTGGCTCAGGGTTtgacagagaaaagacaaataaatactgTATTAATAAGATGTTTCTTGAGTCTCCTGTGTATATTTCTTTTCCACAGTTGGCTGAGTGC		Uninf_M
NC_023652.1	tss	50397211	13	+	138.0	GCCAAT								TTGCTCCTTTC	3h_S
NC_023652.1	tss	50397212	10	+	139.0	GCCAAT								TGCTCCTTTCT	4h1_S
NC_023652.1	tes	50401371	10	+									ATTGCTAAATGTAATAGTCTGATCGTGAcgctgaataaatgtcttttttttaatgtgctgtgtAAAGTTAGTCTACTCTGAAGCCATCTTGGTAAACTTCC		6h_S
NC_023652.1	tss	50535148	10	-	99.0	GGCGGG								GCCCCAGGACA	8h1_S
NC_023652.1	tss	51676951	24	-	47.0	GGGGCG								CAGCTAGAGAG	3h_S
NC_023652.1	tes	51892134	22	-							16.0	AATAAA	CCCCAGTCTTCCCTGGGAGACTACTATTAACTGAAATAAATACTCAGAGCCTGATGCTGGTTTTTCGGTCGCTTCTTGGGAGAATCTATGTCATTTAAGGA		8h1_S
NC_023652.1	tss	51904355	32	-					27.0	TATATA				CCCCCAGTGCC	8h1_S
NC_023652.1	tes	51977303	26	+									GACTGAGACAGACtattctctggagaaaaataaaatggaaattgtacTTAATATCGCATGTTAAGTGTATCTGTGCCAGATAGGGTGGGGGTTTTGTGTGT		Uninf_M
NC_023652.1	tss	52057126	31	+	30.0	TAAATA								GCTTTCTCTCG	3h_S
NC_023652.1	tes	52058296	11	+							29.0	AATAAA	TGGCCGAGTGTAACAACCCTAAAATAAATCACCTCTTCCGCTCTTTTAGCTGAAGAATTAAATCGTCTTGTCTATTATGTTTTTTATGGTTCCATCGGGTG		3h_S
NC_023652.1	tes	52058307	16	+							40.0	AATAAA	AACAACCCTAAAATAAATCACCTCTTCCGCTCTTTTAGCTGAAGAATTAAATCGTCTTGTCTATTATGTTTTTTATGGTTCCATCGGGTGGGGGTTTTCTA		3h_S
NC_023652.1	tes	52100791	20	+									AAATGGCACCGTCATGGGTGCTGAAATCCGGCATGTTCTTGTCACACTGGGTAAGGTTGTGTCCTTGTCCTTGAGCTGAGATGCCACCCTGAATACCTCAC		2h_M
NC_023652.1	tes	52102197	16	+							18.0	AATAAA	CTCTTGGATGATGTTTGCCGTCAGCATTCACCAAATAAACTTGCTCTCTGGGCCCTCGGTTCGGTTCTGCTTTCTTTCCTGAACAGGGTAAAGGGGAAGAA		3h_M
NC_023652.1	tes	52102198	14	+							19.0	AATAAA	TCTTGGATGATGTTTGCCGTCAGCATTCACCAAATAAACTTGCTCTCTGGGCCCTCGGTTCGGTTCTGCTTTCTTTCCTGAACAGGGTAAAGGGGAAGAAG		6h_S
NC_023652.1	tes	52102199	63	+							20.0	AATAAA	CTTGGATGATGTTTGCCGTCAGCATTCACCAAATAAACTTGCTCTCTGGGCCCTCGGTTCGGTTCTGCTTTCTTTCCTGAACAGGGTAAAGGGGAAGAAGG		Uninf_M
NC_023652.1	tes	52267998	15	-									tttatatattatgtttttactgaaatgaactgaaaaaatatgaaaccaaaagTACAAACTGTGTTGTCTTTTCATGCCCGGAATTGCCCTTACATTAAGCT		2h_M
NC_023652.1	tes	52459408	19	+									AGAAGTTGGTTATATGCTATGGTTGGAGATTTTGTGAATATGGTGGAAAAAGGAATTATTGACCCAACAAAGGCTGTGAGAACTGCTTTACTGGATGCTGC		2h_M
NC_023652.1	tes	52587614	160	-							16.0	AATAAA	GATATATTCTGTCTGAACGGTATTTAAGGTTTCCAATAAAATGTACACCCCTCAGAATTTGTCTGATTCTCTTGGTTCTGACAACATAGTCAACACTCAAG		4h1_S
NC_023652.1	tss	52599969	15	-	33.0	GGCGGG	98.0	GCCAAT						CACCCGGACTC	4h1_S
NC_023652.1	tes	52609716	12	-							17.0	AATAAA	gtggggatttttttaaatgtctacattCTTTCTAATAAACTGTTGGAAGACTTCTTGGCTGTCCTTTTAAGTGTCTGGCTTActgtaatttttatgtattt		6h_S
NC_023652.1	tes	52656833	10	-							28.0	CATAAA	TTGAAATTTGTACTGTTTCTATCATAAATAAAGTTATGGCTTCTTGTTGGATGAACTCAGTCAATGACTGGTCTcttccccgcccccccccccaaaacaaa		Uninf_M
NC_023652.1	tes	52656835	12	-							26.0	CATAAA	GTTTGAAATTTGTACTGTTTCTATCATAAATAAAGTTATGGCTTCTTGTTGGATGAACTCAGTCAATGACTGGTCTcttccccgcccccccccccaaaaca		6h_S
NC_023652.1	tss	53607103	13	+	62.0	GCGCCG								GATAAGAGGGG	8h1_S
NC_023652.1	tss	59019526	10	+										atgttccTTTC	3h_S
NC_023652.1	tes	59020073	10	+									ctattccctatgaattcatggcataataggtgttaaaaataaataaataaataaaagacctctgggctgaaaaatgtttctcttcattGAGTAGAAGTGTG		3h_M
NC_023652.1	tes	59020082	31	+									atgaattcatggcataataggtgttaaaaataaataaataaataaaagacctctgggctgaaaaatgtttctcttcattGAGTAGAAGTGTGGTGTCCTCT		Uninf_M
NC_023652.1	tes	59020096	14	+									taataggtgttaaaaataaataaataaataaaagacctctgggctgaaaaatgtttctcttcattGAGTAGAAGTGTGGTGTCCTCTCCCCCAAAGAAATA		6h_S
NC_023652.1	tes	60728318	11	-									taaacattttatactgtttgtatgtataaaataaaggTGCTGCTTTAGTTTTCTGAGTGTTGCATGGAGGTGATCTTTGCACATGCTGTCTTATGAAAATA		2h_M
NC_023652.1	tes	61158906	18	-									GCatgttttctgtttaaataaatgtaaaaactgtcaaaaaaaaaaaaaaaagccattttcaaAGGTCAGatataaatgtctttaaaattaataCTAATTGA		2h_M
NC_023652.1	tes	61672754	34	+									TCGCTGATCGTCAGATACatcaaataaagttataaaattgaaaaaaaaaaagataagaaggaTGGAAAAAGTGGGTTAAGAAGAAGCTAATGTGGGGAGAG		Uninf_M
NC_023652.1	tes	61806766	13	-									CTCCTCAAGTTTGTTTTgggaacttaaataaaatattttctttgatacaAACAAGCTCTACTGATACTTTAATTGGATGCTACCCAATATCCAGTTATAAT		12h_M
NC_023652.1	tes	61817692	12	-									GGGTCATCAGCCATTAAGTatatctatttcaaaataaaaatacttgggAAATATTGTCTTATGGTTTCATTTGTGTTGGTCCACACAGCGTGTCAGGTCCG		Uninf_M
NC_023652.1	tes	64984351	14	+							20.0	ATTAAA	TGCATAATgtttgaaaaacacaaacattctAATTAAAGGCTTTGCAACACATAccttgtctgtttttatttagaCTCCTATAGTGCCTCTGAAGAAAAAcg		Uninf_M
NC_023652.1	tes	65230318	16	+									TTAAAAGTTCATTTCTCATACTGtgcattaaaataaacatttgaacaATTATTTGGTTCTTATGTCTTATATGTGTGTATTCTGTTTGAACTCTACTTAAT		Uninf_M
NC_023652.1	tes	66923850	23	-									GAAGTTGGTTATGATGCTATGGTCGGAGAGTTTGTGAATATGGTGGAAAAAGGAATTATTGAACCAACAAAGGTTGTGAGAACTGCTTTATTGGATGCTGC		2h_M
NC_023652.1	tes	67412592	29	+							25.0	ATTAAA	AGTTATAGTGAACACTGGAAAGATTTATTAAAGAATTATATTTGTGTATACTTTATAAATTCGTCCcccattagattttttttcttaagcataaGACTGAA		2h_M
NC_023652.1	tes	71639969	57	-									GAAGTATGTAacttgaaatccttaataaaatttggatttaattttataaaatgtactgGTGatattttgggtgttttttttttttaatgaatatatatact		2h_M
NC_023652.1	tes	71641364	29	-									ttgtttgcttgtttctgtttttgcagcctaaaataaaaatttcaaatacaattttagtTCTTACAAGATAATGTCTTAATTTTGTAACGATTCAGGTAGAA		Uninf_M
NC_023652.1	tes	71643341	22	-									ACAGCCAAACAATGTATGTATAaggtttcaataaataaattgcaaaactcagcaacatttttttatttcaaataattttgttctGCTGCAGGGTTATCAGC		Uninf_M
NC_023652.1	tes	74202160	13	-									aattatgttaagtgaaatatcattgaaaataaagtttactataaataataataataataataataataataataataataataaaaagagaccAAGGTTCT		Uninf_M
NC_023652.1	tes	74202163	15	-									TgaaattatgttaagtgaaatatcattgaaaataaagtttactataaataataataataataataataataataataataataataaaaagagaccAAGGT		4h_M
NC_023652.1	tes	75300535	23	-									attttggaaataaaaatgtattttgacatatacaaataaaatgaataaaactattttaaatgtgtgaacttttaatgaagacattttaaattttgttctga		2h_M
NC_023652.1	tes	75302430	18	+									aattcttctcagCAGCTGCATTAACATGAAACAATGGTCTTGActtaaaaaccaacaacaacaaaaacaccccagaaaattaaacaaaatgaaataaaaat		Uninf_M
NC_023652.1	tss	79737869	13	-										ttatagTCGGC	0h_M
NC_023652.1	tes	79856792	16	-									cgttttctgtttaaataaatgtaaaaactgcaaaaaaaaaaaaaaaaaaaatttcccctttTACTTAACAATGTGCATATATCATATGTGCTAATGATACT		4h1_S
NC_023652.1	tes	85008978	16	-									TTTCTGTGCCTAGAAGGTAAAGATTTTAACAGAAGAATACgaaatgaaaaaggagaggtaaagatttatttattttttttggttgacAGATGTTTAATATA		2h_M
NC_023652.1	tes	85008998	10	-									TTTTACATCCTGGGGAAGATTTTCTGTGCCTAGAAGGTAAAGATTTTAACAGAAGAATACgaaatgaaaaaggagaggtaaagatttatttattttttttg		2h_M
NC_023652.1	tes	85022251	17	-									CCAGAAGGTCTTCCACTTGCAGTCACGATCTCACTGGCTTATTCAGTCAAAGTAAGTAGAAAATTGTTCAGTAGACGTTGTTATGTTTAAAGCCTTAGCTG		2h_M
NC_023652.1	tes	85028455	118	-									CTGGaggtgaagaggaagagaagaaagatgagaagaaaaaggaaaagaaaagtaagaataaCAATTTTCTGTAATTGGTATTTGGAAATATGGCAAATAAT		Uninf_M
NC_023652.1	tes	90371132	17	-							19.0	ATTAAA	AATTACTCTTTTACTATTTACCATTCACTAGATTAAAATTGTGTGACTAAACAATGTCTTTCGTGCCTTTTTGCCCTTCACTTTGTTGTTTTCCAGGTGCA		2h_M
NC_023652.1	tss	93892342	10	+	95.0	CCAATG								TCGGCCTCTGT	3h_S
NC_023652.1	tes	93899931	12	+							18.0	AATAAA	TGCTTAAGGCAAGAGTTTCAAATTTACTGTCGAAATAAACCCAACTCTTCATGATTTGCCtgtgacttattttaaaaacttaaaaaaaaaaaaaagattta		6h_S
NC_023652.1	tes	93912102	15	-									aataaaacttttaaacaggtcggttttctaaaataaatatgctaAAACCTATTTTGGCAACTTTATATAGCAAGAACTTTATCCATCCTTCTGACATACAt		2h_M
NC_023652.1	tes	96049095	13	-									AGCTgcctaattctaaatatatatatatatcttttcaacataaaaaaaaaattgccaagaatCTTTAAGAAGAGGATTATTCCTGTCTTTCAAAGCACCTG		2h_M
NC_023652.1	tss	96162618	13	-										GAAGAGGGGCT	3h_S
NC_023652.1	tes	97989976	10	-									agttttctgtacataaaaataattaaaattcaaattttccttaaaaaaaaatgtgaactctTGCTGTACTACACAGGGTCAAGTCCTGGCTCCACCATTTA		8h1_S
NC_023652.1	tes	98709376	21	-							32.0	AATAAA	TGAGTCCTGGATGATACTAATAAACTAATAATtgcagagtttttaaaaaaattatttgactgctgtaggtttcagttttctcatttgtaaagttgtaataa		Uninf_M
NC_023652.1	tes	99139986	14	+									ATTCTTGATGTAAAATCTTGTcatgtgtataaaaataaaaaagatcccAAATACTCAGTGTCTTGACTGTCTTGCAGAGAACTACCTAATACTtggctgag		3h_S
NC_023652.1	tes	100028709	10	-							33.0	CATAAA	CAGGTCTGGCCATTTGCCATAAATgctgttaaataaatataatgactGACAGCgttctgtctcctttctcttttgctACCCAACCTTGGTTAGAGCAACCA		2h_M
NC_023652.1	tes	100580606	35	+									CAATGTGTATTTCattgcaatatttaaaaataaactcaaatttgCATGCCATATGCAGattttgattacatttttattttctttcatgaagGGCATGTGCA		Uninf_M
NC_023652.1	tes	101284463	18	-									CTCttatcttaaaaagtaaaaaaaagaaaaagaaaaaaacaaagaaaaaaacattagatATGTAATTTCTAAACACCCGGATCACAATGACAAGATGCCAC		2h_M
NC_023652.1	tes	102204348	34	-							23.0	ATTAAA	ttcatttattactAAAATGACCTGGTTATTAAAGTATATGCAAATATGAAATCTTGTGtacttggtgtttttttttttttcttttttggtaaggGAGAAAG		2h_M
NC_023652.1	tss	102453164	16	+										GCTCCCTTTCC	0h_M
NC_023652.1	tes	102454200	11	+									TGGAAAAATggttaatgaaaaataaacatcagtttctgaaaaaaaaaaaaatttgaggtgAGCTAATCATTGAGGACTTCCCTGGAGCCTGGGTAACCTTG		12h_M
NC_023652.1	tes	103846783	10	-							22.0	GATAAA	TGTCAAAACACTTGCTTCCATTTTCAGAGATAAAAATCATTGATTACAAAATggtgtttgtgtttatttcacaCCTTGGCTGTCTGTGAGGCAGCCCCCAC		6h_S
NC_023652.1	tes	105590291	12	+							22.0	AATAAA	TGAGCGTGGCACAGACATGGTTTCAGGTAAATAAATCTATTCTATGATAAATTCTCAGTGTGGTGGTGACTGTTCTTCTGTGGGAGGGGGAGTGATGAGCA		2h_M
NC_023652.1	tes	105653160	10	+									GTTGTataaaataactcatttaataaaatagtactttgatttatgaaaaaatacataatataaactataatattatatataatatataatataataaaaat		2h_M
NC_023652.1	tes	105670800	21	-							17.0	AAGAAA	TAAGCTGGCACTTAGTAAGAATAAGTCATAATAAAGAAATTTCTAACATTCCATGTAAGAAAAACTTTATTGCCTGTCTCTGACATTCACTTACAAtttgt		Uninf_M
NC_023652.1	tes	105728045	13	+									CATATACTTGTACTTCTAGCTagatacaattaaaatttttcttgcatTCAATATtgaattacttttctttaaaactgaCAAATGCatcatatttctttctc		Uninf_M
NC_023652.1	tes	105876773	12	-									AGCTATCCaagcttttgaaataaaattttaaaacccccccaaaaaaaaaaagattatttctggggccgggcgcgatggctcaagcctgtaatcccagcact		3h_S
NC_023652.1	tes	115560862	28	-							20.0	AATAAA	TTTCCCATTTCAATTCCTGTGATTTATGCCAATAAAGTTTGCCCATGATTTTCACCTGTGCTAGTGCCATTTCTTGGTGGTCTGAGATAACCTTGTGGTCC		Uninf_M
NC_023652.1	tss	115792843	10	+	86.0	GGGCGG								GCGGTAGTCCA	6h_S
NC_023652.1	tes	115795356	11	+									CCATCCCTTTGCTTGTGGCAGGAGATGgcttaaataaataacttaaacttAGATTAGTCATGAGCTGAGAGTTACTTTCTTTGGTTATGTTTTTTCGCAGA		2h_M
NC_023652.1	tss	115851072	15	+	90.0	GCCAAT								TGCTTAGATGC	6h_S
NC_023652.1	tes	115851929	10	+									ATGTTGTTTTCTCTCAGtccattcctttaaaaaataaatctgttgcagatgtgtatgtgtgtgaattaCAATTTGTTCAAATAACAGCATTGAAGATTGTC		2h_M
NC_023652.1	tes	115851931	10	+									GTTGTTTTCTCTCAGtccattcctttaaaaaataaatctgttgcagatgtgtatgtgtgtgaattaCAATTTGTTCAAATAACAGCATTGAAGATTGTCAC		6h_S
NC_023652.1	tes	116680802	10	-							47.0	TATAAA	CCTTATAAATGATGTATTTGTGACCTATCTTGTCAATAAACTGCATTCTGATTAGTTTGTCTTACTTGGTTTCTTAGTAActacatatttgttttattccc		6h_S
NC_023652.1	tes	117164867	16	-							19.0	AATAAA	CTCCTGGAAAGCTGGAGCATAACTGCCTCTCAATAAACGTGTTGCGAAAAAGGAGTGGATGAGTTGCTGTGCATTTGTCTAGGGGGTGCTTGACCCAAGAG		6h_S
NC_023652.1	tes	117288951	11	+									CTTTCGTAAGGCGCTTGTTCTTGCCAACAGCCATGGTGCTGCTCAGAGAGCTGAAAGGGgtttattcttaataattttttttttttgagacggagtcttgc		Uninf_M
NC_023652.1	tes	118109311	13	+									aataaagtattagaaGAATGTGTAATaaagatgtaaaattaaaaaatggaattctgCATTAACTGTGGATTTTACTAAATAGAATTACCGGTGAAACTAAT		Uninf_M
NC_023652.1	tes	118109322	16	+									agaaGAATGTGTAATaaagatgtaaaattaaaaaatggaattctgCATTAACTGTGGATTTTACTAAATAGAATTACCGGTGAAACTAATTTATCCATTGA		2h_M
NC_023652.1	tes	118109357	10	+							20.0	AATAGA	tggaattctgCATTAACTGTGGATTTTACTAAATAGAATTACCGGTGAAACTAATTTATCCATTGAGACTATCTGGTATGTATTACGTATGTAGTCTGTTG		2h_M
NC_023652.1	tes	118109558	77	+							18.0	ATTAAA	CCAGCAGTGGATGTTACTACAGGAAAATGCAGGATTAAAATTGTCCTTGTGTATAACATGTgtgaatcattttttaaactgaaatttaaaatgtaacataG		2h_M
NC_023652.1	tes	118927335	20	+							28.0	AGTAAA	TGTATCTAATATGCCCCAGGTTCAGTAAATaaacaattctttttaaaaacagtcagTATTCTGTGTTTTATATATTGACAGTTAATTCACATTTTTTACAC		2h_M
NC_023652.1	tes	118949145	14	+									ccagcctgggcaacacagccagaccctctcattaaaaacaacaaaacaaaacaattccagTCTTGAAGTAGTCTAACaagaaaatgtacaattatttgaGT		2h_M
NC_023652.1	tes	119675363	13	-							22.0	ATTAAA	TATTCTGTCATTTACACACGTCGTTCTAATTAAAAAGCGAATTATACTCCAGTTACAAAGGTTTCTTCTCTGCCTCACACTGGGCAGCCAATAGGGCAGGC		6h_S
NC_023652.1	tes	120277855	28	-							21.0	AATAAA	TTCAACAAATTTCATTGCACTTTTCTTTCAATAAAGTTGTTGCATTCCCAACTGGtgtggttttttaaaagttaaggttATTTTGCATTAGACTGGGTGAA		2h_S
NC_023652.1	tss	127990298	13	+										accctgctttc	3h_S
NC_023653.1	tes	945645	11	-							17.0	ATTAAA	CCTGTCCTCATCCCATGCTGTACAGACACCACCATTAAAGCATTTTCATAGTGTGCGGTTTCGCCTCGCCCATTCCTTCCAGTAGGCCCTCCGGGTGCTAT		6h_S
NC_023653.1	tes	1080495	10	-							18.0	GATAAA	GCCCCTCCAGTGGAATGGGTCTTTTCGGTGGAGATAAAAGTTGATTTGCTCTAACCGTGTGTCTGCTGTGTCTACAGGGGTCTCCGTGACTGGAATGTCTG		3h_S
NC_023653.1	tes	1183807	11	+									GGCCTGTACATAGCGCACAGatgtttgttttcaataaatatacaaaacGCCTGAGGGCCTGTGTGTGTGAGGTGGGAGGGGCGGGGAAGATGGGCCCATCG		6h_S
NC_023653.1	tss	1322484	14	+	97.0	GCCAAT								CGCCCGCCTTC	2h_M
NC_023653.1	tes	1327237	20	+									GGGGACCCTCCCCAGCCCATTCCTgctgtcaaacaaacaaaaccttgcaAAGCGTTGGGTTCTGCTGACTGTTTTTCTCCCTACGTCGCGTTCCTCAGATC		2h_M
NC_023653.1	tes	1327240	17	+									GACCCTCCCCAGCCCATTCCTgctgtcaaacaaacaaaaccttgcaAAGCGTTGGGTTCTGCTGACTGTTTTTCTCCCTACGTCGCGTTCCTCAGATCAGG		Uninf_M
NC_023653.1	tes	3301645	22	-							28.0	AATAAA	CACTCTTGCCACAGTATATTGCAATAAAATTACTTCTTATATTTGCAGAAATTCTTttggtgtaattttattttttcctcccaatATCTATAATCGGACAA		3h_S
NC_023653.1	tes	4775227	13	+									ACGTTTTTGATTtttggaaacacatcaaaataaataatggcatTTGTTGTATGCAGTGTGATCCTACAGTGTTGCCCAACCTGACTGGGGCTCCCCTCAGG		Uninf_M
NC_023653.1	tes	5743385	10	+									GATCAGACTGCTAtctgaataaaataagatttgtcaaaaaaaaaaaaaaaaccaagtcatAGGTTTGCTTTTGTTCATTATTAACAATACACACTTTCTCC		3h_S
NC_023653.1	tes	9503752	13	-									CCCAAATCTGTTTTCatgtaaaagacaaataaatgatgaCTTCCCCCAaaactttgcttttcttcattcagcTTGTTGTCAGAAACACAAGGCTCGGCACA		3h_S
NC_023653.1	tes	10681033	51	+							20.0	AATAAA	ccacaGAGTTAAGCACAAAGGAAAGCATTTCAATAAAGGATCATTTGACAACTGGTGGATTTTTTGGTGTGGCGTCTTCCTTGAGGGAGCTAGCTCCTTTG		2h_M
NC_023653.1	tes	12925881	41	+							41.0	TTTTTCT	TGTAGGAAGTTTTTTCTACCATAAGTGAcaccaataaatgtttgttatttacaCTGGTCTAATGTTTGTGAAAAGCTTCTAATTagatcaattatttattt		Uninf_M
NC_023653.1	tes	12925887	30	+							47.0	TTTTTCT	AAGTTTTTTCTACCATAAGTGAcaccaataaatgtttgttatttacaCTGGTCTAATGTTTGTGAAAAGCTTCTAATTagatcaattatttattttaggaa		6h_M
NC_023653.1	tss	13229246	17	+										ATTCTGGCTTT	2h_M
NC_023653.1	tss	13276684	11	+	66.0	GCGGCG								ACTTCCTCTTT	3h_S
NC_023653.1	tes	13290721	11	+							22.0	AATAAA	CGCGGTCAAGGCCTGAGTGGCGCGTTGTCAATAAAGCACAGCTGGCTGAGACTGCTTTGTTTCCTGGCACTTCCACTGATGGGGTTGAGGCGGGTGGGTCT		6h_S
NC_023653.1	tes	13790415	21	+									ACATTCATGTGGCTAGTGTTTGCTGAAAcgcaataaaaaacaaaaaccaaattggGCAGCTGAGGTGTGGGCACTGTGTGGTGTTTTAGGGGGCAGTCTGG		2h_M
NC_023653.1	tes	17266365	29	-							30.0	AATAAA	CAGCCATATGTTGTATTGTGAATAAATTGCACATAGTAGCTACCCAGAAAATgctgacttcttttctttctggtcttAACACTGTCCTTCTATCTTGTACT		Uninf_M
NC_023653.1	tes	17450068	121	+									CTTGGCAGTTATTCTATACCATTTCCTgtccattaaaatttttaaaggaaacagttgtattttattatgttttatgtgACCTTTTGGCCTTTAAAGATGAC		Uninf_M
NC_023653.1	tes	18253086	10	-									AAAACGTCTGTGTTTGGGaaattaaattcaataaaaacattCTGAAGTGTGTACTCTAGTGTGGCTCAACTGTTTCCTTGTGTCCATCTGACAGTGAGAGC		2h_S
NC_023653.1	tes	18253088	15	-									CTAAAACGTCTGTGTTTGGGaaattaaattcaataaaaacattCTGAAGTGTGTACTCTAGTGTGGCTCAACTGTTTCCTTGTGTCCATCTGACAGTGAGA		8h1_S
NC_023653.1	tes	20387492	17	+							26.0	GATAAA	ttcctttttggaggaAATGGACATAGATAAAGAAGATATTTCTTCGGTTAAGATTTCTTCCCTCTTTATGCTTaattccgtgtgtgtgtgtgtgtgtgttt		Uninf_M
NC_023653.1	tes	21402605	35	+									tgaaaagaaaaaataaagccctCCTGGGGACTTGTAAtcagtcaaaaaaaataaaataaaataaaataaaataaaataaataaataaataaataaataaat		Uninf_M
NC_023653.1	tes	24994486	10	-							19.0	AGTAAA	TTATTACTTGGTGTATCAGTAATCATTTAAAAGTAAAGACTCTGTCATGCATTTTTCTCCCgttcattttcttccttgtctccaTGATGACCAATGGTTCA		Uninf_M
NC_023653.1	tes	27051728	55	-									AATCAGATGAATGCCAGACTGTGaaggaaaagatttaaaaaaaaaaaaaaatcgactgCTAtgctcaaaaagtaaaaaaagctCAACAGTTAAAAtctaat		2h_M
NC_023653.1	tes	27471349	10	+							18.0	AGTAAA	GTCCTATATATTCAAAAGTAATGTCTACATTCCAGTAAAAATATCCTGTAATTAAGATTGTTCTTcccttggttaattttttgttactAAGCATCTTCTAA		2h_M
NC_023653.1	tes	27575519	54	-									tcattgtcttaaatgtttgttcaaaaaataaaaatttgaatacaATCAAAACGTTAGCAGTAgtatatttttttgttcttttcttctatatttttataaat		Uninf_M
NC_023653.1	tes	27708334	20	-							38.0	AATAAA	CCTGGGGCTGTTAATAAAgagtaataaaatgatttaaaaaaaaaaaaaaaaggccaggcgcggtggttcacacctgtaatcccagcactttgggaggccga		6h_S
NC_023653.1	tss	29296265	14	+	29.0	ATAAAG								TCTTCAAGCTC	6h_S
NC_023653.1	tes	29308979	14	+									CCAGTTGCCATCTGCGtcacaataaaacattaattctaacactttttaaaactggTGTCTGAATAGCTTTCAAAATAAATGCGAAATGATCGTTTAATGTA		6h_S
NC_023653.1	tes	30171324	25	+							26.0	AATATA	GATTCTACTGAAAAACAATTTGATCAATATAAAAACGTTCAAGCTATGCAACACTGTTATTGTCTGTtgacatttttattctaattgaTTTCTGcaaatct		2h_M
NC_023653.1	tes	32203501	14	-							23.0	TATAAA	TCAGTTTTTCAAATCTGTTTTCCTGAGTATAAATAagagtatttaaagaaataatttgggttgtttttgttttttgtttctttttttttttgttaaccaTC		2h_M
NC_023653.1	tes	32203652	22	-									ATATACAATCAAGATATCTCATggcatattaaaagaaaaatcttaatagCAGTGTTggcttttatttggattttttcatCTCAGTTTTTCCTTTGGAATCT		2h_M
NC_023653.1	tes	34733086	15	-									TTATACTTTCTTGGCTTTTGCATtgttgcaattaaaaaaaaaaaaaaaaaaggctgcccAATATTGTTACAGTGAGCTCCTACAACCACAGGACAACCTAT		Uninf_M
NC_023653.1	tss	36986680	21	-										aaagagctctT	2h_M
NC_023653.1	tes	40194247	16	-							32.0	TTTTTCT	GATTTCGAGGAATCAGTTTTTTTCTATGGctaataaactttttaattcaCCTATACCAAGTCTGATCATTGATGCCTCACTGCTAGGGCCCTTAGTCTTTC		2h_M
NC_023653.1	tes	44906686	10	+							23.0	AATAAA	GTTGTAAGCCCCAAACAGGTCATGTTCCAATAAAAATGATTCTACCTACAACCTCTGCCTGGCTTCAAGGGAGACAGAAGATTTCTCCCAGGGCAGTAGGA		Uninf_M
NC_023653.1	tss	45545247	13	+										GGCTCAGTCTC	8h1_S
NC_023653.1	tes	47701380	12	+							21.0	AATAAA	ATTTACTGAATTTTCTGGAAAAGTAACTTGAATAAAGTTTAATCTCAGAAATTGTCATATTTCTTTTCCAGCATTGTACAATTTGAGACTCTTTGAGTAAT		2h_M
NC_023653.1	tss	52426671	140	+										AGGCCGCCGAG	0h_M
NC_023653.1	tes	57909889	18	+									TCCATTTATGTAAtcttttatatattgttataaaaatgtaaaaaagaaaaacaccgcttctgccttttcactgtgttagaGTTTTCGGGAGTGAGTACTCA		2h_M
NC_023653.1	tes	57992540	10	-							18.0	ATTAAA	ttttttatatTGACTTTATATTCTGTAATCTTATTAAATTCAGTTAGTTCAGTAgtagttcttatttttattttattgcaagtGCCTTAGGGATACCTTGT		2h_M
NC_023653.1	tes	60357797	29	+									CAGTCAGAAATAAGATTTTTTGagtaacaaataaataagatcagaCTCGGATCTCTGTTGACTTTTCATTGCTTGACAGAAAACTACATAAATGAAGAGAG		3h_S
NC_023653.1	tes	64137298	12	+							22.0	ATTAAA	CCATAAGTTCAACGTGTAAACTTGTTTTGATTAAAGAATTTTTCTACCAAACTTGAGTAGTAAATTACTTTCTTCCTATTTACAAGAGTAAGTGATGAAAC		2h_M
NC_023653.1	tes	74166117	11	+									AACATCCTAACACCCATTACAATCTCCAGCATTCCCCCTCAAACCTAGAAATATGTCTGACAAAAGAGTTACTTTGATAGAGTAAATAATAGAGGCCCCAA		Uninf_M
NC_023653.1	tes	80619088	12	-									TGTGTGATTATGAGactaaagataattaaaaagaaaaccacaggaaaaaaacTTGAGAGCTGATAAAAACCACATTACTATCATGCAAAAGAGACTTTAAT		3h_S
NC_023653.1	tss	80620346	12	-					40.0	ATAAAT				GACTTAGAGAG	3h_S
NC_023653.1	tes	81428126	13	-							40.0	AATAAA	TTTTGCATTGAATAAACTTACAactaaaaaaccttaaaaaaaataaaaaaattaaaaaatgaaggatAACCAGCCTCAGGAATGTCATCACATTTGGTATA		2h_M
NC_023653.1	tes	83403552	42	-									TTGATGCTATATTgtattatgtaaataataaaagccatgtacAGAGGGAAACTTCACTTGTTCATTGGGTTTTTAAGCCATAGTTGGAATCCTAAAggggg		2h_M
NC_023653.1	tss	84207865	10	+	33.0	CTATAA								CCGCTAGTGTG	3h_S
NC_023653.1	tes	84226438	33	+									ACATGAAAAAGATGTCTATGtagctgaaaataaaatgacattacaAGACAATTGGTGTGTCATTGACtcttgtattttgatttttttatgtgtaATTCAGT		Uninf_M
NC_023653.1	tes	86035363	12	-									atgatgaaattaatttttcttgaatattaaAGTCTGCCAATTGCTACGAAACGATAGTTGCTTGGTTGTTTTTATCTAAGTTAGTGTAACCATAGATGTGG		2h_M
NC_023653.1	tss	91551430	13	+										ggaTCGGTCGG	0h_M
NC_023653.1	tes	94462874	31	-									CTAATTTGACAATTTATTAatcacaaaataacaataaatctCTAGCTTTTACATTTGATTTGTCTTGCCTcttttgtagaaagaaaaaaaatgtctttaac		2h_M
NC_023653.1	tes	96706865	12	-									TTGTCTGCATACAACtgctgagaaataaaatattctgttcaACTTTTAAAACGTGTCACAGctctgttttttgcttttcccCTTCATCCTCTGTTAGATCC		3h_S
NC_023653.1	tss	98347820	34	+	58.0	GGGGCG								AAGCTGGGCCA	0h_M
NC_023653.1	tss	98347825	10	+	88.0	GCCAAT								GGGCCAGAACC	3h_S
NC_023653.1	tes	98353422	10	+									ttaaaaggatgtATAAATTTTTAcctgtttaaataaaattttaatttcaaatgtagTGGTGgggcttctttctatttttaatgcaCTGAATTTTTGTGTAA		3h_S
NC_023653.1	tes	102475443	31	-									AgtctggtttgttttgttttattttttaatgaaataaacctACATTCCTGATTATTAGTCtatttgcatatataatatatccaACAGAATAGTGTCTTAAT		2h_M
NC_023653.1	tes	103944620	58	+									AATAtgaaattctgtgaaaaaaaaccctttgatcttaaaaaaaaaaaaaaaccacccccCCCCTTCTGTAGCAGGAAACAAATTGCTTGTTCTTGAGAACT		2h_M
NC_023653.1	tes	105225655	11	+									GCAcgttttctgtttaaataaatgtaaaaactgccaaaaaaaaaaaagaaatttaatcctcatagtaGTCCTTGGAGGATGATATCATCCTGATTTTGCAG		8h1_S
NC_023653.1	tes	106501063	19	+									tcatgtttgtataatgcttttattcaataaaaatgtaatttctcatttaaactatttgtgcttttttttttttatagtaaagGTGACCTTTACTGATTTTA		2h_M
NC_023654.1	tes	477233	10	-							42.0	ATTAAA	AAGCTATCATTAAACATGTCTGtttatcaaaaaaaataaaataaaataaaacgaatTATTTACACTTGGGGGAAAActcttttgtgaaatttttttttaaa		3h_S
NC_023654.1	tes	3909460	13	-									CACCTGCTGACTATTTgtggtttaaaataaaagatttactTGTCTGCAAAATACCTGACTCTTAGTATCTTTACTGCATTTTGGGagtgtttcattttatt		6h_S
NC_023654.1	tes	6394874	13	-									ATGAGACGTGGGCATATTGCAATGATGAATTACATCcacatctaaaaaaaattaaatggaagagGGAACCAAGTAATATATTTCGTAGGAAGAGCAGAAAT		2h_M
NC_023654.1	tes	10357140	42	-									AAAAAAAGCTCTTCGTTTTACAAACAcgaaaataaaacatgtaattttggattatgttgtttttaattattttaaatagatccTGAAATAACATGGCGGGC		2h_M
NC_023654.1	tes	10357144	14	-									CCAGAAAAAAAGCTCTTCGTTTTACAAACAcgaaaataaaacatgtaattttggattatgttgtttttaattattttaaatagatccTGAAATAACATGGC		Uninf_M
NC_023654.1	tes	18098985	17	-									TTTTTACcagcttaaaataataaacaagtcTATTAGACAATGTAAAGAAAATCCTGTCTCCAATCATTGGTGGATTCCTTTATATCCCTTACACGTTCTTT		2h_M
NC_023654.1	tes	20530543	12	+							43.0	AATACA	ATAGATGTAATACAttgtattttagatattaaagTTTATCATTTCTCTTTATGAAATGTCTTATTTGATTTCCGATTAACAAATGAAAAGGAGTATCCAGT		2h_M
NC_023654.1	tes	21644037	32	-							18.0	AATAAA	TTTTAACTTGGACTAGTGTAACTCCTTCATGCAATAAACTGAAAAGAGCCATGCTGTCTAGTCTTGAAGTCCCTCATTTAAACAAAGGTCAAGCAGTAGGC		Uninf_M
NC_023654.1	tes	22040247	38	+							28.0	AATAAA	ttttttaaacccttaTGATTCTGAATAAAGGCAATATTTTTAAGCTgaaaatttgttttactttagcATTACTAGATTTCTATTTCACTGACCACAAATGT		2h_M
NC_023654.1	tes	29362927	14	-							18.0	AAGAAA	TCTAAAAACGAaagcaaagaagataaaagagcAAGAAAGCAAGCTATCAAAGAAGAGCGcaaggtaaaaaatatttttcagatgtgAGATTTACAAAGAGC		2h_M
NC_023654.1	tes	29402309	36	-									ataaaattgcTGGGCACTGAAAAGGGGTGGGagttgaaaatcagaaaaaaagagaaatatttcattatgttaatgaagaaaagagaaaattgaagcataaa		2h_M
NC_023654.1	tes	30810171	26	-									CTTAAATGGaaagtgtttttcaaataaatacttATGTTGTTCATGTTCCAAGTTATTCAATTCCTTTATGAGTGAATGTTTTTACTTCTGACTCCTAAATA		Uninf_M
NC_023654.1	tes	30810179	11	-									CCATTTTACTTAAATGGaaagtgtttttcaaataaatacttATGTTGTTCATGTTCCAAGTTATTCAATTCCTTTATGAGTGAATGTTTTTACTTCTGACT		1h_M
NC_023654.1	tes	30810182	12	-									TTGCCATTTTACTTAAATGGaaagtgtttttcaaataaatacttATGTTGTTCATGTTCCAAGTTATTCAATTCCTTTATGAGTGAATGTTTTTACTTCTG		6h_M
NC_023654.1	tes	31411775	12	+									AGCCTGATGCAGCAAAAAAGGGAGTTGTCAAGgctgaaaaaagcaagaaaaggaagaggaggaagatgaagatgaagaggatgaggagtaagaggaagatg		3h_M
NC_023654.1	tes	34011924	10	+									ttaatttattctattttaatttgccaatgtcaataaaaagttaagaaataacTTGTTTTCTAGAAGTCATTTGGGAGTGATTGTGACCTTTGGTGGCTTTT		Uninf_M
NC_023654.1	tes	34205016	13	-									GGGTTTCTGTTTGTGAAatgtatgtattaaaaataataaaattccagaaaCTTAACATTGTACTCTGTCTTTAGTTtgtcactttatttttcattggGATT		2h_M
NC_023654.1	tes	34354533	13	-							25.0	AATAAA	ATGAGAAATATTATAATGTTTATGTAATAAAGACATGTAGCTGTCTCAAAATTGCCTTTTTTTGTCATTTAAGTATTTGTGTGCTTCTCAGAATTGAGTTT		2h_M
NC_023654.1	tes	36219068	12	+									TGAAACTTTATAAGTATTTGCagtcatgaaataaataaatgtaacagaAAATTCTGAGGAGTGGGGGCTAAATCATTTTAAGAAGTATAAACATtgccaga		2h_M
NC_023654.1	tes	38081661	16	-									CTGGACATTGGCCCGCTCCCCACaatgaaataaagttattttctcattccccctccccccccaaaaaaagactTGGCATTTCTGTATTAATAATGAAGACA		3h_S
NC_023654.1	tes	40703292	35	-									GTTATCGAAGAGTACTTCAAATGcaagaaatgaataaatctttGGCTCACATTCCTCATGTCTGGCTTTTTATTTGGGGCAGTAAAATAAGGTCCCCGTTA		Uninf_M
NC_023654.1	tss	44280995	11	+										GAACCGCAGTC	3h_S
NC_023654.1	tes	46441072	24	-									ctttttgattacaaaatttataatttaataaatactagAGTTTATCAAAAACAATTTGTCTCTTGTTTGAGTGTGGAAAGGGTGTGGAAACATTTTGACAT		Uninf_M
NC_023654.1	tes	48437764	13	+									GGGGGCAGTGCCTGTTtatgaactaaataaataaatattaaacaccTAAAACTTTGGAGTATTTATTGGAGATTTGAAATCATCTTATTCTGACTTAATTA		Uninf_M
NC_023654.1	tes	51318911	10	-									GTAGTTtatatacctaaaaataaataaataaataaataaaaatttaaaaaagtaaaagtaaataatcCATAAGGATATAGTTTAGAATCCTGTATATCACA		2h_M
NC_023654.1	tes	51318938	22	-									AAGTCTGTAGGCCTTGTCTGTTAATAAGTAGTTtatatacctaaaaataaataaataaataaataaaaatttaaaaaagtaaaagtaaataatcCATAAGG		2h_M
NC_023654.1	tes	51318942	20	-									AAATAAGTCTGTAGGCCTTGTCTGTTAATAAGTAGTTtatatacctaaaaataaataaataaataaataaaaatttaaaaaagtaaaagtaaataatcCAT		Uninf_M
NC_023654.1	tss	52102979	16	-										aagttGCTCTT	3h_S
NC_023654.1	tes	56115581	14	-									CcccatttatgattttttaaatacacttgaaataaaaatgattaaactaAATTTTGGTCCAGTGACGTTACTTTGCACTGCATAATCCATTATACATTGTa		2h_M
NC_023654.1	tes	64864795	29	+							23.0	AATAAA	AAGTCTGTCAGTATTACTGGTATTTTTCAATAAAGAAGAATTTTTCTCCAATTTTATGTGCTGTCTCAATCTCTTAAAAAGTCATGACTTCACTATTAGTA		Uninf_M
NC_023654.1	tes	65992095	14	+									TTCATGAGGCTAAGCCTGTGCCAGAAAATCACCCACAGTGGGATACAGCAATAGAAGGGGATGAAGACCAGGAGGACAGTGAGGGCTTTGAAGATAGtttt		2h_M
NC_023654.1	tes	65992151	18	+									GGGGATGAAGACCAGGAGGACAGTGAGGGCTTTGAAGATAGttttgaggaagaagaggaggaagaggaagatgatgaCTAAGTAGTACTCTGAACGGACCA		Uninf_M
NC_023654.1	tes	65992271	11	+							24.0	AATAAA	CAATTTTTTGCTGTTTTGGAAGTGTATAATAAACCAGAGACAGTACAGAACTGATGTTGAGGGAGGTGTAGTTTTTTTTACTCTAGAAATGGGTGCATAAT		2h_M
NC_023654.1	tes	65993091	35	+									ttgtattcattttggACTCCtgtcaataaaaatagaagtttgtTGACTCGTTTTATGTTTCAATGGTGTGTGTCTTTTTACTGTCAGGGCATAAATAGGGC		2h_M
NC_023654.1	tes	66798387	12	-									TCACCTGAAAAAGaggacatttttattaaaataaagttctCTTAGCATGTGTGGAATCTGCTGAGCCATTTTGTAGAAACTAGGATCCGTATCTGGAGACA		2h_M
NC_023654.1	tes	66868951	11	+									TGCATTGAACACAaactgtaaataaaaagaaagaaatggctgaAAGAGCAATCTTGCATTTTAAGTTTTTCCAGTATGAGGAATATTTTGTGGGTAATCAT		1h_M
NC_023654.1	tes	78802891	13	+									CAAGCAATGGTGGAGGAAtgcaaagaagaaggagaagagaaacaagaaaaagaaccCAGCAAGTCTGCAGAATCTCCAACGAGTCCCGTGACCAGTGACAC		4h_M
NC_023654.1	tes	79994728	12	-							36.0	AATAGA	ataaatttatcaaGAATAGAATAAATATGCCTCTCCAgtcttaaaacaaaatacaattagGTTAGGTTCTTCTGAAAATATGCACTTCTGGTTTACAGAAC		Uninf_M
NC_023654.1	tes	86209473	53	+									GGCTTAATTCTGACACTACCTTTCTGgtaaatgttaataaatttttaatattcagttCTATGTGTCTTGGTTTGTTTGCTCTTTGTGTGTGGAGTTAATTT		2h_M
NC_023654.1	tes	86209476	13	+									TTAATTCTGACACTACCTTTCTGgtaaatgttaataaatttttaatattcagttCTATGTGTCTTGGTTTGTTTGCTCTTTGTGTGTGGAGTTAATTTGGC		4h_M
NC_023654.1	tes	87284537	11	-							25.0	AATAAA	TCCAATTGTATGAAGTTTTTGACTTAATAAAGGAATCTGTCAACCATCAAAGAGGTCTGCATTATGCTTGCAtgtcaaaaacattaaaagtccTATAATGT		8h1_S
NC_023654.1	tes	91203523	28	+							41.0	TTTTTGT	GATCCTTTGATTTTTGTCATTTGCTGCTAAAATATATTATCTGAAGGTAAACTGTCTCTTGAATTTCTGTGGTGATATGAGATCCAGCTGTGTGAATATCA		2h_M
NC_023654.1	tss	97069312	10	-					30.0	ATATAA				CGCTCGGCCAC	8h1_S
NC_023654.1	tss	98359985	10	+										tatatgggaGA	3h_S
NC_023654.1	tes	98361252	13	+									CACAAGactaaagataattaaaaagaaaaccaaagaacatgaaaaaaaaaatggcagataggaggcaggactaacttgcagctcccatTTGGACaaacaga		3h_S
NC_023655.1	tes	1334142	11	+							36.0	AGTAAA	AAGTTTCTTCTTTCCAGTAAAGACTAGCTGTTGCATTGGCTCCTTCTCCCATAGATGGCTGGTCTTACTTCTTTCCTGTATTCTTTGGGAGTCATGGAATA		2h_M
NC_023655.1	tss	3260739	13	+										ttttttttctt	3h_S
NC_023655.1	tes	4714971	27	+									GGATGAGAACTAATCGCTGATCGtcaaatacatcaaataaagttataaaattgactttgtttggttctttttagtTGCAACATAATGTGCTTGTATATCCT		Uninf_M
NC_023655.1	tes	5419475	10	-							45.0	AATAAA	ATAGTAATAAAACAATGCCacctttttaaaacatgaaaaaaaaaaaaaaaagactctttacGTCCAAAATAAAGTTAGTTCTAAGTAAAATCTGAGGTCTT		6h_S
NC_023655.1	tes	5523773	10	+									GCACTGTTTCTCATTCCCAGAAACCCTCCTCCCCGGCTGAAGTCAAAAAAATGGTAAGCTAtgtatggttttttgttgttcttttccttttttttgtttct		2h_M
NC_023655.1	tes	6011629	17	+							25.0	AAGAAA	AACTCCCTCTGTCTCACTGTATGTGAAAGAAAATGCACCAACAACAGTAAACTGAACGTGTTCTTTTGTGCTCTTTTGTAACGTGTGTTACCTGTTGTAAA		2h_M
NC_023655.1	tes	6011646	27	+							42.0	AAGAAA	TGTATGTGAAAGAAAATGCACCAACAACAGTAAACTGAACGTGTTCTTTTGTGCTCTTTTGTAACGTGTGTTACCTGTTGTAAACATGGTTCCTTCTATAC		2h_M
NC_023655.1	tes	6012827	12	+							20.0	AATAAA	GGATTTTAATGATATCATCATAATTTGACACAATAAAAGGATAACATGAAACTGATGAGTCTTTATTGGGTTAATTTCAGATGctatataatcttttaaaa		Uninf_M
NC_023655.1	tes	8517490	14	+									ATTcgtttatttttgtaataaatgatCAACCTCTTCAAGCTAAATCAAAAAtgatacttttatatatttatacaaaaatgtaCTTTAAGAGATGGGCATAT		2h_M
NC_023655.1	tss	9030637	17	-	78.0	GGCGGG								CGTCCGGCAGT	0h_M
NC_023655.1	tes	10841228	22	+									CAACtgtacatttggaaaaataaaactttattaaatcaaaaaaaaaaaaaagctaggaaaagaattcaatgtgaaataaattgaaataggTCGTAATATGC		2h_M
NC_023655.1	tes	14502704	13	-									CTCTATGTGTCTTAATCCCTTGTCCTTcattaaaagcaaaactaaagaaaacagaattgtttGCTTATTAGCTATATTTAAGCACTGAGTGAAAGGTGTTT		2h_M
NC_023655.1	tes	15643098	47	-									gCACGGGAGTAAattcagcattaaaataaatgtaattaaaaggagaaaaaatggaattaaagaaaatatcagagtgcTTCCAACAGAGTAAGTATTATTTC		1h_M
NC_023655.1	tss	15643727	11	-										atgaagCTCTT	0h_M
NC_023655.1	tes	15676649	10	+							28.0	AATAAA	TTCATCTGTCTACCTCTTAACTGAATAAAAAAGCCTACAGTTTTTAGAAAATTTGTTCTCATGGTTTTCATTCATACTTGTATCATCTAGGCTTCTGATTA		6h_S
NC_023655.1	tss	18044743	16	+										cgGCCGCTTTG	0h_M
NC_023655.1	tes	18045500	19	+									agagttaagtttacgattatgaaataaaaactaaataacaacaaaaaaaaattatacaggaagcatggtcaTTTATGAAatagtgtttgcttttctctggg		Uninf_M
NC_023655.1	tes	20557202	10	+							38.0	ATTAAA	TGTGAGACATGAAATTAAAACAGAcctatgaaataaattattttaaaaccagaaGATTACAGATTTtccaatgttaattttttttgataaGGTGGCTGAAT		Uninf_M
NC_023655.1	tes	21609533	18	-							36.0	AATGAA	AATTCCAACAGTTTAATGAAGATCTAAATAAAATGCTAGGTTCTACCTTAACTGTGTCTGTTACtcatttctgttacagtgctttggggccaggcatggta		6h_S
NC_023655.1	tss	21615637	10	-	68.0	GGCGGG			33.0	CTATAA				GCTTCGTTCGC	8h1_S
NC_023655.1	tss	21889638	14	+										CTGATTCCTCT	6h_S
NC_023655.1	tes	22273955	16	-									ttatagaaaattatttgtatgaataatgaaaataaaacacacttcGTGGCATGGCTGGCGTGGTCTGAGTCTCTTGGTTGAGTATGCGTGGGCAGTGCCAC		2h_S
NC_023655.1	tss	22274948	24	-	64.0	GCGGCG			31.0	ATATAA				CTTTTGTCTCT	2h_S
NC_023655.1	tes	22748648	17	+							24.0	AATAAA	TCACCTCACTGTATAACAGAGACAGCCAATAAATCTACAATTTGATTTCAATATGGTTTCGGGAGACTTCTTATTGTTCCAGTGTGAAGGATGAGAAGAGT		Uninf_M
NC_023655.1	tes	25119836	13	-									aaaataaagtgaattaagcctgttactaaaaaaaaaaaaaaaaaaaaaaaagaagtaattttcaTTGGGATTTCTTTTGGCATACCATTGtaattatttac		3h_S
NC_023655.1	tss	29860548	12	-										ACTGTCTCTTT	2h_M
NC_023655.1	tss	30647145	15	+										GGCTCGGCATC	2h_S
NC_023655.1	tes	30648491	10	+									TTTGCCTCCTGTGTACTGTGTCacaaacagatgaataaactgaatTTGTactttagaaacaaacaaacaaaaaaaaggagtgaaAGTATTTATTTCCCTAA		2h_M
NC_023655.1	tes	30648516	59	+									aacagatgaataaactgaatTTGTactttagaaacaaacaaacaaaaaaaaggagtgaaAGTATTTATTTCCCTAATATACTCAGTAACCAATTCATAGAA		2h_S
NC_023655.1	tes	31761315	10	+									TTAAAGACAAAGTTAGGatgggaattaaaaaaataaacattacataAAACCTTTTTGGTTTCATGTCTGTCTCTGTGGTTACCCTTACCTTAAATGACAGC		2h_M
NC_023655.1	tes	33125377	15	+									tgtatcTACTTTTGTAACTTCgtcagaataaaatatattgaaagcaAGAAATGACTGATTATGTATATCAACACACACttctatttaaatatagaaaCTTG		2h_M
NC_023655.1	tes	33142878	13	+									AGAAGATGTATAATCTATTTAGATGTTaattaaaggaaacaaacaactGAAGCTTTTGAAGGGTCATTAGTAATATTTCAGGTTCCTTTACTTTGGCCAAA		2h_M
NC_023655.1	tes	33921103	21	-									TGGCCCACTCTCCTCACTGGaggctatttaaataaaatgtaagactTCGGATaactttgtaaattattttggcACAGTACTCATAAATGTCTGGCTGTAGC		Uninf_M
NC_023655.1	tes	33921105	12	-									ATTGGCCCACTCTCCTCACTGGaggctatttaaataaaatgtaagactTCGGATaactttgtaaattattttggcACAGTACTCATAAATGTCTGGCTGTA		2h_M
NC_023655.1	tes	37013525	24	-									TTCTGTAATGTCaagaatttaagaattaaaaaaaacgAATTGGTTAAAAAATGCTTCATATTTGAAAAAGCTGGGAATTGCTGTCTTAAACTCTTTGTTGg		Uninf_M
NC_023655.1	tes	39043105	10	+							25.0	AATAAA	AATTTTGGCATGATGACCATACTCTCAATAAAGGCTGAAAATGTTGTATAACTGACctgtgtatttttatcttttgagtaAATTTGCCTTCCAAATTAGGA		2h_M
NC_023655.1	tes	41931156	13	+									AACAAAACAACTGAagatatgtttaataaatattgtacttattggaagtaatatcaaaCTGTATGGTGATAAGTATTGTTTTAATTCTTATGGTTAAAGGG		2h_M
NC_023655.1	tss	42705409	18	-										TAGTTCTCTTT	0h_M
NC_023655.1	tes	44131834	13	-									GTAAGGCGCTTGTTCTTGCCAGCCTCCATGGTGCTGATCAGAGAACCAAAAGTTTACCTCGATTTCTGTGTAAAACTGTGCAGAATGGTGTCTAAGGGCCA		Uninf_M
NC_023655.1	tss	44719787	10	-			85.0	GACCAA						cattcgcTCTT	6h_S
NC_023655.1	tes	45106850	11	+									TTGTATTGAAacaatttcatgaaaatattaaatatttggtttCAAAAGGCAGATTTATCTTCTCCCAACATTCtgttatttctgatatttttgaaaaacta		Uninf_M
NC_023655.1	tes	45106919	10	+									ATTCtgttatttctgatatttttgaaaaactaataaaagaagCGTAAAAAATGAGTTTATATGTTGAGGAAAAAGATGGCCCAGTATGCTCAACACTGATA		2h_M
NC_023655.1	tes	45856407	12	-							39.0	AATAAA	AACCAGTGGTTAATAAATAGTTTTATATTcctttatgcaaaaaaaaaaaaagatctaatatACAACATGAAGACTATAGTTAGTAATAGAGTCTTTTATTA		2h_M
NC_023655.1	tes	51664098	10	-							28.0	AGTAAA	ATTTATTGTTGGATTTCATTGCAGTAAAAAGAACAGTTTTTAAGCACCAAATTGATGGTCACACCATTTCCTTTATTAGTGCTACTGCTATCACTGTATGA		Uninf_M
NC_023655.1	tss	51667122	22	-	40.0	GGGGCG								TCTTCCTTTCC	3h_S
NC_023655.1	tes	51955778	12	+							16.0	AATAAA	GTGGAATGCATTGTGAACTGTAAAAGCAAAGTATCAATAAAGCTTATAGACTTAAAATGTACTTTGgtattttcatttcatgaaaCGAAACTGCAGATTAA		1h_M
NC_023655.1	tes	53449104	55	+									GCCTTAaaagtgtaagaaaaataaagttgtcattcattacttaaaaaaaaatatttactctttttcaCATGGTTATGAATTTTCTGAGGTTAAACCAGGGT		2h_M
NC_023655.1	tes	53474412	10	-									TGATTTGTACCATTccttcaaataaagaaatttggTACCTCCCCAAAAAAATGGGGGGCAATGGTCATCTACTGTCCTTAGCTTTGGGCTTCAGTTAAAAT		6h_S
NC_023655.1	tss	58793824	11	+										TTTGCGGGACA	8h1_S
NC_023655.1	tss	58793829	15	+										GGGACAGAACG	2h_M
NC_023655.1	tes	59145376	55	-									attttttaaatatgcaaataaaaagtttaaaaacttaaaaaaaaaaaaaaattagtggttgccaggagccacagagggaagaagagggacTAGAATATAAA		2h_M
NC_023655.1	tss	59146006	11	-										TGGTTGAACTC	0h_M
NC_023655.1	tes	59815128	16	-							36.0	TTTTTAT	TGTACATACATACTTTTTTATGAgctatgaaataaaacattttaaactgaatTTCTTAACTTTGACATTTCAAAtttcttcttgttcttgttctttttttt		Uninf_M
NC_023655.1	tes	60042505	27	+									AAATCCATTCCAAGTTGTATATTTGTTttccaataaaaaaattacaatttaccCAATGGTTGCTCTACATCTGAGTCATTTAACTGTTAAAgtctaataat		Uninf_M
NC_023655.1	tes	60287199	10	+									atttataTGATGAATTCTGGATATATGAccaataaaactgataaaacaaAACCTCGAGCAGTTGATTTTGTTCACATCAGCTGCTTCTCCTGCCACATGAA		3h_S
NC_023655.1	tes	64024083	14	+							21.0	AATAAA	TGTACTgtaaatgttttgtagttttcccccAATAAAATTTTTGGGAAAAAAGTATTACCATGTAAgagctttctttttaaacaggAATGTCTAGCTTTCTA		Uninf_M
NC_023655.1	tes	65034842	27	+							45.0	AATAAA	GTGTCAAATAAAAAGTGCTATTTGTgaggggggagaaaaaaaaaaaaaaaagagctcttaaaaaacagaaaccaaacaaaacactGAGATAATGGTTAAAC		2h_S
NC_023655.1	tes	70189605	37	+									aaagaaacattttaaaaagaagaggattAAAACcactcaaaaaactaaaaagcaaaggaaatgagagttattaatgtaaattataaatgGAAATTCTACTT		2h_M
NC_023655.1	tes	70496068	10	-							39.0	AATAAA	TTCACCTGTGTAATAAAGGTGTTTATTGTTCTGTTCCCTCCCCAAAAAAAATTGCACATCAGAACTAGAACAagtcaataataataacatttaaaatattt		6h_S
NC_023655.1	tes	70496084	10	-							23.0	AATAAA	AAAGCCTCGTTTTGTCTTCACCTGTGTAATAAAGGTGTTTATTGTTCTGTTCCCTCCCCAAAAAAAATTGCACATCAGAACTAGAACAagtcaataataat		2h_M
NC_023655.1	tes	70867348	10	+									CTGGTTCCAATCAAATCAAtggcatttaataaattttttaagaagtaaaaatatgtttGAGAGCCTTATATTTGGgattttgtgttgtattttttttttcc		Uninf_M
NC_023655.1	tes	75471095	16	+									tctttaactttgtttttaaaatgaccttcaaaataaactgtcaaaacaccattattttaaagtagtttttgttCTATATGACACATATTTTACATGATTGT		2h_M
NC_023655.1	tes	77387604	17	-									CTACGGCACTATGTGCATTTGCTGTCacaataaagtatattttgtctTGCATTGGTGCAGTACTGCTACTTATTTTCCACTGATCTTGTCTAGTGATCATC		2h_M
NC_023655.1	tes	78653965	22	-							14.0	AATAAA	TTTATGGCAATTTAATACCATTCTCTTTGTAAAGTGAATAAATATTCATCTTTACCCAGTGCTTGTCTTGTGGTATATGTAGGAGAATACAGCCACATGTT		2h_M
NC_023655.1	tes	78800909	29	-									ACCTTCTCATGCAGATTGCTGATGTTTTATTAAaccttatttttacaaaaatgaccATAAATCTTTGCTTCTTTCCTCTTAGGGATCTTTGCTAGCTTATG		Uninf_M
NC_023655.1	tes	78802914	13	-							19.0	AGTAAA	aaagcacattttaaatgtagttttctCATTTAGTAAAAGTTGTCTAATTGATATGAAGCCTgactgattatttttttccttacagtGAGACATTGAAGCAC		2h_M
NC_023655.1	tes	79848845	15	-							35.0	TTTTTAT	ttatctttctgggTATTTTTATAGcccttaataaaaaatattaaaatagcctATGCTATTGTGTCTTAGTGATGTTTTTCCACACtatttgaggttttaaa		Uninf_M
NC_023655.1	tes	80230388	11	+							16.0	ACTAAA	TCTCTGTTGTACACTTTCAATCAACACTTTTTCAGACTAAAGGCCAAAACCTAATCGTGCGCATCGTGtccttttttttctgctgctgtgGCCCCAGACTT		Uninf_M
NC_023655.1	tes	80547916	12	+									CTACTCCCTCCccccaatataaaaatatagattttttttgtgGTCCCAAAATCTTGTGctgtggagggaaggaaggggtggCAGGTCCCTGTTTTGTTCTG		Uninf_M
NC_023655.1	tes	80598658	11	-									CCTGCATATGTgttcacttttatttaaataaacttgtgCGGTAAAAGTCCACAGCTGCAGCACAGCCTCACTGTCACCCTCCCACAGGCCTGGAAACCACC		6h_S
NC_023655.1	tes	87008959	13	+									atttatcatCTGAGCaccaaattaatttttgaaataaatgttttaccaGCATTTCTGATCTCATCTGGCCTGATCTCTGGGTTGGGAAGAGAGGGTACAAT		Uninf_M
NC_023655.1	tes	87474559	19	+							36.0	AATGAA	atgtataaattagCAAATGAAAAATGTGTGAATAACATTGTATGAAATAAACCTGGTCTTGTGTTTTTCTCTAGATAAAATACCCCTCTGTACCTCAGTTA		2h_M
NC_023655.1	tes	87688077	21	+									TGTATGTTTCCATCTTTGTGATAAGATGatttaataaatctctttaaatactTAGGGttgtcatttttttaatctgttaacttttttttagatAAACCCTT		Uninf_M
NC_023655.1	tes	89975094	28	+									cattatgaagaaaaacaaaaagaacacctGCATaccttaaataaaaagaaacgaGAACTGGAtatgaaagagaaagaactagaggtttttcaccatttttt		2h_M
NC_023655.1	tes	92039607	53	-									AGATAGTTTATGAAACTCTGAAAGACCAACAGgaaggcaaaaaaggaaaaacaacaattaaaactGGTGCTTcaggtaatttttataaattgataTTTCCT		2h_M
NC_023655.1	tes	96172780	23	+									CCTCACACCATGCCTGACCCTTaagaagtgctcaataaatgtttgaacaAATAAGTGAGTGGAGTGAGTGAATTGTAAAATCAGACTAATAATATTTGGTT		2h_M
NC_023655.1	tss	96801376	10	+	88.0	GCCAAT								GGGGCGGGACG	8h1_S
NC_023655.1	tss	96801420	13	+	132.0	GCCAAT								GGGCTgaagcg	8h1_S
NC_023655.1	tes	96828322	12	+									GACTTGAGAGCATTTtattgtaacttaaaaaaaaataaatacaactgtCACTAACTTTTGTGAGCAATTTCTCTGAAAAACATCTTAGTTCTGTAAGACAT		6h_S
NC_023655.1	tes	97196386	24	-							18.0	ATTAAA	TCCTCCCTGTTGATTGGTCTGGCATTTCCGGTATTAAAATGATACAATAAATGGCATTTTCTGAGTTTTGTGTCTACCCATGGGAGCCCCCATTCCTCAGG		Uninf_M
NC_023655.1	tss	97519562	15	-	68.0	GGGGCG	113.0	GCCAAT	28.0	TAAAGG				CGCCCGTGCTT	6h_S
NC_023655.1	tes	98064971	12	+							22.0	AATAAA	TAAATGATATCTGGTTAAGTGTTATATGGAATAAAGTGGACATTTTAAAACTAGCAGAGTTAATTATGTGATTGTGAGTGCCTTGGCTGTTACTAGAATTG		8h1_S
NC_023655.1	tes	98064973	16	+							24.0	AATAAA	AATGATATCTGGTTAAGTGTTATATGGAATAAAGTGGACATTTTAAAACTAGCAGAGTTAATTATGTGATTGTGAGTGCCTTGGCTGTTACTAGAATTGTG		2h_M
NC_023655.1	tes	98386389	13	+							30.0	AATAAA	ACTAGTGTAACTCCTTCATGCAATAAACTGAagacagccataaaaaaaaaacgaaaacaattgaacttatggaGACTGAGAGTAGgacagttaccagaggc		1h_M
NC_023655.1	tes	104069825	83	-									AGAGTTTCAATTGTAAACAAAAgtgactaaataaaatatatattcacagtACTCTGTTTCagttatgtttttcaaaattccaGATTCATGGATGCGCAGCT		Uninf_M
NC_023655.1	tes	105977231	17	-							33.0	TTTTTGT	acattttcatattaGACTTTTTGTTAAATAAACTTTTGTAATAGTCAAAAATGCTTTCTCAAATGTTCTGAATATAGAATATTAGCTCTCATTCCAATTTT		2h_M
NC_023655.1	tes	106059298	15	+									CGGGAACTGTCTAACTTCAGGTTGTGTGAgtgcgttaaaaaaaaaaaaaaagaagaatcccTATacctcatttgtatttttaaaatgcgtgatgttttatg		3h_S
NC_023655.1	tes	107449327	12	-							19.0	AATACA	aatatttcaaaataaactggGGAGTTATAAAAATACAACTAGAGATATAAATCTGGTGTCTGCCTGTTTTTTTTATTGACAAGGAAGCATTTGAACACATC		2h_M
NC_023656.1	tes	182104	17	+									TGGCAAAATTGAAACCATAGAAGTTATGGAAGACAGGCAGAGTGGAAAAAAGAGAGGATTTGCTTTTGTAACTTTTGATGATCATGATACAGTTGATAAAA		2h_M
NC_023656.1	tes	183142	11	+							41.0	AATAAA	TGGTACCAGGAATAAAAATTAaggaatttttaacttttcaaaaataaaaaatcaatcaatcaatcaatcaaataaaaatgtgttttcttttttaaaaaaat		2h_M
NC_023656.1	tes	1164529	29	-									GTATTTTACtgcatgttttcttcatttttaatcaaTAAAGAGTAAATTGTCCATAGTGGTGTATGGATGCTTTATTTTAGTGGCCTTTGGCAGAGAGCTGT		2h_M
NC_023656.1	tes	2086622	36	-									TCATATTTTGAATGAGGAATatgaaaccaaatttaaaaaccaagaaaaaaagatggaaaaaattaagcagaaagcaaaggagatgCAAGAAacgttaaaga		2h_M
NC_023656.1	tes	3564059	10	-							48.0	TTTTTAT	GTTTTTTATTCCTGTAGGGCTCACCCCAAAGTATTAACAGTAGCTTTGTAATTccttgaaaaaaagagaaagaaacacaaatcacAGGGCATTTGCACAGA		2h_M
NC_023656.1	tss	3564516	14	-										AGGTCGGAGCC	2h_M
NC_023656.1	tes	5085330	13	-							17.0	ATTAAA	GCAGGGGGAAGGGGGGGCACGGTGCCTGTAATTATTAAACATGAATTCAAGTAAGCTCACTGCCTCTCTGCTTTGTGGCCTGCTCCCTCTAGAGAAGGTGT		6h_S
NC_023656.1	tes	5111128	19	-							20.0	AATAAA	CTTTTGTTACTGAGTGAGATAAGGTTGTTCAATAAAGACCTTTATCCCCGAggcctctctgtgtctgttttctggGGTGTCATGGCTGGAGTCGAAACTAG		6h_S
NC_023656.1	tes	5111129	11	-							19.0	AATAAA	TCTTTTGTTACTGAGTGAGATAAGGTTGTTCAATAAAGACCTTTATCCCCGAggcctctctgtgtctgttttctggGGTGTCATGGCTGGAGTCGAAACTA		3h_S
NC_023656.1	tes	5205285	35	-									taaagctgtcattcattactttaaaaaaaaaaacaaaaaacaaaaacaaaattagccaggtgtggtgatggatacctgtaatcccagctcctcaggaggct		2h_M
NC_023656.1	tes	5242025	18	-							28.0	TATAAA	TACACGTGTGACTTCGTCCAGTTATAAACCCAATAAACTCTGTAGAGTGGAGTTGCTGGCTAAGTGTTGATGTGGGAGCTACATGGGGAGGGAACTGGTGT		6h_S
NC_023656.1	tes	5242027	13	-							26.0	TATAAA	TGTACACGTGTGACTTCGTCCAGTTATAAACCCAATAAACTCTGTAGAGTGGAGTTGCTGGCTAAGTGTTGATGTGGGAGCTACATGGGGAGGGAACTGGT		3h_S
NC_023656.1	tes	6494706	11	-									tttttaaagtttatgaagttatatttatcaaataaaaattttcctatATAATTAAAAGTGTTCCTTTATTTAAGCATTTTAAGCCTCTCTCTTTATCACAA		2h_M
NC_023656.1	tss	8670927	12	+	26.0	TAAAAG								tcttcctcttt	0h_M
NC_023656.1	tes	8671569	52	+									tcagcattaaaataaatgtaattaaaaggaggaaaaaaagaaaaaaagaaagggcttCAGAATCAGGTAAGTGTAGATTAAAGGTCTAACAGCAAATTGCT		Uninf_M
NC_023656.1	tes	10438231	38	+							31.0	AATAAA	GGCATTTTGTGTTCCAATTTAATAAAATGGTTTCTGAGTCTTGTCTGAAAATTGTTTGGTTATGAGTTGAAGATCAAGGGAAGAAGGTAAATTGTCGACAC		Uninf_M
NC_023656.1	tss	11934360	13	-										AATACGCTCTA	3h_S
NC_023656.1	tes	12403664	13	-									CATTTAAGCCAcatcaccaaaaaacaaaacagaaaaaagcaaaacaaaaaagcaaaaccaacagAGCATAATACCCTTTTACTGATGTGTCTTACAGATTG		Uninf_M
NC_023656.1	tes	15113542	17	-							33.0	AATAAA	GTTGCCATCTGCGTGACAATAAAACATTGATtctaacactaaaaaaaaaaagagagagagattcattCATGGAAAACAGATAAACTATGCAATTTAATAAA		3h_S
NC_023656.1	tss	15114079	14	-										TTCATGGGAAG	6h_S
NC_023656.1	tes	18490694	12	+									GTGCCCTTTGTTGTAGCTACACTTCAGattaaagtagaagaaaaaaaaaaatgataaaggggatatcaccactgatcccacagaaatacaaactaccatct		2h_M
NC_023656.1	tes	18575066	15	+									TCCCCTTACAGGGCTTTGCTATcagtgaataaaaaatattatactcTTAAACTtttgtctattcttttatttGAGTATGCTGTTTACATGATTTTGATTTC		2h_M
NC_023656.1	tes	21418048	26	+									GGTTTTGTATTAATactcaaaattaataaaaataaatttcattttctaccaTTATTGTatgaatgtaattttattttttaataaccacACTCATAGATGGT		2h_M
NC_023656.1	tes	21418365	12	+									ACCATACTGAAAGTTGGTAATAGtcaataaagctaaaaaaaaggTGGCAAATCTTTTAAACTATGTGGTTTCTTACTAGTTTATGACCTTCTAGCATTCTT		2h_M
NC_023656.1	tes	21610552	11	-									TTGTGTCATTGTGTTTGTGTGctgttgtttaaaataaaagtaccTATTGAACATGTGACtagatctattttttttattttggaagttGTAGTATAAAGATA		2h_M
NC_023656.1	tss	27645700	13	+										CTTGCGGGCCG	6h_S
NC_023656.1	tes	30405713	11	-							23.0	AATAAA	TAAACGCATTATTAGCATGGACTTTTAAATAAAGCAAGATCTGAAATTCAAGTATGGTAACTTATTGGAAATCAAGAATATATAAGGGGGAGACGCAGAGG		Uninf_M
NC_023656.1	tes	31157792	137	+									GGAGTAAattcagcattaaaataaatgtaattaaaaggaaaaaaaaagaaagataaaaaatatttactttcttctgAAAACAGGAgctaaataggccaggt		Uninf_M
NC_023656.1	tes	34041208	25	-									tttttttaataaaactaagcaaaaataaaacttatggtaattctttaaaaatttgttgtgtTTTGGTTCCATTTAAGATCACTGGATTAATACATAGTTGG		Uninf_M
NC_023656.1	tes	34221774	17	+							21.0	ATTAAA	TCTTGTGAAAAGTCTTGCTTAATAAGTATGATTAAACTTTGCTTTTTGAAATTTGTCTTTTCCCTACACTTCTTTATAAGAATCCTATGATGAAGTACATA		Uninf_M
NC_023656.1	tes	34938404	19	+									GGTTATTTAATTGCTCAAAGTgattctctaaaaaataaaatattaatgaaatatcttgttttcatttgtattaagtAGTAGctaaatttactttcaaatta		Uninf_M
NC_023656.1	tes	37821183	33	-							16.0	AATAAA	ACTCACCATGGacaattaaaactgaaaaagactCAATAAAACTATGAAACATGGTTTTATGGCTTCCATGTTATTACAGTGTTAATACTCACAAATTTTGC		2h_M
NC_023656.1	tes	38208696	13	-							21.0	AATAAA	TGtatggaaaaataaagtgaaattgcCCTAATAAAACTTCTCTTTCTTAAGTATATTTGTGTATCTGAGATTGaatactaaattatttttgcGAGTTTCAT		Uninf_M
NC_023656.1	tes	40726729	13	+							49.0	ATTAAA	CTATTAAACACCTTGTTTACAGacagatgaaataaatttattccaACCAAATACTCTAGGCTCCTGTTGTTTATATAAATTGTTGGCTTACTGTTAAaagc		12h_M
NC_023656.1	tes	41193266	12	+									TTTTTACTTCTCTGATTctgtataagaaaaataaagacaattgaaCTTCCACTGGAGCCTTTGGCTTTTCATTATTTGTCTGTGTTCCTTTTACTGGGGGT		2h_M
NC_023656.1	tss	41331174	10	+	134.0	GGGCGG								AGAGTGGTGTT	8h1_S
NC_023656.1	tes	41340366	10	+									AAATACCTTCAAAACTAACTTGtttacaacaaaataaagtattCACTACCATTTTGTTGTTTAGTTTCATTGTCCTTAAAGTTCTCTTTTGTTCTTCCCCC		3h_S
NC_023656.1	tss	46396516	10	+										GTATTCTTTCT	2h_M
NC_023656.1	tes	48864172	15	-							23.0	AATAAA	CAGTTAAAAAAGAATGTTATAGTAACAAATAAAGTGCAGTTTAAAACCCAACTCTTACTCTTAATTTGTTCCTAATATGTATTTTTGGCAGGGAAAGGGAG		2h_M
NC_023656.1	tes	49986627	27	-									ACACTTTCTGTGAATTGGtgaataaatatgattttagaaTTTCACAGTAAATATGACCTCTGAGAGTTTTATTGTTCGGAGTGTTTGATAAGGTGAGACAC		Uninf_M
NC_023656.1	tes	49992627	14	+									CGTAAAAACTATTTGGTTAATTTAAATGTgggtatgatttaaaaaaaaaaattaagccctctttttttctgcttgttgaTATTGAGTCATAGAGCCAAGAA		Uninf_M
NC_023656.1	tes	51033959	11	+							23.0	AATAAA	tttccttttcttaaaacaaaGCCATGCCAATAAAGTGATCTGTGTTCAAAACGTCTGTTTGGGGGAAAAGTTTCACTGCCCAATGTGCTCAATTTTCCTCC		6h_S
NC_023656.1	tes	57596814	18	-									ttttatttctcatgttAAAGCCTCTTcccttgaaattaaaaaaaaaaaaaatttaactgataAAACTTAGGGCAACATTTATTAATGTATATTCTTACCTG		1h_M
NC_023656.1	tes	58773357	15	+									AACATATATGTTAAAGCCCCATCAAAGGAAAGacaataaaatcataaattatgggtcctgtttacatttttgttaGAAGAGGTGattactttttagtttta		2h_M
NC_023656.1	tes	60098904	47	-							34.0	AATACA	ATTTTGTACTTGTCTTAATACACTGAGTGTAATAAAAACAGCTTGAGAAAAGTTTCTACTTTCTGTGACTTCAAATAACTCCTAGTATTGCCCAAATCTTC		2h_M
NC_023656.1	tes	60470600	19	+									TGGTCTcaagctaaaacaaaaataaatgtcagtttcTATTTTACACATCCACAAGGTAGTggcttgggttttttgttgttgttgttgtttttaatcttgtT		8h1_S
NC_023656.1	tes	68263924	14	+							39.0	ATTAAA	TACACTTGTATTATTAAAGCACTCAATAAATCACTGTGGCTGATAAATGCACTTCTGGTAACCCGACATTTGCTTTGTGTCCTGGTGACCGCTGTAGCCCT		2h_M
NC_023656.1	tes	68599336	13	+							50.0	AATATA	TAATATAAGTAAAGTTTGTAAAATTCATACCTAATAAACAATTTAGGACAGTCATGTCTGCTTACAGGTGTTATTTGTCTGTTAAAACTAGTCTGCAGATt		3h_S
NC_023656.1	tes	68599339	26	+							47.0	AGTAAA	TATAAGTAAAGTTTGTAAAATTCATACCTAATAAACAATTTAGGACAGTCATGTCTGCTTACAGGTGTTATTTGTCTGTTAAAACTAGTCTGCAGATtgtt		Uninf_M
NC_023656.1	tes	68599569	17	+							50.0	TATAAA	GTATAAAACATACTGTGGTATAAtaggtttaaaataaattctttaagaGAACTGAAACTAGCCCTGTAGATTTGTCTGGTGCATGTGATGAAACCTGCAGC		Uninf_M
NC_023656.1	tes	68599575	21	+									AACATACTGTGGTATAAtaggtttaaaataaattctttaagaGAACTGAAACTAGCCCTGTAGATTTGTCTGGTGCATGTGATGAAACCTGCAGCTTTGTT		2h_M
NC_023656.1	tes	68600612	10	+							35.0	ACTAAA	gtgtaGAAGTTGTTCAACTAAAGGAATAAATGTCTATTAAACTAAAAGAAATGgactttctgttattttttgtcttctagtGCTAATGTACCTTAAAGCAA		6h_S
NC_023656.1	tes	68797410	49	-							47.0	GATAAA	GTAGATAAACTCATAAGCttaaattctaaaaaagaaaaagcttataaCAGATATActttcctgtctctttctttaaatattattattttctacatagGCAA		Uninf_M
NC_023656.1	tes	68797413	58	-							44.0	GATAAA	GGCGTAGATAAACTCATAAGCttaaattctaaaaaagaaaaagcttataaCAGATATActttcctgtctctttctttaaatattattattttctacatagG		2h_M
NC_023656.1	tes	68797422	24	-							35.0	GATAAA	AATATAGTGGGCGTAGATAAACTCATAAGCttaaattctaaaaaagaaaaagcttataaCAGATATActttcctgtctctttctttaaatattattatttt		Uninf_M
NC_023656.1	tes	71785023	18	-									AATTGTGAGGAGGTGgtcttaaataaattaaacaaaaataggaaaaaaaaatgaaagtaaaagctGTCTGCATTGCATTTGAATGACTTGAATAAGTAAAG		2h_M
NC_023656.1	tes	73836059	16	-									TTCACAGCAgattaataaactaaaaactttcaaaaaaaaaaaaaaaaaaaaggtaagtcaGACTTCAATTTTCTaatgtgtaaaatgaggatactAATAGG		3h_S
NC_023656.1	tes	77480998	16	-									TATTTTGGAAGAATCATGTTGcctttttgttaaataaaatctgTACTCAAATGATAATGTCACTGTTTTTAATGTGCAGGTATTAAATTATATGGTCTGAC		8h1_S
NC_023656.1	tss	77592079	17	-	78.0	GGGGCG								TCCTTAGTCAA	8h1_S
NC_023656.1	tes	77880650	10	-									gtaggATGTACACATTTCAgtataataaatgttttctgattgttttgcaAATGTGTGTCTCATTTAAAATCCCAGTTCCTGCTTCTGTCACTTCACGTCAT		6h_S
NC_023656.1	tss	86792710	18	-										TCTCTCTTTCG	2h_M
NC_023656.1	tes	88497648	12	-									GAAACCTTTTTTGATTGAagctattcaaaataaaaattttaatgaatgaaataacactttttttctgtgtctttatacatttgtttgctttttagtcACAT		Uninf_M
NC_023656.1	tes	89295844	10	+									aatgtgttattttaataaatatctcatgaatgagaagaaaaaaaaaagaaatgctaatgatttttatatgttgaatttctatcctgcaactttactaaatg		2h_M
NC_023656.1	tss	91102217	10	+	35.0	CTATAA								CCCTCAGAGCG	8h1_S
NC_023656.1	tes	91232388	10	+							24.0	AATAAA	GCATTCGGTACCTGCTTCTTCCGGAGAAATAAAGTTAGTTTCTATTTTACGTTACTTACTCGCACCTGCCTGTTCCTTTGCCTGTTGGTCAGCAAGCTCCA		3h_S
NC_023656.1	tss	91666841	14	+	20.0	GCGGCG								TCTTTCTCTTC	0h_M
NC_023656.1	tes	91672092	18	+									CCCCTCAAGGATTTAAACtaatgaaaaatcaataaataaacgtGGATTTGTgctcttgtatttttcttaagtGGATTAAAGAACTTACTACCTTAAATTGA		2h_M
NC_023656.1	tes	91672133	10	+							18.0	ATTAAA	gtGGATTTGTgctcttgtatttttcttaagtGGATTAAAGAACTTACTACCTTAAATTGATTTGCTACATGCTTAAAATGATGGAGGTTTCCCGGCATTTT		4h_M
NC_023656.1	tes	91672138	15	+							23.0	ATTAAA	TTTGTgctcttgtatttttcttaagtGGATTAAAGAACTTACTACCTTAAATTGATTTGCTACATGCTTAAAATGATGGAGGTTTCCCGGCATTTTTGGAG		Uninf_M
NC_023657.1	tes	732560	12	-									GTGAgaggaaaatgttaataaaaaagGCAAAGCCCCAACATTTGCACAAAACTCAGCCCTGGTGTGTGGATGTTTGTGTTCGCAGTGGTCCAGGGAAGCCA		2h_S
NC_023657.1	tes	1031840	11	-							14.0	ATTAAA	TGGAATTAACATTAAacttaaataaaacaaacctaAATTAAAAATGCCAAATATCATCGCGCCTCCATCCTTtatacttctaaaataaaatctctagTCCA		Uninf_M
NC_023657.1	tes	1102485	18	-							45.0	AATAAA	TAGCAAATAAACATATGGCCAAATGTTTGGCTTGCTGATGTTTTGGAAAAAGgaatctttgaatatttttcacaaaagagctaaatatttttttttttttt		2h_M
NC_023657.1	tes	1146362	15	-							27.0	ACTAAA	ACACTTCTGCAATCCAGAGAAACACTAAATAAAGCAATATGTGTTTGCCAACGTGGTCTCCTTGTCAGTATTAGGAAACGAAGAGGGCCCCTGGGAGGCAA		6h_S
NC_023657.1	tss	1392712	17	+										GGACCAGAGGA	8h1_S
NC_023657.1	tes	1404569	26	+							43.0	TTTTTGT	TTGTAAGGTTTTTGTAGTGATTTTTATGCCACCTGAATAAACAATGAATGGGCCTGGCTGGTTTGATGTCACCATTCTGGGCATGGGTGGGGTCAAGCGAG		8h1_S
NC_023657.1	tes	1404571	15	+							45.0	TTTTTGT	GTAAGGTTTTTGTAGTGATTTTTATGCCACCTGAATAAACAATGAATGGGCCTGGCTGGTTTGATGTCACCATTCTGGGCATGGGTGGGGTCAAGCGAGGA		6h_S
NC_023657.1	tes	1765946	12	-							30.0	AATAAA	ATATTATAGCCTGTGGATCTAATAAAGTGtctatttaaagaggaaaaaaaaggatttaccatttcaacaattttttaaatgtacaactcagtagcattaag		Uninf_M
NC_023657.1	tes	4019950	13	+							23.0	AATGAA	GAGAGAAGCCAAATATATTCCTCTTGTAAATGAATAAACCTATTTAAATCACTCCCTGGTGGCTCCCTCACAGCAGAAAGGCCTGGAGGTGGGGGGGCGGG		Uninf_M
NC_023657.1	tes	4274445	10	+							21.0	AATAAA	TAAGAGATACCCTGTACTGATGCAAAATTTAATAAAGTTTGTCACAGAGAATCTTTATACTTTGGGGTTCTTTTTTTTGACTTCAAGCTTGAATTTGTCTG		6h_S
NC_023657.1	tes	4370546	13	+							21.0	AATAAA	AATGTAGTGGCCTTGGATATCCTGTTTGTTAATAAAGACAATTCAACCAGCTCCCACCATGCAGGCCccattttattgctttctctcAGTCCTGTATACTA		6h_S
NC_023657.1	tss	4429704	22	-	45.0	GGGGCG								GCTGCACAGCG	3h_S
NC_023657.1	tes	4441819	17	-									TTCCCCATGGGGCTGGGGTACTttacattcaataaatgctgtttaACCCAATATCCTGGTTGGTTTGTGCCCAGAAAGGTGGGTCCTGGAGCCACTGGTAG		2h_M
NC_023657.1	tes	4843202	15	-							25.0	CATAAA	ctagatttttgtaTAACATGATAGACATAAAATTGGTTTATCTCCTCCAAAGCAGTGTATCTATTCTATTCCTCCCGCTTCAACCTGCGTCACAAAAGACC		3h_S
NC_023657.1	tes	6373814	11	+							20.0	AATAAA	TCTCTCCACCCTTCGCTGTGTCCCGTATCTCAATAAAGAGAATCTGCTCTCTTATGCCCCGTGTCTGTGCTTCAGTGGGGGCGAGCacggggctgaggctg		2h_M
NC_023657.1	tes	6598977	15	+									CTGCTCTCAAGAGCACTTACTGCCtcgcaaataataaaaatttctaacCAGTCATGCTTTGCTCCTGTGTGTCCGTTCTTTCCCTctgctgcctgcctccc		6h_S
NC_023657.1	tes	6614483	23	-							25.0	AATAAA	TGGGGGGAAAGGTAGGAGGCACATCAATAAAGAGGAAACCACCAAGCTGAACTGAATTTTGCCTTGTGTTGCTCCCCTCGTCCCGCTGATTTTTAGTCTTT		Uninf_M
NC_023657.1	tes	6614489	35	-							19.0	AATAAA	AAATTGTGGGGGGAAAGGTAGGAGGCACATCAATAAAGAGGAAACCACCAAGCTGAACTGAATTTTGCCTTGTGTTGCTCCCCTCGTCCCGCTGATTTTTA		2h_M
NC_023657.1	tss	6949691	12	+	34.0	CTATAA								GCCCTAGTTTC	0h_M
NC_023657.1	tes	6956538	16	+									ATTGATTcaggaaacaaacacaaaattctgaataaaatgaCTTGGAAACTGCCTGTTTGGGCTTCTCATTTCTtacctccccttccctctcccacctGCTA		6h_S
NC_023657.1	tes	6956540	12	+									TGATTcaggaaacaaacacaaaattctgaataaaatgaCTTGGAAACTGCCTGTTTGGGCTTCTCATTTCTtacctccccttccctctcccacctGCTACT		3h_S
NC_023657.1	tes	7300274	10	+							29.0	AATAAA	GTCAATTGCTGTTCAGCCTCAGAATAAAGGCGCCGTTCACTGGCTCAGTTACCTCCTGTGTACCGGCATCTTGTGTTGGGAATGTTCCCCCCTCCCTAGGG		6h_S
NC_023657.1	tes	7640296	19	-							50.0	CATAAA	CATAAATTTGTCTGTGTACTCAAGcaataaaatgattaattaaaaaaaaaatgatccgGAGAAGTCCCATACTGCTCAGGGTAGGTCACTTCGCAAAGCAA		2h_M
NC_023657.1	tes	7733654	19	-							30.0	TATAAA	GCAGGAATAAAGTAATCTTATATAAAAGCTTTGATTAAAACTTGAAACAAAGAGCCCGTGTTTTGTGTGTGGTGATTTATGACACTGCCTAGTTTTCAGTG		Uninf_M
NC_023657.1	tss	7740317	10	-										TAGTTCTCTTC	0h_M
NC_023657.1	tss	15289060	10	-					32.0	ATAAAT				CGTTCAGGGGC	4h1_S
NC_023657.1	tes	18825266	35	+									AATATGTATaggattcatttttatatttttaataaaaattggatTATATTCTATTCAGTACTCTGcacctttactttttattttatatgtcataGGCATCC		2h_M
NC_023657.1	tes	22639403	11	-							21.0	AATAAA	ACTGCCCCACTGCCTGTCCCTTCTGGTAAAATAAAGATCTCTTAATGCCCACCCCTGCATTGTGTATTCTGTGACGAGAGAACTAAGAACCAACCATGTCC		6h_S
NC_023657.1	tes	25646061	10	-							39.0	AATAAA	GAAACCATCTCAATAAACACATtttggataaaaataaataaataaataaaataacctctGGCCCTACCTGGCTTTGCATTCCTGGGCATAGTCACTTCTGT		Uninf_M
NC_023657.1	tes	25646074	11	-							26.0	AATAAA	TCAAGATGAGTGGGAAACCATCTCAATAAACACATtttggataaaaataaataaataaataaaataacctctGGCCCTACCTGGCTTTGCATTCCTGGGCA		Uninf_M
NC_023657.1	tes	25646078	20	-							22.0	AATAAA	TGAATCAAGATGAGTGGGAAACCATCTCAATAAACACATtttggataaaaataaataaataaataaaataacctctGGCCCTACCTGGCTTTGCATTCCTG		2h_M
NC_023657.1	tss	25882790	16	-										tgggcgctcTT	2h_M
NC_023657.1	tes	25938753	29	+									ATGTGACTTTTCTGTACTGTTAAACTTCATTgtaataaaatgagagaaaaatttatgCCTTTTTATTCATAACCCAGCTGTGGACCACTGCCTGAAAGGTT		2h_M
NC_023657.1	tes	26481673	11	+							21.0	AGTAAA	GCAATTTTACCTAGCTACCACTAGGTGGATAGTAAATTTATACTTAATGTTTCCCTCAAGTGTGTAGTTATTGAGTCAAATTCATATGGATGGTGTATTGT		2h_M
NC_023657.1	tes	26481675	18	+							23.0	AGTAAA	AATTTTACCTAGCTACCACTAGGTGGATAGTAAATTTATACTTAATGTTTCCCTCAAGTGTGTAGTTATTGAGTCAAATTCATATGGATGGTGTATTGTGG		Uninf_M
NC_023657.1	tes	30097104	10	+									AAAAAGTTGCAGTCTCAGAAAGCATTccattaaaacaatttattttatcacTACCCAGAGCCTCATATTTCTGTCTCTGATACTTTCCCTGCCATGGTTCC		8h1_S
NC_023657.1	tes	30531459	31	+									GGGAGTAAattcagcattaaaataaatgtaattaaaagggggaaaaaaaaagttacctagtttttcctgggcacagtggctcacacttgttatcccagcat		Uninf_M
NC_023657.1	tes	30850702	10	+									GAGGAGTCGGGGAGGAGGGGGACAGCttggagagctttaaaaaaaaaaaaatgtcctggcGCAGCGGCTACAGTAGGCCGGCGGCTGGAACGGCTCGGTGC		Uninf_M
NC_023657.1	tes	31577327	14	+									agatgttaaaaaaataaaataaaggacctctgggctgaaaaaaagaaaaaagcctagaTGACCATGGAACTGCCATATGACTCTTGGATATCCTACTTCTA		2h_M
NC_023657.1	tes	31674090	34	-							36.0	AATGAA	CTTGTATTGCTAAAAATGAATTATTGACCTAATAAATATAGTGTTCCTGCATTCATAGTGTATCTGTTTCCAATTCGGTTTTGATTGCTTTTGGTTGGGAT		Uninf_M
NC_023657.1	tes	33496315	20	+									ACCATGGAGTATCTTGAagtaactattaaaataattcatgtgGATTACAAACAGCTGGCTTACTTCATGATTTGAATAGTATAaaaaacatggtggctcac		Uninf_M
NC_023657.1	tes	33608521	10	-							49.0	AATGAA	GAATGAAGTCTtgaaaaaaactttataaagacATCTTTGATCATTCCAAAATTGTGTCCGTTTTCTTGAGCgttttgattttttacttttagcttATACCA		2h_S
NC_023657.1	tes	33751646	13	-									tgtggaatttgaaattactcaaatttaaaataaattactggaTTGTGGAAATAACATAGATTTGAAGTTTTAATTAAATACCACTCAAACCAAAAGAACTT		6h_S
NC_023657.1	tes	37980521	12	+							19.0	AATAAA	aatatgtatgtaaaaattGTGCTGTATACTACAATAAAGTTGTTACTTGGATTTGTTCCACTGTCTCTAAATTAGATGACTgtgaaaataatgcatatttg		Uninf_M
NC_023657.1	tes	42176690	22	-							21.0	AATAAA	TGATCATTCTTTTATAGAGCATGTGTGCCAATAAAGTTTTTGGAAGCTGGATACTGTCTCCTTGTGCTTATTTGATACTGAGCTGAAAGAAGTGACTTGGT		Uninf_M
NC_023657.1	tes	42176693	11	-							18.0	AATAAA	GATTGATCATTCTTTTATAGAGCATGTGTGCCAATAAAGTTTTTGGAAGCTGGATACTGTCTCCTTGTGCTTATTTGATACTGAGCTGAAAGAAGTGACTT		6h_S
NC_023657.1	tes	42186057	14	-							20.0	ATTAAA	CTGTACAGTGTTACCATCCCCTACCATCTGATTAAAATGCTTCCTCCCAAAGTAGGATTCATTGAGTTGGCTACTttgtattgttgtatttttttttcttc		2h_M
NC_023657.1	tes	42483964	11	+									GACTGAAATAGTTTATATTAAGTTTgtattaaaattctttaaaattaaaaacgcCTATTGTGGTCtttgtttttaagtgttttctgAAGATCGACCTCTGG		Uninf_M
NC_023657.1	tes	42646320	14	-							42.0	ATTAAA	CTGAACCCATTAAAAATGGAGTACTGATGAATAAAACGACATGGGCAACAATATATACACACTAGTCTTTTTGTGCTTGTTCACAAGGTTTGGGAATTAGG		6h_S
NC_023657.1	tes	42949280	49	+							22.0	ATTAAA	GATGCTAATTCTTTTGGATTTCTACAGTTATTAAATACGTGTCTGAGTGGACTGTCTTTGTTCCTTTGTGTTTTGAGGGTTGGCTGGGTAGGAGTGGGGGT		2h_M
NC_023657.1	tes	43248343	16	-							19.0	AATAAA	CTTCTTTGTACATAGGCTTCTCACGGCGACCAATAAACAGCTCCCAGTTTGTATGCAGCTGCATCTGCTTCCACCCACTCCCCAGCCTTTACCAACCCCGG		3h_S
NC_023657.1	tes	44488912	19	-									aaaagatttttttattgttatcaataataaatgtgaactgtttaaagaaaagaatgtctttttcttattgtgaaACACCAGTTTCCCTTGAATAGTTTGAA		Uninf_M
NC_023657.1	tes	44586637	10	+							49.0	AATAAA	GTAATAAAACAATGtcacttttttaaaacatgaaaaaaaaaaaaaaaaaaagaagatctcCAGTCGATGGGATCTCAGGCAGTATAACAAATGAGGTGAAA		4h1_S
NC_023657.1	tes	44948498	11	+									AACCATTGTTTCTGtagtttaattaaaacattttcttggtGTTAGCTTTTCTCAGAATATGTCctggtctttttttcccccatttatttGAAGGAACTATG		2h_M
NC_023657.1	tes	45814195	17	-									aaataaatgtaaaaactgccaaaaaaaaaaaaaaaaaaaaaaacaaaaaaacaacaacaataaataggCAAAAGCTTCTCTGATTAAGATGTTGGCAGGGG		2h_M
NC_023657.1	tss	45814730	10	-										cttctctcttc	0h_M
NC_023657.1	tes	45905025	10	+									tattttatatattgtagtgtcaacatttttaaattaaatgttttacattCACAAGTGGTGGGGAGTCTTGTCATTAAGATGTGTGTAATTTAGAGTCCAGT		1h_M
NC_023657.1	tes	45905028	11	+									tttatatattgtagtgtcaacatttttaaattaaatgttttacattCACAAGTGGTGGGGAGTCTTGTCATTAAGATGTGTGTAATTTAGAGTCCAGTTGG		4h_M
NC_023657.1	tes	45905619	19	+									ATGTTGActaaatttacaaataaacttGTTTATCCAACTAAGTGTCCAAAACCTAAATTGAATGTGCTAAGTTTTCACATGACCCATTATCTAGGTCCTTG		Uninf_M
NC_023657.1	tes	46178602	12	-							25.0	ATTAAA	TAGGGATGAATGTAGACTGGTTTGTATTAAAATGTGTCAATTGCTAAGAAACACCTGTGGCTGGTCTGTAAGGCCACTGCAGGGTCTGCCCACCCACGGTG		6h_S
NC_023657.1	tes	46495588	17	+							20.0	AATAAA	TTTCCCTTCAAGTCAAGCGTCTTGTTGTTTAAATAAACTTCTTGTTTAAAATGAgctgttttctttattctgagaaatattaaatagaaaattgaggctta		Uninf_M
NC_023657.1	tes	46530306	11	+							25.0	AGTAAA	TTTCACAATCCTGGACTGTTGCTTCAAGTAAACAATATCCACATTTTGAAACATTGTGTACTGtgtcttctttttgagatagtttcAGTGTTCTCTCTAGT		Uninf_M
NC_023657.1	tes	46560341	10	-									CAGGTTACTTTGTTAGAgcgaaattaaaaaatttatttttaaaaaagaaaatgtaggaggTTTGTCTGGATGAGCTAGTCTCTTCCAGTTGAAAAGTCTGA		6h_S
NC_023657.1	tes	46630610	11	+									GCTCTGACCCTTGTATTACACATTCtggacattaaaaataataattacacagTTCTGGGTGTGTCTTCTTCTCTGGTTGAGATAATTAAGCCTCTCTTCTG		Uninf_M
NC_023657.1	tes	46796154	10	+							22.0	AATAAA	GTGGGTCACCAGGTTGGGAACATGCTAGAAATAAAACAGCTGCAACCAAAAGCCATGGTTAATTGGGGACTTTTTTGGGAAGGGTTGGGGTCGGGGGTCAC		3h_S
NC_023657.1	tes	47425014	17	-							50.0	AATGAA	AATGAACCAGACACACTGATTTGAACtgtattaaaatactaaaaatcctAAGTGTCTTTCGTCTTTGAGGATGGGAAAGGAAAATATGCTACCTGGTAGTG		4h_M
NC_023657.1	tes	47425017	20	-							47.0	AATGAA	TGAAATGAACCAGACACACTGATTTGAACtgtattaaaatactaaaaatcctAAGTGTCTTTCGTCTTTGAGGATGGGAAAGGAAAATATGCTACCTGGTA		Uninf_M
NC_023657.1	tss	49397779	12	-										GGCTGCTTTTC	0h_M
NC_023657.1	tes	53422795	13	-									TTTCATATCTTGCAGCATCCTgtaaataaacattaaagtccACCCTTTACTTCACCATGCCTGTGTGTGGCTTTCTAATTTGGAGCCTTTAATGTCTCTGG		6h_S
NC_023657.1	tes	53883190	10	+									ttgtacaagaaaaataaaatgaattaagcctgttaaaaaaaaaaacaaaaacaaaacaaaacaaacaaacaaacaaaaaaaaaacacacacacaaaaatta		2h_M
NC_023657.1	tes	56529690	17	+									TTCATATCTTGCAGGATCCTgtaaataaacattaaagtccACCCTTTTCTTTACTTCACCATGCCTGTGTGTGGCTTTCTAATTTGGAGCCTTTAATGTCG		6h_S
NC_023657.1	tes	56770936	18	+									ccattgtttttgtggaaaccAAAAGAAGATGTGATGAGCTTACCAGAAAAATGAGGAGAGATGGGTATGTGTGGGCTCCTCCATTGAAGCAGATTTTTTTG		2h_M
NC_023657.1	tes	57457670	11	-							22.0	AATAAA	AGTGGACAGCCTTTGTGTGGATCCCTCCAATAAAGCTCTGTGGGCCAAGTCCTCTAGGACTCCAGTCTGTTAATGAGGGCTGTGCTGTTCAAGGATCAGGT		6h_S
NC_023657.1	tes	59316757	10	+							36.0	AATAAA	cttatAAATCTTGTCAATAAAATTAAtctaaatcaaaaaaaaaaaaaaaaaccagccgggcacagtggttcacacctataatcccagcactttgggaggct		3h_S
NC_023657.1	tes	59453732	30	-									ctatgaattcatggcataataggtgttaaaaaaataaataaataaaagacctctgggctgaaaaaaaaaaaaaaaaaaaaaaaacctcagggaGCTGGGTT		Uninf_M
NC_023657.1	tss	59454276	965	-										ACTCAGGAACC	0h_M
NC_023657.1	tss	59983297	13	-										CGTTTCTTTCT	2h_M
NC_023657.1	tes	61301256	27	+									CAGTAGAATGAGCCtatctagtttaaaaaataaagaagctcATTTATTTTACCACTGCCACTCCCTGATCACCTCTATGCTGCCACCCCCACAGGCCCATG		Uninf_M
NC_023657.1	tes	62037350	11	-							17.0	AATAAA	gtgtgtgtgtgtgtgtgtgtgtgtgtgagttccAATAAAGTTTGTACACTTTCTTAACAGTGTCTGATTTGCCgccctgcctgccctccccagGGCCCCAG		4h_M
NC_023657.1	tss	62045590	19	-	45.0	GGCGGG	95.0	GCCAAT						CGGTTGCTGCT	2h_S
NC_023657.1	tes	62313381	10	+									attgtgattttgtttattttttctattaaaaacaaaaagtcacacATTCAACAAGGTGTGCCGTGTGGGTCTCTCAGCCTTGCCCCTCCTGCTCCTCTACG		8h1_S
NC_023657.1	tes	62637125	10	+							22.0	AATAAA	CAGTGTTAAAACACCAAAACTGTAACCAAAATAAATGTCTTATATTAcaaaggtatcttttttttttttttttttttttttgacacagtttctctcttttt		Uninf_M
NC_023657.1	tes	62645595	10	+							22.0	AATAAA	CAGTGTTAAAACACCAAAACTGTAACCAAAATAAATGTCTTATATTAcaaaggtatcttttttttttttttttttttttttgacacagtttctctcttttt		Uninf_M
NC_023657.1	tss	62692416	14	-					32.0	CTATAT				tctttctttct	2h_M
NC_023657.1	tes	63109161	21	-							23.0	AATAAA	TACAGTATAACTCCTGAATGCTACTTAAATAAACCAGGATTCAAACTGCAAGCCAACCAGGCCgttcattatttaaaacattttaatcgGGGCTTGCGGGC		2h_M
NC_023657.1	tes	63287496	51	-									AAGCTGCGGTTTTAGTTGCTTTGTTTtggtcattaaaaattaaaaaggaaagccTGTGTCTGCCTGTTGTTTGTATTACCAGACTGTGCAAAGGAGAACAT		1h_M
NC_023657.1	tss	63291997	10	-	66.0	GGCGGG								ttcctttttgc	2h_M
NC_023657.1	tes	63512161	10	-							18.0	ATTAAA	GTGAGAGGTGTGGCTCGACACCAATTTATGATATTAAAATCTCAACTCCCACTGCCTGCCTCTTAAATTACTGCAGTACTGGAATGGGGATGGGGAGGGCT		2h_M
NC_023657.1	tes	63754526	11	-							22.0	AATAAA	GCCCTCCTGTTGAGACATTCCTACGTTGAATAAAGTATGTTTGACTCCCCCGGAGAAGCTGCCTGTCACTGTGCCCACAGCCCCTGTATCGCTCCAGGCTC		3h_S
NC_023657.1	tss	63840955	14	+										CCAGCAGTTCT	8h1_S
NC_023657.1	tes	64142902	10	+							25.0	AATATA	AACATGTAACCAATCAGTATCTTGTCAATATAGTCAGCCGATCGATCGACCTCACACTTGTCTTCCTTGTCTTTCTCTGGCAGTTTATCAGACAGTGCCCT		Uninf_M
NC_023657.1	tes	64154722	22	+									CATTCCCTGGCATTAATCCCTTAGAGGgaacaataaagctttttatttctctgtgtgaTTGTTTCTTTGGTATAGTCCCAGCCTTAGCAGGCTCACCTTGG		6h_S
NC_023657.1	tes	64239528	10	+									tattctctggagaaaaataaaatggaaattgtacttaaaaaaaaaaaaaaatacaaaactgagccaggcgtggtggtgtgcacctgtagtcctagctactc		4h_M
NC_023657.1	tes	64392009	13	+							29.0	AATAAA	TGTATTATCATAGTCTGGTTTAAATAAACTATATAGTTAACAATGAAGGCATACTGCTGGCTCCTGGCATCCACATCCTTTGATCTGTATTTCTTTGTAAC		3h_S
NC_023657.1	tes	64438355	14	-									CTAAACTGGTGTCagtccttttttcctttgttccaaATAAAAGATTAAACCAATGGTCTTAGGGTGTCTTTTGGAACAGGTTGAGGAGCAGAGGGGAATGG		6h_S
NC_023657.1	tss	64447967	20	-	67.0	GCGGGG								TCGCCCTCACT	8h1_S
NC_023657.1	tes	64550333	32	-							18.0	AATAAA	TTTTAACTTGGACTAGTGTAACTCCTTCATGCAATAAACTGAAAAGAGCCATGCTGTCTAGTCTTGAAGTCCCTCATTTAAACAAAGGTCAAGCAGTAGGC		Uninf_M
NC_023657.1	tes	65558723	23	+									TCGGAGAGCAACAGTGCAACAGTGGAGGAGCCACCAACAGATCCCATaccagaagatgagaaaaaagaataaatgttgccttgttttatgtgttctaaata		2h_M
NC_023657.1	tes	65558791	11	+									ataaatgttgccttgttttatgtgttctaaatacttttttaaatgaaaaaatgttttttggttttaatgGTGTTATGTGGtttgtgtattaatttttttct		Uninf_M
NC_023657.1	tes	65558807	11	+									tttatgtgttctaaatacttttttaaatgaaaaaatgttttttggttttaatgGTGTTATGTGGtttgtgtattaatttttttcttgtccaTATCACACCA		1h_M
NC_023657.1	tes	65559820	10	+									ATATGTTTCTTAAAGGtccaaatgtaataaaaaaaaaaaaatgaagaaaaaggtcTCAGTGTTTTTAATGTACTACGTAGTTGTATGCAAGACAGGCATCC		8h1_S
NC_023657.1	tes	66047660	13	-									CATTGGttgttcatatatttaaataaaatggtcTACAAACTATTTTTCAAACAATAAGGACTATCTTGGGATATCTGAGCTGCTTGGGGAGGGTGTGGGGT		2h_M
NC_023657.1	tes	66047671	15	-									TTGCAGTAGCCCATTGGttgttcatatatttaaataaaatggtcTACAAACTATTTTTCAAACAATAAGGACTATCTTGGGATATCTGAGCTGCTTGGGGA		2h_M
NC_023657.1	tes	66172836	12	-									TGTTTTTTGAAGCTTCgattatgatttttaaacaataaaaagttatccAAAGCGCTTTGTGCATCAGTTACTATACTTCACTGCAATATTGGCAGGCTcag		6h_S
NC_023657.1	tes	66503544	12	-							29.0	ATTAAA	GGACCTTTGTAATTTAAGCCAATTAAAAATatggactcaaaaaaaaaaaaacaattccagCCCCTCCCGCTGCCTTGCCTCTtgagggaagaggaaggcag		6h_S
NC_023657.1	tes	66963846	10	-									CCTCCGTGACTACATAGATcagccattaaaataaaagaagcctTTATCTGCTTTCCTCTCTGCTGCTTGCAAGGTTTACAGCTGCTCAGTGAgggtttgtg		3h_S
NC_023657.1	tss	66968601	12	-										TCTTTCCTTTC	2h_S
NC_023657.1	tes	67268443	11	-									CAAGTGAATCTTTCTCCTGGTGActcaaataaaagtataatttttaccTGCGGACTTGGTTTCCTCTCTGGCTCTGAGGTGctgctgtatgtgtgtgtcta		6h_S
NC_023657.1	tes	67345128	12	+									ATGATTCTCCagtatatttgtaaaaaataaaaattttaaacccattaaaaagtatttgtttgcAGTGCTTGCCTCCCTGTTCActtctacacttttttttt		2h_S
NC_023657.1	tes	67345141	11	+									atatttgtaaaaaataaaaattttaaacccattaaaaagtatttgtttgcAGTGCTTGCCTCCCTGTTCActtctacacttttttttttcccccagagtct		Uninf_M
NC_023657.1	tes	67467944	21	-									cactgcactccagcctgggcgacactgtctcaaaaaagaaaaaaaagaaaagtaacctTCAGAGATTCTTAGAAGAGTTGCTCATTCACACCCACGCCCTT		2h_M
NC_023657.1	tss	69816729	11	-	37.0	GGCGGG								TGGTTGGGGAA	3h_S
NC_023657.1	tes	70819591	14	-							23.0	AATAAA	TCTTGAGCAATCGCTCGGTCCGTGGACAATAAACAGTATTATCAAAGAGAACGTGGGCTCTCTCTGTGTGGCTGTATCCTACATTCAGAACGGCCACTTTC		Uninf_M
NC_023657.1	tes	70941897	16	-							23.0	ATTAAA	GTCTGCCCTTGTCACTGGTCTGAGGTCATTAAAATGACATTGTGGTTCCTACATTTGTTTGTACAGAAAGTGTTGTTGGGTCTATATCGTGTTTAGACATC		6h_S
NC_023657.1	tes	70941898	10	-							22.0	ATTAAA	AGTCTGCCCTTGTCACTGGTCTGAGGTCATTAAAATGACATTGTGGTTCCTACATTTGTTTGTACAGAAAGTGTTGTTGGGTCTATATCGTGTTTAGACAT		2h_S
NC_023657.1	tss	70950491	38	-			95.0	GCCAAT						actccaccctg	8h1_S
NC_023657.1	tes	70961172	11	-							22.0	AATAAA	CCCTATGGGATCCATCTGTTTTGTAAACAATAAAGTGTCCGAGGGACTGTAGTTGTCTTCTGTCTCCGGTCTGTTTGCCGACTGTTGGCAGAGGCCTGGCC		8h1_S
NC_023657.1	tes	72083289	12	+									GAGATTCTAAATCTGAAgtgcaattatttttaataaaaggggCATTTGGAATCAGCTTCTGCTGGTCTCTCTGGGATTCGGGGCAGGGAGCGTGTGTCCAG		8h1_S
NC_023657.1	tss	72113092	10	-	78.0	GGCGGG								GCGTCAGTTTT	8h1_S
NC_023657.1	tes	72370698	10	+							40.0	TTTTTGT	TCTCTGGGGAATTTTTGTAGCATTATGCCAAATAAACATGCGGTCTCAGTGTGCTCTCGCGTGTATGAATGTGTAGTCCTTTCTGTGGTTCTCAGCCAAGG		6h_S
NC_023657.1	tes	72439487	10	-							19.0	AGTAAA	ATGACATGAATTGTTGAGTTTATTTTTACACAGTAAAGAGTGGAGAAAGACTGTGGTCTCCTTAGAACGTCTCTTCTTTTCCAAGGCTTGCCAATGCCACC		2h_M
NC_023657.1	tes	73456910	28	-									GGCCCCAGCAACACGTCAttgtgtaaagaaaaataaaagtgctgcCGTAACAGATGACTGGCTCCTGTGTGGGGAAGTAGCAAGTGGGCTGGGAAACCGAC		1h_M
NC_023657.1	tes	73456911	23	-									AGGCCCCAGCAACACGTCAttgtgtaaagaaaaataaaagtgctgcCGTAACAGATGACTGGCTCCTGTGTGGGGAAGTAGCAAGTGGGCTGGGAAACCGA		4h1_S
NC_023657.1	tes	73456914	24	-									ATTAGGCCCCAGCAACACGTCAttgtgtaaagaaaaataaaagtgctgcCGTAACAGATGACTGGCTCCTGTGTGGGGAAGTAGCAAGTGGGCTGGGAAAC		2h_S
NC_023657.1	tes	73456915	32	-									CATTAGGCCCCAGCAACACGTCAttgtgtaaagaaaaataaaagtgctgcCGTAACAGATGACTGGCTCCTGTGTGGGGAAGTAGCAAGTGGGCTGGGAAA		3h_M
NC_023657.1	tes	73741406	11	-							18.0	AATAAA	ACCTGTCCCTGCTTCTCCTTTTCTGACCGGGAAATAAATGCCCCTGAAGGAGCCAGGGCTGTCTGCTGCTTGGCATTTTCAGGGTCTGGCAGGGGAGGGCC		3h_S
NC_023657.1	tss	73745012	12	-	26.0	GGGGCG								CATTTAGTGCG	6h_S
NC_023657.1	tes	73773653	11	+							31.0	AGTAAA	GTTGACACTTTTATCCAATAAGTAAAAACTCATTAAACTACTCAAATCTTGCTGGAGGCCACTGGGTGCCTGTGTTCTCAGCATATTGATGCAGTCTCGGT		Uninf_M
NC_023657.1	tes	73958433	21	+							21.0	ATTAAA	CTGTCAGGTGCAGACAAGTGGGCGGTATCCATTAAAAAGCAGACTGAGCGTTGCCCTTGGCTGTTCTTTCCTGCTGTGCAGGAATTCCTGAGGGCTGTCTC		6h_S
NC_023657.1	tes	74162501	11	-									GTTTTGTATCATTTTGCTAAAAATTACTGGCTTAAATCTGTGTAAAGAAaatctgtctttttattgtttctttcttgtctGTTTTTGCGGTCTTACAAAAA		2h_M
NC_023657.1	tss	74549823	11	-										ccGGCACTTCC	8h1_S
NC_023658.1	tss	45811	13	+										GGCGTGGCCAT	2h_M
NC_023658.1	tss	45824	10	+										TCGTTGCTGGT	2h_M
NC_023658.1	tes	51463	10	+							19.0	AATAAA	tcaatatttattgacttgtagTAACTGCCGCCAATAAAGCAGTCTTTACCATGCTTTGTCTGATTTTATCACTTTTATGCCAATAATTTCAACCCTTGTAA		1h_M
NC_023658.1	tes	51465	28	+							21.0	AATAAA	aatatttattgacttgtagTAACTGCCGCCAATAAAGCAGTCTTTACCATGCTTTGTCTGATTTTATCACTTTTATGCCAATAATTTCAACCCTTGTAAAT		Uninf_M
NC_023658.1	tes	1319095	12	-							44.0	AATACA	GTATTCAATACAAAATCATgatttattaataaaagtttaatttccCATCTATTTATtatgtgttctttttattttagcataAAGCATGTCTATAGCACACC		2h_M
NC_023658.1	tes	5295426	16	+									TTTTTTCCTCTAATGTATAATAgtgtttaattaaaaatcttcCAGAATTAATATTCCcttttgtcactttttaaaaacataatacatcATTTATATCTGTG		2h_M
NC_023658.1	tss	7875734	11	-										ACACTATGACT	8h1_S
NC_023658.1	tes	7875810	10	-									TAATCTTAATTTAACAAAACATTACAAATCCCACCCAAGAACAGGGTTTGTTAAGATGGCAGAGCCCGGCAattgcataaaatttaaaattttaaaaccag		4h1_S
NC_023658.1	tes	7875812	15	-									TCTAATCTTAATTTAACAAAACATTACAAATCCCACCCAAGAACAGGGTTTGTTAAGATGGCAGAGCCCGGCAattgcataaaatttaaaattttaaaacc		2h_M
NC_023658.1	tss	7877590	11	-										GGACAACTCAG	8h1_S
NC_023658.1	tes	7877658	27	-									TCCTGATACCACTAACCTCCCTAATCGAAAATAACCTACTCAAATGAACTTGCCCTTGTAGTATAAACTAATACACTAGTCTTGTAAACTAGAGATGAGAC		Uninf_M
NC_023658.1	tes	7877659	12	-									ATCCTGATACCACTAACCTCCCTAATCGAAAATAACCTACTCAAATGAACTTGCCCTTGTAGTATAAACTAATACACTAGTCTTGTAAACTAGAGATGAGA		4h1_S
NC_023658.1	tes	7879529	26	-									ACCCTCAGTCTAGCCTACGAATGATCCCAAAAAGGACTAGATTGAGCCGAATTGGTAAGtagtttaaacaaaacaaatgatttcGACTCATTAAATTATGA		3h_S
NC_023658.1	tes	7879941	34	-									AGACGTCGTATGATTACTCCTTTATATCTCTATTTACTGATGAGGATCCTACTCTTTTAGTATGACCAGTACAATTGACTTCCAATCAATTAGCTTTGACA		2h_S
NC_023658.1	tes	7879942	13	-									TAGACGTCGTATGATTACTCCTTTATATCTCTATTTACTGATGAGGATCCTACTCTTTTAGTATGACCAGTACAATTGACTTCCAATCAATTAGCTTTGAC		3h_S
NC_023658.1	tes	7887442	23	-									CCAGTATCAACAAACACAAACAAGCTGATACTACTTTCACTGTTAATCCAACACAGGCATGCCTCAAGGAAGgttataaaaagtaaaaggaactcGGCAAA		Uninf_M
NC_023658.1	tes	7887501	108	-									atattttctccaccGCATAAGCCTAAGTCAGACCGAAAACCTCACCGACACTTAACAGTCCAGTATCAACAAACACAAACAAGCTGATACTACTTTCACTG		Uninf_M
NC_023658.1	tes	7887525	21	-									ATAATGTTAGTATAAGtaacatgaatattttctccaccGCATAAGCCTAAGTCAGACCGAAAACCTCACCGACACTTAACAGTCCAGTATCAACAAACACA		Uninf_M
NC_023658.1	tes	7887575	47	-									AACTGAACTCCTCATCTCACATTGGATCAATCTATCATTTCATAGAAGCAATAATGTTAGTATAAGtaacatgaatattttctccaccGCATAAGCCTAAG		Uninf_M
NC_023658.1	tes	7887649	13	-							26.0	AAGAAA	TTGGCCCAAAAGCAGCCATCAATTAAGAAAGCGTTCAAGCTCAACATCAACCATCCGAAAAATACCAAACATAAAACTGAACTCCTCATCTCACATTGGAT		Uninf_M
NC_023658.1	tes	7887842	10	-									TATGGGTAGAGGTGACAAGCCTACCGAGCCTGATGATAGCTGGTTATCCAAGATAGAATCTTAGTTCAACCTTGAGCTTACCTACAGAACCACTTAATCCT		Uninf_M
NC_023658.1	tes	7888004	58	-							48.0	CATAAA	AGCATAAAATAGCAAGAACTAACTTCTGTACCTTTTGCATAATGAATTAACTAGAAATAGTTTCGCAAAGAGAACTAAAGCCAAACCCCCCGAAATCAGAC		Uninf_M
NC_023658.1	tes	15021661	25	+							38.0	AAGAAA	aaataatttgtcaAAGAAATTCAAGGAAATGGAAGATACCATCAAACAAAAGTAAGTAccactttaaaaattgtattttattctatttatattaattagAG		Uninf_M
NC_023658.1	tss	15895904	16	+										TTTTAGCTCTT	2h_M
NC_023658.1	tes	19305783	24	+									TACCCACATTGTTAAATGTCTAAACAGtaatcattaaaacatttttgattaCCTGTGCCTTCgttttacattttttgtgctGGCAATTCTGAAGAACTGGA		2h_M
NC_023658.1	tes	19819918	12	-									CGTCCTAACAGAATGTATTCAGTAttcaaataaaagacattttggtTCAAACCTGTTTCTTTCATGTTAGTTTTTCCTCTGAATACTCAAATCATCTTTGA		Uninf_M
NC_023658.1	tes	20005890	40	+									atgtacattttgaaacatcaaatattttctgaaataataaaaggcagaaaatgaTCAGAATTCTCATAATTTCCTTGATGTGCTTTTATACAGCGATGCTT		Uninf_M
NC_023658.1	tes	20005893	72	+									tacattttgaaacatcaaatattttctgaaataataaaaggcagaaaatgaTCAGAATTCTCATAATTTCCTTGATGTGCTTTTATACAGCGATGCTTTTA		2h_M
NC_023658.1	tss	20222644	10	+	106.0	GCCAAT								TATCTAGGGAA	8h1_S
NC_023658.1	tes	22957361	10	+									CACATGTTCCccagaatgtaaaataaaaataaaaattttaaaaataaaaaaggaaagttgtCCTTTATTGTTAACATGATCCATTACATGaatatagaata		2h_M
NC_023658.1	tes	26102798	17	-									AATTCTTAAAATAGtgtgtaaataaaataacatgagtGTGCTTTAAAGAAATGTGTTATGTAgtgccttaatttaaaatatttttgacttacTTGAATTCA		2h_M
NC_023658.1	tes	27727189	21	-									TTTAAAGTGCTGCCTGTGAGTAACtcttgaataaaaacaaaatataaaaaattgagaATGTAGCCTTTTGTTCTAAGTAATTAGATACTTAAGAGTGCCCG		2h_M
NC_023658.1	tes	27914261	24	-									tttgttctgaaaTTAAAGTatgcaaaataaagaatatgcCGTTTTTATACAGTTCTGCTCTCCCTTGTGAAGTGGATGTTATTCTTCCCTAGCTTCTCTAT		6h_S
NC_023658.1	tss	27920731	12	-					31.0	TATATA				TAGCTCTCTCT	3h_S
NC_023658.1	tes	28051631	21	+									CACACTGGGTAACAGTGTAATGTcctgtgagagaataaatatattcatttatgtgTTCCGGAGCCTTCTGGGATGTGGTGGGAAAATAAATGACACTGAAG		Uninf_M
NC_023658.1	tss	28997402	12	+										AAAGGTTTTCC	0h_M
NC_023658.1	tes	29106389	12	+							20.0	AATAAA	CTGCTGCCCAAAGCTGATATCCCTGTACTCTAATAAAATGCCTCTCCCTCCTGTAATCTGTTACTGGTGTTTTGCGGGAGGGGATGGTACAGACTGAACGT		2h_M
NC_023658.1	tes	29147675	10	+							29.0	AATAAA	TAGCATGTATCACTCTGTGGAGAATAAAGCACCCTATGTACACAGCCAAAAGCCGCACTGCCTGCGCCCCTGGAACCTGGGTCCAgccctcctcagcccct		2h_M
NC_023658.1	tes	29259449	11	-							19.0	AATAAA	aaaacaagtttgtaatttataattgtatacaAATAAAAGATGTTACAAAAATTGTGCACTTCTATATATGTACCATGACATAACTAATTCGTTGAACAAGT		Uninf_M
NC_023658.1	tes	30373701	17	-									TAACAGTGCTGttttaacaaacatttgaaataaatacCACACACAAAGGcagtcattttattcttttaataagaAACTTTTGCTTACAAAAACAAGgtgta		2h_M
NC_023658.1	tes	35050990	12	-									agcacaaaggaaaatatttcaataaaggaTCAtttgacaaacaaaaaaaaagaggtctagtgagtatgaatacacacacacacacacatacacacacacac		Uninf_M
NC_023658.1	tes	35445671	12	-									acagtgctgaatatacagcaggtgctcaataaatgattctTAGTGACTTTACTTATAATATTACTATTGTGGTCATTATACCttattataagaataaataa		8h1_S
NC_023658.1	tss	35454304	11	-	41.0	GGGGCG			32.0	GTATAT				CAGCTGAGGTG	2h_S
NC_023658.1	tes	35536537	12	-							37.0	ATTAAA	GAGAATCCTTGGGATTAAAGTTTTGGTTACAAATTGTTGTTTAACTTGAAAGCCTGTTTTTCCTTGCAAACTCAAATCTGTGAGCTTGGTACCAAGTCCAG		Uninf_M
NC_023658.1	tes	35536555	124	-							19.0	ATTAAA	atttgtaatatgttttgTGAGAATCCTTGGGATTAAAGTTTTGGTTACAAATTGTTGTTTAACTTGAAAGCCTGTTTTTCCTTGCAAACTCAAATCTGTGA		Uninf_M
NC_023658.1	tes	35537032	60	-							18.0	AATAAA	TTGCTTTGAACTTTAGTTTTGCATAGACTGATAATAAACCTCTAAACCTGCCCAGCagaagtctgattttttttttttaaatacagaaacaaCTGGCAAAA		Uninf_M
NC_023658.1	tes	36315003	12	+									tcaaatacatcaaataaagtcataaaactgaaaaaagaaaaaacgaaaaaagaattaggaaaatTCAGGAAAgtatacacaaaagaataaaaatcataaca		2h_M
NC_023658.1	tes	36655277	10	-							19.0	AATAAA	AAGCCCCAGCGCCTATATTAAGGCACATTTGAATAAATTCTGTTACCAGTCCCCTCTGTCTGCCTGTGattgggggggggggtggtttGTCAGCTGACAAG		6h_S
NC_023658.1	tes	37676781	20	+							49.0	AGTAAA	TCAGTAAAATTGAAGAGGATTATTTTGCATTGAATAAACTTACAGCTAAAAAACCTTAATCTTGTGTCCATTTTGTTTGCCTTGTGCAGCTTGAACAGGAA		2h_M
NC_023658.1	tes	37676789	13	+							27.0	AATAAA	ATTGAAGAGGATTATTTTGCATTGAATAAACTTACAGCTAAAAAACCTTAATCTTGTGTCCATTTTGTTTGCCTTGTGCAGCTTGAACAGGAACGTTTTAA		Uninf_M
NC_023658.1	tes	37848110	15	-									TGGTTTCCTATTTGCAGTtacttgaataaaaaaaaaatatccttttcTGGACTGGAGTCTACTGTGGTGTGTGCCCCTAAAGCCTGGGGCAGGTAGGGTAG		2h_M
NC_023658.1	tes	37848114	14	-									CCTCTGGTTTCCTATTTGCAGTtacttgaataaaaaaaaaatatccttttcTGGACTGGAGTCTACTGTGGTGTGTGCCCCTAAAGCCTGGGGCAGGTAGG		8h1_S
NC_023658.1	tes	38381850	10	-									ACTAATGTTAACTGccttaaataaattaatagaagTCTAGTCCGTTAAAAAGGGATGTGTTTCCTGCACTCCCCCAGGGGCTGTGGGGATTAACAGGACAT		6h_S
NC_023658.1	tes	38649900	14	+							19.0	AATAAA	CCTTCTGACTTCCAGGTGATGACCGGGCCCCCAATAAATCCTGTCTTTAGGTCTTTCTGCCTTTTGCCGGTTTTTTCCTTGTCATGTATGCAAATTTGTTG		2h_M
NC_023658.1	tss	38763225	10	+	72.0	GCGGGG								gggttgCTGGC	8h1_S
NC_023658.1	tes	38777813	14	+							28.0	AATAAA	GGTAACGGGTCTAATGGTGTGGGAATAAAGTTGTATTCCAGTGCTTCCAAACGGGCCTCTCATTCCAACCCCCTTCCAAGCAAAATGAATATTCCAATCAC		2h_S
NC_023658.1	tes	38800534	13	-							45.0	AAGAAA	CCAAGAAGAAATAAGTCTGTAGGCCTTGTCAATAAATAGTTTATATACCTATGGCTTCCTGTCCTTTCTGTCCATTCTAATAGGGAATGTTAAAGTGCTGG		3h_S
NC_023658.1	tes	39113531	17	-									CTGGACTGTCTTTGTTGATTCTAActtgtaaataaagaaaatattattcaagtTTTGAGTTaacttaatatttgtttttgtagtgTTTCAAAAGGAACATC		Uninf_M
NC_023658.1	tes	40183196	10	-									ACAAGTATTtgcttttatcaaaataattctaataaaacattttaaagtaaacaagaCATGGTTTGGTCTCAGTGAAAAGGTACAAAAAGATtaagggggct		3h_S
NC_023658.1	tes	40226753	11	+							20.0	AATAAA	TGGGGATGGAAGGAATCTGTCCCGCATCGGGAATAAAATTTATGATGCAAATTCGTGTTTTGGTTCTGTTACTGTGTGTTGGGCAGGGTGCTGGGATGTGG		Uninf_M
NC_023658.1	tes	40245366	16	+									CCCCAGCAGCTCACCATGGGGATGgcagcaataaaatattttcccacaaaATCCTCTTGTCATCTGTGGTGGGGGCAGAGAGGGGAGCAGAGGGGCTGGGT		3h_S
NC_023658.1	tes	40292377	13	+									AACATATTTCagtaataaaatacagaataaaaatcaAGTGTTTTTACGCAATGGGGGTTTGAAGTGTGGGTGATATGGAATGAGGGGTGGGTCAGTGATCT		6h_S
NC_023658.1	tes	40457355	12	+									ACCCCCATTTCTGatttgtcagaattttttttaacaaaactaaaaatgaaacacaTGTGTCTGTGGTATCTATAAGTGCTTCGTCCCTTTATTGTATTTGG		6h_S
NC_023658.1	tss	40529610	13	-	54.0	CGGGGC								AGCTCAGTTAG	4h1_S
NC_023658.1	tss	40617123	11	+										GGCTCAGAGTC	3h_S
NC_023658.1	tss	40642340	33	+										GGCTCAGAGCC	8h1_S
NC_023658.1	tss	40758627	12	+										GGCTCAGAGTC	3h_S
NC_023658.1	tes	40761902	27	+							23.0	AATAAA	AAGTCAAATCCTAGAATCTGAGAGAGCAAATAAAGACCTGAGAACCTTCCAGAATCTGCATGTTCCCTGTGTTGAGTCTGTTGCAGGTGGGGATGGAGAAG		8h1_S
NC_023658.1	tes	40761905	15	+							26.0	AATAAA	TCAAATCCTAGAATCTGAGAGAGCAAATAAAGACCTGAGAACCTTCCAGAATCTGCATGTTCCCTGTGTTGAGTCTGTTGCAGGTGGGGATGGAGAAGGCT		2h_S
NC_023658.1	tes	40899230	12	+							23.0	AATAAA	taaataaaccctaGAATTTGAGAGAGCAAATAAAGACCTGAGAACCTTCCAGAATCCGCATGTTCACTGTGCTGAGTCTGTTGCAGGTGGGGGTGAAGAAG		8h1_S
NC_023658.1	tes	40899233	12	+							26.0	AATAAA	ataaaccctaGAATTTGAGAGAGCAAATAAAGACCTGAGAACCTTCCAGAATCCGCATGTTCACTGTGCTGAGTCTGTTGCAGGTGGGGGTGAAGAAGGCT		2h_S
NC_023658.1	tes	40919863	11	+							23.0	AATAAA	aaatcaattccTAGAATTTGAGAGAGCAAATAAAGACCTGAGAACCTTCCAGAATCCGCATGTTCGCTGTGCTGAGTCTGTTACGGGTGGGGGTGGAGAAA		3h_S
NC_023658.1	tss	40969141	11	+										GACTCAGAGTC	6h_S
NC_023658.1	tss	40969152	13	+										TCCTCAGACGC	8h1_S
NC_023658.1	tss	41028775	10	+										gACTCAGAGTC	2h_S
NC_023658.1	tes	41032380	11	+							22.0	AATAAA	TAGGTCAATTCTTAGAATTTGAGAGAGCAAATAAAGACCTGAGAACCTTCCAGAATCTGCATGTTCACTGTGCTGCGTCTATTGCAGGTGGGGGTGGAGAA		3h_S
NC_023658.1	tes	41032381	22	+							23.0	AATAAA	AGGTCAATTCTTAGAATTTGAGAGAGCAAATAAAGACCTGAGAACCTTCCAGAATCTGCATGTTCACTGTGCTGCGTCTATTGCAGGTGGGGGTGGAGAAG		8h1_S
NC_023658.1	tes	41032384	10	+							26.0	AATAAA	TCAATTCTTAGAATTTGAGAGAGCAAATAAAGACCTGAGAACCTTCCAGAATCTGCATGTTCACTGTGCTGCGTCTATTGCAGGTGGGGGTGGAGAAGGCT		2h_S
NC_023658.1	tss	41110123	17	+										GGCTCAGTCTC	2h_S
NC_023658.1	tes	41113401	20	+							23.0	AATAAA	AAGTCAAATCCTAGAATCTGAGAGAGCAAATAAAGACCTGAGAACCTTCCAGAATCTGCATGTTCGGTGTGCTGAGTCTGTTGCAGGTGGGGATGGAGAAG		3h_S
NC_023658.1	tes	41113404	23	+							26.0	AATAAA	TCAAATCCTAGAATCTGAGAGAGCAAATAAAGACCTGAGAACCTTCCAGAATCTGCATGTTCGGTGTGCTGAGTCTGTTGCAGGTGGGGATGGAGAAGGCA		2h_S
NC_023658.1	tss	41184414	21	+										TCCTCAGACGC	8h1_S
NC_023658.1	tes	41187696	12	+							23.0	AATAAA	AAGTCAATTCCTAGAATTTCAGAGAGCAAATAAAGACCTGAGAACCTTCCAGAATCCACATGTTCGCTGTGCTGCATCTGTTGCAGGTGGGGGTGAAGAAG		3h_S
NC_023658.1	tes	41187699	18	+							26.0	AATAAA	TCAATTCCTAGAATTTCAGAGAGCAAATAAAGACCTGAGAACCTTCCAGAATCCACATGTTCGCTGTGCTGCATCTGTTGCAGGTGGGGGTGAAGAAGGCT		6h_S
NC_023658.1	tes	41564271	11	-							22.0	AATAAA	TTTTAATCCCCTGCACTAGGCAGGTAATAATAAAGGTTGAGTTTTCCACAACTGTGTGAGTGGGTTCCTTGGTAACTGCCTCCTGCACCTCCCTCTGAACC		6h_S
NC_023658.1	tes	41914940	10	+									AGGTGAGGAGAGAATTTTCAAAATGGCAGTGATtgcaatggaagaaaaaaatgaaaggagtaGAGTATATGCAGTTGAAGTTTTTTGGTTTGGAGTGTGTT		2h_M
NC_023658.1	tes	41942040	11	-									gagtgacagggtgagactcttgtcttaaaaaataaaaattaaaaaaaaaaagaacctggatctcaatttattttttcatattctgcAGTGAAATGGAGTTG		2h_S
NC_023658.1	tss	41945791	10	-			85.0	CCAATG	32.0	CTATAA				ATTCCGGAGGC	3h_S
NC_023658.1	tes	42429564	14	-									ATCTCATTTATTGCCACAGATGcacaaaataaataacccaaaatcacaaaatgtgttaaatatgGGCCCATTTATACATATGGGGAAGGGTGTGAGACTAT		2h_M
NC_023658.1	tes	42591105	14	+									TTTGTTTACAGacagatgaaataaatttattccaaccaaagaaaaaaaaaactattaacttGTGAGTAAAAAGGTCTTGCTTCTATAacacaaatattatt		Uninf_M
NC_023658.1	tes	42688654	13	-									TAAAATTTGAGagacaaaataaatggaagaccTGAGAACCTTCCAGAGTCCACGTGTTTCTTGTGCTGATTTGTTGCAGGGGAGGAGAGTAGATGGGGCTG		8h1_S
NC_023658.1	tes	42688656	17	-									CCTAAAATTTGAGagacaaaataaatggaagaccTGAGAACCTTCCAGAGTCCACGTGTTTCTTGTGCTGATTTGTTGCAGGGGAGGAGAGTAGATGGGGC		6h_S
NC_023658.1	tes	42688670	10	-									TAAAGGAGAAGATTCCTAAAATTTGAGagacaaaataaatggaagaccTGAGAACCTTCCAGAGTCCACGTGTTTCTTGTGCTGATTTGTTGCAGGGGAGG		2h_S
NC_023658.1	tes	42688673	14	-							49.0	ATTAAA	AATTAAAGGAGAAGATTCCTAAAATTTGAGagacaaaataaatggaagaccTGAGAACCTTCCAGAGTCCACGTGTTTCTTGTGCTGATTTGTTGCAGGGG		8h1_S
NC_023658.1	tes	42825174	10	+							50.0	ATTAAA	AATTAAAGGAGAAGATTCCTAAAATTTGAGagacaaaataaatggaagaccTGAGAACCTTCCAGAGTCCACATGTTTCTTGTGCTGATTTGTTGCAGGGG		2h_M
NC_023658.1	tes	42825177	12	+									TAAAGGAGAAGATTCCTAAAATTTGAGagacaaaataaatggaagaccTGAGAACCTTCCAGAGTCCACATGTTTCTTGTGCTGATTTGTTGCAGGGGAGG		3h_S
NC_023658.1	tes	42825180	12	+									AGGAGAAGATTCCTAAAATTTGAGagacaaaataaatggaagaccTGAGAACCTTCCAGAGTCCACATGTTTCTTGTGCTGATTTGTTGCAGGGGAGGAGA		8h1_S
NC_023658.1	tes	42825191	14	+									CCTAAAATTTGAGagacaaaataaatggaagaccTGAGAACCTTCCAGAGTCCACATGTTTCTTGTGCTGATTTGTTGCAGGGGAGGAGAGTAGATGGGGC		6h_S
NC_023658.1	tes	42825194	12	+									AAAATTTGAGagacaaaataaatggaagaccTGAGAACCTTCCAGAGTCCACATGTTTCTTGTGCTGATTTGTTGCAGGGGAGGAGAGTAGATGGGGCTGT		8h1_S
NC_023658.1	tss	42909637	12	+										GGTTCTTTCTG	6h_S
NC_023658.1	tes	45221634	42	+							20.0	AATAAA	CCAGCCAGTTAAGCACAAAGGAAAGTATTTCAATAAAGCATCATTTGACaactagtgaaaaaaaaaagtaaatatcgTTGGGTACtcctaattattaaaat		Uninf_M
NC_023658.1	tes	45221650	30	+							36.0	AATAAA	AAAGGAAAGTATTTCAATAAAGCATCATTTGACaactagtgaaaaaaaaaagtaaatatcgTTGGGTACtcctaattattaaaatattcatatgtatgtgc		12h_M
NC_023658.1	tes	45667759	13	-									ACTTAGGCCTTTGAAATATCTTTcaataaagtttataattttctccataaaGGTCTTCTTGTTAATATTTCCTGGGAACTTTATGCTTTTTAACACTACTT		2h_M
NC_023658.1	tes	45936974	36	+									GAGAACGTGCTTACGAATCCACCATGATGGGAAACATTTCATCAGAAaaaattctcttcttcctgttaTTGGTAGTTCTGAacgttatttttttttcccat		2h_M
NC_023658.1	tss	46072314	13	-										gactTGCTTTC	3h_S
NC_023658.1	tes	47549611	54	+									acctaaataaaatagGTGAAAGTTCCCTGACTATTCAGGTGAATACAGAAAGTTTGaagtgttaactttttttttccatttcactgaTGCTACTGGTCACC		Uninf_M
NC_023658.1	tes	47740093	28	-									TCAAATTCTGCTTAAAGTTGCAACAGATACagatgagttaaaagaaaaaaatagctgggcatggtggtgtttgcctgtggtcccagctactcagtaggctg		2h_M
NC_023658.1	tes	48065686	24	+							22.0	AATAAA	TAGGAAAGCATGTACTATTTTCTTAAAGCAATAAACTCTTGAATGAACAAATTGCGATTTACTTTCAGACATAATTTGGAGACGGCAACAGATCAAAATGT		Uninf_M
NC_023658.1	tss	50611564	13	-			115.0	GCCAAT	30.0	ATAAAG				GGTCTGCTCTA	0h_M
NC_023658.1	tes	54575294	11	-									TTTTCAACTGTAAACTTAttctgaaataaagtaaaattctaaTTGTTTAAATACTGTGATGAATTCTGgatgttaaaatgatttttttcctactttgatTT		2h_M
NC_023658.1	tes	58357667	14	+							19.0	AATAAA	AGTAGCTCTGGGATTTTATCGCCTGTGGATCTAATAAAGTGTCTATTTAAAGAGATTTCTACTGTTTTGCCTTAAGAATACCagattgttggccaggcacg		Uninf_M
NC_023658.1	tes	61386888	16	-									aaattatgttaagtgaaatatcattgaaaataaagtttactataaataatatttcctaTGGGTCTTCATTGCCAGAGCTGGTCTAGTTCATAGAATGACAT		Uninf_M
NC_023658.1	tes	61386890	31	-									TgaaattatgttaagtgaaatatcattgaaaataaagtttactataaataatatttcctaTGGGTCTTCATTGCCAGAGCTGGTCTAGTTCATAGAATGAC		4h_M
NC_023658.1	tes	61416705	16	-									TgaaattatgttaagtgaaatatcaatgaaaataaagtttactataaataatatttcctaTGGTGTCTTCATTGCCAGAGCTGTCTAGTTCATAGAATGAG		Uninf_M
NC_023658.1	tes	64279445	14	+									TTGTTTGTTTACACTATGATACTTTctaaataaactcttttttttttaaaagtctggtcTTTCCTTCAATGTTACAgcaaaacatataaaatagacaataa		8h1_S
NC_023658.1	tes	64587023	26	-							24.0	AATAAA	ATTTTATAGTATCACTGCTGCAAACTAATAAAATGTGGCATTGAATGAAAAGAGGCATTTGTTTGATCCTTGAACGAATTAATCTTACATACTTCCCTGTT		Uninf_M
NC_023658.1	tss	67864735	13	+										ctgatGCTCTT	2h_M
NC_023658.1	tes	68054824	14	+									CAATGATGATATTTCACTACAGCCCTGATGActaaaaattttgtaaaacaagCTTAAGAATCCACATAGGTTTTTGGTAGTAGAGAGTCTTACGTCTTTTG		2h_M
NC_023658.1	tes	68199589	22	-							35.0	AATAGA	ttttttcccaccaAAAATAGAATGCAATAAACATCTTcaaattattaacaataattgtataagaaaaatgtatctttacAGCAATATTAAACATACAGCTa		Uninf_M
NC_023658.1	tes	69030000	11	+							23.0	AATAAA	CAGTATTGTCTGTGAAGGTATCTATACTAATAAAAAAGCATGTGTAGAAAACCTTGTGGTCTCTGTTCTCACTTcaagtaatttttattctttctctaaat		6h_S
NC_023658.1	tes	69149197	39	-									AAAGAGAAGACGGTGCTgtcatgaaataaaattacaacaTAGCTACCTGgagatacttttttctttctgttttgtttgtttgtttgtttgtttgtctttaa		2h_M
NC_023658.1	tes	69149201	15	-									AGGCAAAGAGAAGACGGTGCTgtcatgaaataaaattacaacaTAGCTACCTGgagatacttttttctttctgttttgtttgtttgtttgtttgtttgtct		Uninf_M
NC_023659.1	tss	302498	11	+										ctgcttttttt	3h_S
NC_023659.1	tes	15604315	10	-									ATAGTCTGATCGTGACgctgaataaatgtctttaaaaaaaaaaaaacaaaacccacaggaAACAAGAAGGCTGACTTATTTGAGtacaaaaatttaattca		6h_S
NC_023659.1	tss	17260642	13	+										AGGCTCTCTTC	0h_M
NC_023659.1	tes	22113072	14	+									CCAACtgcttcatctttaaaattaggCAGAAGATAGTTTACGAAGAGAAAAGAACCTGGAAGAAGCAAAGAAGATTACCATTAAAAACGATCCAGCTCTCC		2h_M
NC_023659.1	tss	30347278	11	+										ttttttttgtc	2h_M
NC_023659.1	tes	30561427	10	-							31.0	AATGAA	TCTGTAAACTTCAACCTGTAATGAAAGTGTAATAAAGTTGATGTGATAatgtgatataataagaaatatatatttgatcttcCTATCCAGTTCCTTTttca		2h_M
NC_023659.1	tes	31477272	36	+									gaaacaaaaacttatggCACGGGAGTAAattcagcattaaaataaatgtaattaaaaggaaaagaatgttGGTTGTCTTTATTAGTGAACGTATTTCAGGT		2h_M
NC_023659.1	tes	31477284	14	+									tatggCACGGGAGTAAattcagcattaaaataaatgtaattaaaaggaaaagaatgttGGTTGTCTTTATTAGTGAACGTATTTCAGGTGTCCTTAGAAGA		12h_M
NC_023659.1	tes	31585987	27	-									GTGATCAGACTGCTAtctgaataaaataagatttatcaaaaaaaacaaaaagaatagatATGTGATAAGATAGTAGATAATGTTAAGAGTTTCACTTTGAA		Uninf_M
NC_023659.1	tes	32485426	42	+							26.0	AATACA	TGCTGGAAATGTCAAGCAAATTATGAATACATGACCAAATATTTTGTATCGGAGAAGCTTTGAGCACCAGTTAAATCtcattccttccctttttttttcaa		2h_M
NC_023659.1	tes	32485428	10	+							28.0	AATACA	CTGGAAATGTCAAGCAAATTATGAATACATGACCAAATATTTTGTATCGGAGAAGCTTTGAGCACCAGTTAAATCtcattccttccctttttttttcaaat		Uninf_M
NC_023659.1	tss	34816027	11	+										TCGGCCATTTT	6h_S
NC_023659.1	tes	34828050	19	+							20.0	AATAAA	CATACTCCTTATGTACAGAAATCACATGAAAAATAAAGGTTCCATAATGTGTAGTTGTTTCTGTCATTTGTTGTTCTTTAAAACGAAGATCAAATTGAGAA		3h_S
NC_023659.1	tes	34828052	21	+							22.0	AATAAA	TACTCCTTATGTACAGAAATCACATGAAAAATAAAGGTTCCATAATGTGTAGTTGTTTCTGTCATTTGTTGTTCTTTAAAACGAAGATCAAATTGAGAAAT		6h_S
NC_023659.1	tes	35146991	12	-							18.0	AATAAA	TCTGTAATAACAAATTTCTATGCAAGTACATGAATAAATTATGCTCACAGCTCAGTTTTGTATAATGTGCCATTGATAACCATCATGTATATGAACAATCA		Uninf_M
NC_023659.1	tes	38787457	10	-									gtatatattttttcaaatgtatacattgttaataaattaagaaatgagaaatattcttatttatttacatgttatGAGAGTTCTGGAGGAAGTAATATGTT		Uninf_M
NC_023659.1	tes	45081818	22	-							41.0	AATAAA	TTTCACAGCAATAAATCTTCAGTTCTTTGTTTATGATTCCACTTAACAAAAGGCCTGCAGAAGTGATTTATTATTTGGGTATTTGGAGATAATATATTTGA		Uninf_M
NC_023659.1	tes	45081827	139	-							32.0	AATAAA	CAGATTTGTTTTCACAGCAATAAATCTTCAGTTCTTTGTTTATGATTCCACTTAACAAAAGGCCTGCAGAAGTGATTTATTATTTGGGTATTTGGAGATAA		2h_M
NC_023659.1	tss	48395956	10	+										attgtctCTTC	0h_M
NC_023659.1	tes	48396459	12	+									GAGTAGACAGCTCATGTGCAcgttttctgtttaaataaatgtaaaaactgcCATCTGGCAtcttccttcaaaaaaaaaaaaaaaagaaataaattactaat		1h_M
NC_023659.1	tes	48396461	52	+									GTAGACAGCTCATGTGCAcgttttctgtttaaataaatgtaaaaactgcCATCTGGCAtcttccttcaaaaaaaaaaaaaaaagaaataaattactaatat		Uninf_M
NC_023659.1	tes	48396501	14	+									aaaaactgcCATCTGGCAtcttccttcaaaaaaaaaaaaaaaagaaataaattactaatatgtctgttgatttttgtttcactcttgttaGTGATGAAACG		2h_M
NC_023659.1	tes	49637587	16	+									GAGTGGTCCACCTAAAAGGCACTCctgataataataaatgattttaaacaaGTTACATGTACAGCTCATTTCATGTTAACAAAAGgtcaattaagaaaata		2h_M
NC_023659.1	tes	57048502	21	-									GTGTGCTGTGAATgtgctttttaagaaattaaaaagagatcCTTTTAAAATTGGTTCTTTGTGTGGTATCTTCCTGTTCCTTATATTAACTTATGTCCTGG		4h_M
NC_023659.1	tes	57048503	50	-									AGTGTGCTGTGAATgtgctttttaagaaattaaaaagagatcCTTTTAAAATTGGTTCTTTGTGTGGTATCTTCCTGTTCCTTATATTAACTTATGTCCTG		2h_M
NC_023659.1	tes	58860451	14	-									TGTACAGGTTGTGTTTGTTTATGTCagtttttaataaacataaatgtggGATAGAGCTGTCTATTTAGTATATCAAAGTTTAGTAGTTTCCTCCACATTCA		Uninf_M
NC_023659.1	tes	60042311	19	+							19.0	AATAAA	TTTAAAGTTACAGTCGTTTTATATGTTGCTATAATAAAGAAGTGTTCTGCATTTGTCCATGCTTTGTTCATTCTGTAGTGCCACGTACCTGCTCAGTTCCT		2h_M
NC_023659.1	tes	60517353	14	-							19.0	GATAAA	TGAATATGTGGGCTAAGAAATAGTTTATCTTGATAAATAAACAATTAACAATTGTTTTTAAAGCCACAGTAATAGAAGACACTGTGGTATATGCGCAAGAA		2h_M
NC_023659.1	tss	60928051	19	+										TGCACGCTTTG	0h_M
NC_023659.1	tes	60928816	12	+									tttatgattatgaaataaaaactaagtaacaattgtcaaaaaaaaaaaaaagaattaattgcaAGACTTTGTAATTAAAGGGGTCGACACCTCTTATGTCT		Uninf_M
NC_023659.1	tes	62504832	12	+							33.0	TTTTTCT	gaaagtTATTTGCTCGATTTTTTCTGAATCATAATTAAACTTTATGATAAAACACTTACTTGTTTAAACTTCTTATTTACCAAACTGGGCCTTTGTTGGTT		2h_M
NC_023659.1	tss	62510061	10	+										CGGCCACAGCC	6h_S
NC_023659.1	tes	62527027	13	+									tttttatataataaaaatgttattttgaaataaagattaTGCTGACTCAAATGCAGTGTAATGGCAAGTTAAACAAATGAGTGATAGGTGCGGGTAGTCCT		Uninf_M
NC_023659.1	tes	69389414	12	-							19.0	AATAAA	CAGGCCCTCCCCCCAGGGTACTTCAGAATGCAATAAATCAAAATAATGGCACTGTGTGTATCTGTTTCCTCTATAAGCGTGTCGCCTGATTCCCAAACAGC		Uninf_M
NC_023659.1	tss	70196516	10	+										TTTCTTTTCGG	0h_M
NC_023659.1	tes	70197070	13	+									atgaattcatggcataataggtgttaaaaaaaaataaataaataaaagacctctgggctgaaaaatgtttctcttcattGAGTAGAAGTGTGGTGTCCTCT		Uninf_M
NC_023659.1	tes	70197084	24	+									taataggtgttaaaaaaaaataaataaataaaagacctctgggctgaaaaatgtttctcttcattGAGTAGAAGTGTGGTGTCCTCTCCCCCAAAGAAATA		12h_M
NC_023659.1	tss	70826167	14	+										tttatgctcTA	0h_M
NC_023659.1	tes	70826814	10	+							42.0	AATAAA	AAGCATTTCAATAAAGGAtcatttgacaaaaaaaaaaaaaaaagaaataaacattttatatattaataaatgtataataaatgtatatttacatatacatt		6h_S
NC_023659.1	tss	70870593	12	+	15.0	GGCGGC								CAGTTGCCGCC	0h_M
NC_023659.1	tes	70888552	10	+							18.0	ACTAAA	TGGGACTGTGAAATGATTGATTCATAATAAATTACTAAACGTGTGTCTTCATCTCTCTAGCCATGTGCATAAATGACTTAAGTTACTTTGTATGGTTACAT		Uninf_M
NC_023660.1	tes	1997701	10	-									CCATGAAGGGTATGGGTCTGTTTTACGCgaaataaaagtttttcaaagaaatagtgTGTTTCTTACGTCATTGTCCTGTATTTTTCAGGTGGATGGTGTAG		3h_S
NC_023660.1	tes	4200543	17	+							20.0	AATAAA	gtctcccaaggGCCCACCATGCAGAAGTGTCAATAAACCACGAGTTCTGAACTCTGTCGCCCGAGTCCTGCCTTCTTCCTGACTTCTGAGCATCTTGTCCC		2h_M
NC_023660.1	tes	4352641	62	+							28.0	ATTAAA	actacaaaaaaatccTTAGAATCATTAAATTGTGTCCCTGTATTACCAAAATAACACAGCACCGTGCATGTATAGTTTAATTGCAGTTTCATTCGTGAAAG		Uninf_M
NC_023660.1	tes	4465798	13	-							18.0	ATTAAA	TGGGTTTGTAGGGGTCCTCAAGTGCCTTTGTGATTAAAGAATGTTGGTCTATGATTGTGTTTCACTGTGAACCTGAGGATGACCAGGAGCTGCCAGCCCAG		Uninf_M
NC_023660.1	tes	5611970	10	-									ACTTATTTATAGTCATCAAAAATAGtgaataaaaaacacatttggaACCTGGACCAGATGGCAGGACTGTGTGTGTACGGGCCCCTGTGCTGTGAGCACTG		Uninf_M
NC_023660.1	tes	6305230	12	+									ctAAGTGAAGACTGTTGGCTgactggaaaataataaaagaataaattgcaACATCTTGGCTTTTAGTTACTGGCACTGACAGGGATGAGCCTCATCAGAAT		2h_M
NC_023660.1	tes	6319747	53	-									TGCTTTCCGCAGAATCAGgcatgctgttaataaatactGGTTTAATCAAAATGCTCCTTTGTCttgtgttagaattttttttaattttttatttatttttt		2h_M
NC_023660.1	tes	6882009	15	-									CCACAGATAACCTAAGACACAAATGTgcaattaaaagtttattttagacCATAGCCTGTTGTGTGCCTCTCTCGATGGCCTGTCTTCAGGGAGCTCCCTGG		2h_M
NC_023660.1	tss	6884141	14	-	65.0	GGGGCG								GCTGCGGCATT	2h_M
NC_023660.1	tes	7001697	10	+							21.0	AATAAA	CTAGGCTTGCCCACCCCAACCTTCTGGAGAAATAAAACGGTTTAGAGACCAGGAGTGCCTCggtgttccttggcttgcggGAGGAATTGGTACAGAGCCGG		3h_S
NC_023660.1	tes	7077812	10	-									CCTCTTCTTCATCCtcatatgaaataaatgaagagagcTTCCTCATTCAAACATGACTTCTTACCTTCTATTATCCCTCCTGGGCATCTTGGGCCACCATG		2h_M
NC_023660.1	tes	11749360	16	-							49.0	AATAAA	TAATAAATTTtcatatgccaaaaaaaaaaaagaaaaaaagaaaaggaaaaagggcctggacaacataaagtgacccccatctctacaaaaaaaaaaaaaaa		2h_M
NC_023660.1	tes	12196157	10	-									GTTTTCCTGTTACTGCtgtttaataataaagaaagattCGGCTTTTGGCAATCACGGACACTTTTTTCCCCTCCACCAAATGTCAGGATTGAAAGCTGCCT		6h_S
NC_023660.1	tss	12644234	12	+										GGCGCGAGTTG	2h_M
NC_023660.1	tes	12647091	11	+							19.0	AATAAA	GTTTGAAGTATGTTTAGTCAGCATGCTCAGGAAATAAATCTGAATTGCCCTTGAGACCTGCTTCTGCATTGGTTGCTTTGTTAACTCTACCTGATCTTCAC		2h_M
NC_023660.1	tes	13121269	10	-									atacttttttttttttaagaaaaaaagataaatgaataaagaatctACTCTTGGTTGGCTCTCCGGAATGTACTGATGTGGGGAGATGGGCTGGAAGGGTT		6h_S
NC_023660.1	tes	15216939	10	-							33.0	AAGAAA	TTCCGAGAGGTGTCATGAAGAAAGTTCTATTAAATAAGGTTTTGGAATGTTTCCTTTTGTCCATTGCTTTATCAGTttgtccattcatccacccatttgGG		2h_M
NC_023660.1	tes	15324256	11	+									AGGTGGTTTTCTGATGCTGTTCttaccagattaaaaaaaaagtgtaaatgaCATGGTGGTCTTGATTTTTATTACAGAAAGATATGTAATAAATATTCAGA		2h_M
NC_023660.1	tes	17072714	44	+									ATTCcaagttgtttatttgttttccaataaaaaaattacaattaaaaaaaattttcttatttgatgAGAATGATACAGAATCAAAAAACTCAGTGAATTGT		2h_M
NC_023660.1	tss	18691459	11	+										tggttggACAG	8h1_S
NC_023660.1	tss	18691492	17	+										AGGTCGGAGCC	2h_M
NC_023660.1	tes	20274438	10	+							25.0	ATTAAA	TACCCCAGACTTGCCTCTGGGGCCTGATTAAATAAGGCTGTTTTGATAAAAGGTGTCCTGCAAGATGCTTGGGGACCAGGGAGAACAGCATCAGCTCTACC		2h_M
NC_023660.1	tss	20379178	10	+	30.0	TAAAAG								CCCATCTCTCT	0h_M
NC_023660.1	tss	20379179	21	+	31.0	TAAAAG								CCATCTCTCTC	2h_M
NC_023660.1	tes	20383303	13	+							31.0	AATAAA	TCAGTCAGCCCATGGCCCCCAATAAAGGCAGCTGCTTCTGCCCCCTCTGAACCAGcctcatgtgtgtgtatgtgttcgtgtgtgcgtgcacatgtgcgtgt		2h_S
NC_023660.1	tes	20590181	10	+							21.0	AGTAAA	TTAAGGACCGAAGTGTTTCACGTGGATCTCAGTAAAGGATCTTTGGAGCCAGATTTGTTGACTCATTATTGTAGGAGAGAATTTGTGGGTTATGGCAGTAA		3h_S
NC_023660.1	tes	20590183	11	+							23.0	AGTAAA	AAGGACCGAAGTGTTTCACGTGGATCTCAGTAAAGGATCTTTGGAGCCAGATTTGTTGACTCATTATTGTAGGAGAGAATTTGTGGGTTATGGCAGTAATA		Uninf_M
NC_023660.1	tes	20668267	23	+									CCAATTTTCATTCCCACTTtatatgtgtaaataaaatattcaactttCCAACCCCCTTCCCCTCTGCTTATCTGCGATGTCACCACCTTTTGCTTCCCTGT		2h_M
NC_023660.1	tes	21738780	44	+									GTGACAATTTGAATTGGTTTTATACGTagaggaataaaatgaaatactaaatcttttcttatattttttccctGTGTGATTGTATCATGAATTGCAAGTGT		Uninf_M
NC_023660.1	tes	21949797	10	+									CCTTCGTTTATTCTTCATGCGTtctttcattcagtaaacatttattgagcagctgtTTTGTGCCTAGTGATGAATTAGGTGGGGTCCTTGGCTCCAGGAGC		Uninf_M
NC_023660.1	tes	22089647	23	+									AATGTCCTTCCATAGcataggaagaagaaaataaaagtctccTTTCCACCAGTGTTGACTTGTGTGTGTTGCATGAAACATCTTCCTGTGGGAGTGGTACT		Uninf_M
NC_023660.1	tes	23373794	29	-							21.0	AGTAAA	TATTGCAAATATTACCATAAGTGGGTAAAAGTAAAATTCCTCTTCTGAAAATGTGTCCTGtgcttttagatttttaaattccataataTACATTCTTAATT		Uninf_M
NC_023660.1	tes	23373981	12	-									TGATGGAGCATGCTTCTTAAATCCTTTAAAAACACTCACCATATAAACTTGCATTTGAGCTtgtgtgttctttttcttaatgtGTAGAGTTCTCCTTTCTC		2h_M
NC_023660.1	tes	23373985	13	-									ATGCTGATGGAGCATGCTTCTTAAATCCTTTAAAAACACTCACCATATAAACTTGCATTTGAGCTtgtgtgttctttttcttaatgtGTAGAGTTCTCCTT		Uninf_M
NC_023660.1	tes	24204233	14	+							23.0	AATAAA	ACTTTGCTGTTCCTTACTTTACTGCCTGAATAAAGAGCCCTAAGTTTGTACTATATACCGTTCTTTCGTGTGAAGGAGAAAGGTGTGTATGCCTTGCATCC		8h1_S
NC_023660.1	tes	24204236	10	+							26.0	AATAAA	TTGCTGTTCCTTACTTTACTGCCTGAATAAAGAGCCCTAAGTTTGTACTATATACCGTTCTTTCGTGTGAAGGAGAAAGGTGTGTATGCCTTGCATCCAAA		6h_S
NC_023660.1	tes	24210229	14	-							21.0	TATAAA	ATGTAGTATTTTCAGCTACTCTCTATTGTTATAAAATGTTGTAGTACTAAATCTTGTTTCTGgatttttgtgttgttgttgttgtgttctACAGGGTTGtt		2h_M
NC_023660.1	tes	24620294	30	+									AAGCACTGCACAAACAAGCAATCAAATtatgaataaacataataaatatcagCTGTGTGTGACTGAGTGATTGCTGTAGTTTCTCAGTATGCCTAGGCTCT		Uninf_M
NC_023660.1	tes	25172518	10	-									AGAGTCATTtatgagcagaaaaaaaaaaaagtaaaactttgcTAATATTAACCCTTCTTTAGCTCCTCGAGGGTCTGTGACCTGCATCACAAGGGGTCGGG		8h1_S
NC_023660.1	tes	25339726	15	-							21.0	AATAGA	TCTTAAAAGCTCAAATTTGTAGACTTCTAAATAGAATAAACACTTGCAGCAGATGGCATTGCCTACATTTTTTCCTGAAAGCTTTGGTAATAAGTCATTGT		2h_M
NC_023660.1	tes	28775471	10	+									GCTGTCAGTGAAAGTTggtgaatgaatgcataaataaatgaagtcgAACTCTGTATTAGGCCTTCTTGCATTGCTATggagaaatacctgaggctaggtaa		6h_S
NC_023660.1	tes	32735091	11	-							21.0	AGTAAA	TGCCCTTCGCTCCCCGCCCTTGCGCCGTTAGTAAACATGGGTTAAACGAAACCCTGGTTCTGCCTCCTTTACGAACACGCTGGCCTCTCTCTCTCAACCGC		6h_S
NC_023660.1	tes	32764337	11	-							44.0	TTTTTGT	TACCCCTTTTTGTAAATCTTGTTCATTGTAAATCAAATACAGTCGTCTTTTTCACTCTGTGGGTTGGCTGAGTTCCTACTGGGGCTGCGGTGCCCCTGTTC		2h_S
NC_023661.1	tes	1570170	24	-									ATTGAAGTGGGTCAAAAGAATTAGATGTACagtgaagggaaaagaaaaaaatgggcgAAGAGAGGATGGAAAataaaggattcttttttttttctgtttct		2h_M
NC_023661.1	tes	2113716	24	-									AAAGGAACAATGCTTgtaaaagaaaagcagttttctCCTACctaaaaaaaagatagtaaagtGTGTTCTGTTCTTATCTTTTTAATGACTAAGcttaaaac		2h_M
NC_023661.1	tes	2152250	10	+							38.0	AATAAA	TACAATGGCATTCAATAAAGTATACatgtttctgggaaaaaaaaaaaaaaagaatagcttccAAAAACTGGAAGATCTTGGGATGTGAAGACTCAGAGGGT		3h_S
NC_023661.1	tes	2986978	11	+									cactttaaaatgtcaaaactaatttttgtaataaatgtttatttttcacattgaGTTTGTTTAAATCCTGAAGTTCTTCCTTAAGAGAATTGGGACTCCTA		Uninf_M
NC_023661.1	tes	3226251	14	-							40.0	AATAAA	TTCTCCCTGAAATAAAGAACAgcttgacagaaaaaaaaaaaaagaagaaaatgtggcacatatacaccatggaatactatgcagccataaaaaaggatgag		2h_M
NC_023661.1	tss	3226668	10	-										acacccCTTCC	2h_M
NC_023661.1	tes	3590049	22	-							13.0	AATAGA	ttctttttgtaaatatatatataatgagttTCATTAAAATAGATTATCCCACATTACTTGTACTGCTACAGTTATTCTTCCCAGGCAACTTTGTTCAGCGA		8h1_S
NC_023661.1	tss	3606077	29	-										TCAGCAGAGAG	8h1_S
NC_023661.1	tes	3725234	12	-									AATTGAACTCTTTCCTAATTCTaggtctcaaaaatgaaaaaaaaaaaaaaagataaggttaACCAGATACATCTTAAGAGCTGATGGCTCTTCATTCCCTA		Uninf_M
NC_023661.1	tes	3731662	11	-							25.0	AATAAA	TGTGCACGGCCTTGTTCTAACCTGGAATAAAGGTGATTGATTGTATTGTAactaactgattttaaaatttctgtgagtGACGAGGATTTTGGAGCCTTTGA		8h1_S
NC_023661.1	tes	3853074	13	+									CCATCCTGGAATTAGTTtttctaaaatgtgaataaaCTGGTTTTATAAAAAGCAGGCTTGGCTGTGTCTTCCCTACCATGAGACTGTAAAAGGCTCAGGGT		6h_S
NC_023661.1	tes	4032357	13	+							20.0	AATAAA	GGGGCTTGAGGAAGATGAGTTTGTTGATTTAAATAAAGAATGTGTCATTTTTGAATGGACTCTGGCTGTGTCTGGGGCCGCTGTGCCACTGTGGGGAAGGG		Uninf_M
NC_023661.1	tes	7723817	21	-									GTGGTTTTATACTGAAGgaaaacacaagcaaaaaaaaaaaaaaaaaaaaaagcatctatcTCAATCCTAATTTCTCCTCCATTCCTTTTCCCTGCTTCCAG		2h_S
NC_023661.1	tes	7725271	11	-							23.0	ATTAAA	cagcctccccgTGCCAAAAATCTTTTCATTAAAGAATGTTTTGGAACTTCACTCGCTGGCCtggcctttcttctctctcctccctatACCTTGAACAGGGA		2h_S
NC_023661.1	tes	7806509	17	-							20.0	AATAAA	GGGGGAGGATGGGACTTGGGTTTTTCCAAGAATAAACTTTAATTCCTGTCATGTGTCTTGGCTACTTTCTTGGATGGGAGGAATCAGAGAAGATAGGAAGC		Uninf_M
NC_023661.1	tes	7856865	19	+									GGGTTAGAGAAGTGCTTACTAAGGAgttttctaataaaaacaaatgccacATTGACTTGTCTGTTTTCTTAGCCCCCGGGTGAGCACAGGTGATTATTGGA		2h_M
NC_023661.1	tes	7856866	19	+									GGTTAGAGAAGTGCTTACTAAGGAgttttctaataaaaacaaatgccacATTGACTTGTCTGTTTTCTTAGCCCCCGGGTGAGCACAGGTGATTATTGGAA		Uninf_M
NC_023661.1	tes	8640249	14	+							21.0	CATAAA	CTAACCCCAGGAAAGATGACAGCACATTGCCATAAAGTTCTGGTTGTTTTCTAAGCCAGTGCAACTGCTTATTTTAGGAATTTTCCGAGATAGGGTGGGGA		8h1_S
NC_023661.1	tss	8857910	16	+										CAGCCAGAGAA	6h_S
NC_023661.1	tes	8866404	21	+							20.0	ATTAAA	GGTCTCACTTATACCAAAGGGAAAACTCTTCATTAAAGTCCGTatttcttctacctctgcctcTTAATCCTGGGAAGCCTATTGTGTACGCCGCGGGCCCT		6h_S
NC_023661.1	tes	8866406	11	+							22.0	ATTAAA	TCTCACTTATACCAAAGGGAAAACTCTTCATTAAAGTCCGTatttcttctacctctgcctcTTAATCCTGGGAAGCCTATTGTGTACGCCGCGGGCCCTTA		3h_S
NC_023661.1	tes	8906876	43	+							21.0	AATAAA	AAGAACCCAGGGCTCCCCAGTGTGGATACTAATAAACCTCTTTGGAGCACACTCTCAGAGCTGCTTATCTCTCATTTCCCTGATGCCAGCCTGGCTTGGGT		2h_M
NC_023661.1	tes	9617224	17	+									CTGGTCtgactttataaattatttaataaaatgaactaTTATCAAATAAAACATATGACTCAGTCCTTTATAGTTGTCTTTTAATAAAACAGGCATTTGAT		Uninf_M
NC_023661.1	tes	9821812	12	-							20.0	AATAAA	TCTGAATCAAGATGAGTGGGAAACCATCTCAATAAACACATTTTGGATAAATCCTGTTTATTGTCTTGTTTAAGGGTTAGGAAGTTCCTGTCTCAAGTATT		3h_S
NC_023661.1	tss	9823212	11	-			95.0	GACCAA	29.0	ATATAA				TCGCTCTTTTC	6h_S
NC_023661.1	tes	9852993	14	+							18.0	AATAAA	TATTAACTGACCTGTTTTGGGACCTGTTACCCAAATAAAAGATGTTTCTAGACATCTGTACAGTATCTGATtcatttgttttgggaaaggggtgggcatgT		6h_S
NC_023661.1	tes	10186367	33	+							27.0	AATAAA	CCGAGCAGAACTGCACTCTTCTCAAATAAAGCTTCATCCTTGAAACACAAATGTTTCTTACTCACACGCCatcctgatttcttttcttgagaccAGAGGGT		2h_M
NC_023661.1	tes	10243064	15	+									CTCGATGCCTTTGAGTTTTGTattcaataaactttttttgtctgttgataatattttaattgctCAGTGACGTTCCATAACCCGGCTGGCTCAGCTGGAAT		Uninf_M
NC_023661.1	tes	10243297	11	+									AGATAGGTTGCTGacttttattttgtcaaataaagacattaaaaaaggCAATTACCATCTACCATCATGTCATttcataaaaagataaaatttcaatTCCA		Uninf_M
NC_023661.1	tss	10267954	10	+	31.0	GCTATA								ACAGCCCATCC	0h_M
NC_023661.1	tss	10267956	15	+	33.0	GCTATA								AGCCCATCCCC	3h_S
NC_023661.1	tes	10269357	13	+									GAGTCAAATCCAGTGGTGGGTAATtgtacaataaatttttttttggtcaaatttaCCCTTGTGTCCTGGTTTCCGAATTATTTCTGTTCCTCCTTGACTTA		8h1_S
NC_023661.1	tes	10269361	40	+									CAAATCCAGTGGTGGGTAATtgtacaataaatttttttttggtcaaatttaCCCTTGTGTCCTGGTTTCCGAATTATTTCTGTTCCTCCTTGACTTAGCGG		12h_M
NC_023661.1	tes	11617711	16	+							32.0	AATAAA	GGCCCCACCTGCCAATAGTAATAAAACAATGtcacttttttaaaacatgaactgGAGAGTTGGTGAATTTGTGCACGGGAGGGTGGAAAGTGGGAGGAATA		Uninf_M
NC_023661.1	tss	11691000	12	+										CGCTCGCCTCG	0h_M
NC_023661.1	tes	12291730	51	-							21.0	AGTAAA	GGTTCAAAGATAAGACTCTTCTTTTGTAAAGTAAATAAATTCTTCAAAATGCTTGCTGAGTggtttttgtctgactgggtcaCACCAAGTGCAAAACTGCT		Uninf_M
NC_023661.1	tes	12756453	54	-									GGTTTGAGAGTTAGAAAAGACCGtggaagaatttaaaaaaaaaaaaaaaaagcaccaaatcGAGGAAACTCCTTTGCAGCAAATTATTTCACTCTTCCTAA		Uninf_M
NC_023661.1	tes	12760371	16	+									GGATAttcttgtaaaaaataaaaataaagtttttttaacgggaaaaaaaaatgtctgtgaGATGGCTTTGGAGAAGCTTTTGGAAAGAAGGTGTGCCTAAA		2h_M
NC_023661.1	tes	12814490	18	+									tattttatatgtataattttatacaattaaaaatagatttttgtctAGTGAGCCAGACTGACTCTTTCTTGAGACCTATATATTAGAGAAGCTCTAAAACG		Uninf_M
NC_023661.1	tes	14216567	17	+									tcacttaaaaaaaaacttgaataaaatattgaaacctaaaaaaaaagaaaagatacatttttttcaccACtatatggcacatactctaaaactaaccacat		2h_M
NC_023661.1	tes	14237841	15	-							40.0	AATAAA	TGCTCCTTTAAATAAAGCGTTTGtgtttcaagttaaaaaaaaaaaaaaaaagattggatttCTCCTACTGTTCCTGGGAAGAACTAGATATAGCCTAAAGG		3h_S
NC_023661.1	tss	14238239	10	-										CGTCTCTCTCC	3h_S
NC_023661.1	tes	16737340	13	-									TATGCAATGcaccatttgttttttatttcattaaaggaAGTTTAATTTAAATTGAAGTTGTGTGAGGAGCTTGATATTGGCCTCTGTTATCCTTTCATATC		Uninf_M
NC_023661.1	tes	16740130	10	+									atacaaaagaaatggaaaaggggcagagaagccaaaaaaaaaaaaaaaaaagcatttgggcTCGATAAGAAGTTATATACTCCAAGTTTGGATTTCAAATG		Uninf_M
NC_023661.1	tes	17319440	10	-									atacattttatatctggatttttacaaataaagatggCTATTATAATGGAATTTGTCTGTGCCCTCGTCGCTTCTTTGGTACAGATGTCTATGTGATCTGG		6h_S
NC_023661.1	tss	17415157	10	+										TTGCCCTCTTT	0h_M
NC_023661.1	tes	18413985	12	+									TATAGTTTATACAGTTTTAAAGaatcattatttattaaatttttggaAGCATCCTGTGTGCTGACACTGGTTATTTTTCCCAGTAAAATCATCTGCAAGTC		Uninf_M
NC_023661.1	tes	18902347	14	+									TATTGTTAaggaatacatacatatataataaattatacattttttaaaaaatctttgctaaCATTTTACTTCCTAATTTTTAATTCCCCTTTCCTCTGCCT		Uninf_M
NC_023661.1	tes	19680952	75	-									TAAAATGTAGAGCAATTGTAATGCATCaataaaatgggtaaattttCTGAATCGTGGCTGTTTTTGACTTCTGTTATAGGATATAAAGGGGATCAATAAAT		Uninf_M
NC_023661.1	tes	19680956	22	-									ATGGTAAAATGTAGAGCAATTGTAATGCATCaataaaatgggtaaattttCTGAATCGTGGCTGTTTTTGACTTCTGTTATAGGATATAAAGGGGATCAAT		6h_M
NC_023661.1	tes	20938702	11	+							21.0	AATAAA	TCTCTCACTGCATTTGGTCAGGGGGGCATGAATAAAGGCTACAGGCTCCAACGTGTGTGGCAGCTTCTGGTCTTTCCCTCTGGGTGCTTAGTGTCCCATCT		3h_S
NC_023661.1	tes	21895832	23	-							42.0	ATTAAA	ACTGTCAGATTAAATTACAGCTTTTATGGATGATTAAATTTTAGTacattttcatttggtttgtgtgtttttgttattgtttatagATTTAAGGCCTTTAT		Uninf_M
NC_023661.1	tes	21895907	20	-									TAACTGATTTCTATGGCTTTCAAagctaaaatatataatatactaaacCAACTCTAATATTGCTTCTTGTGTTTTACTGTCAGATTAAATTACAGCTTTTA		2h_M
NC_023661.1	tes	22150569	28	-							22.0	AATAAA	AAATTTGCAATTAATTCTACCATCTTACAATAAAGTGACAATTGAATGAAACAAGGTTTTTCAAGTTGTATAATTCTCTGAAATACTCAGCTTTTGTCATC		Uninf_M
NC_023661.1	tes	22457462	61	+							46.0	AATACA	TTAACAATACATACCAACATactaaataaattgttttaagacaaaaaaaaatactttgataaTATTTGAATCCCATTAGTTAACTTTTACCCTTAGAAATA		Uninf_M
NC_023661.1	tes	23140523	19	+							22.0	AATAAA	CACTTTGTATATAGAATTTTGCTATATTCAATAAATCTGTTTGGAGGAAAATGGATCTTTTCTAGATTCTTTAAACTTAACCaaatgttctttttgttcag		2h_M
NC_023661.1	tes	23615107	16	-									aagaTAGGAAGCtgcttatatatttaataataaaagaagtgcACAAGCTGCCATGTGAGTCGTGGGAAAGTTGCTTTTGGGGTGTGGGTGGCAATCATCAG		2h_M
NC_023661.1	tss	24527514	12	-										GTTTTGAGGCA	6h_S
NC_023661.1	tss	30095126	15	-										TAGGGCTTTTA	0h_M
NC_023661.1	tss	30095129	28	-										ATTTAGGGCTT	2h_M
NC_023661.1	tes	32479261	14	+									ACATTATGATTTCCCAGTTTGGTTTTCCATATGccaactacaaaagaaaaatataaaagtaaaacaaacaaacctaaaaCTGCTTGGCATTTGAGTAGCTT		2h_M
NC_023661.1	tes	39221403	210	-									gctgctggaacctATTCCCTATGAATTCATGGCATAATAGGTGTTAAAAAAAGACCTCTgcactgggaaaaaaataatttgcttagGATGACACAGTTTGT		Uninf_M
NC_023661.1	tes	39334886	73	+									CCAGCCAGTTAAGCACAAaggaaaatatctcaataaaggaTCATTTGACAActggtggaaaaaaaataataatgggagactttaacaccccactgtcaaca		Uninf_M
NC_023661.1	tes	39334887	17	+									CAGCCAGTTAAGCACAAaggaaaatatctcaataaaggaTCATTTGACAActggtggaaaaaaaataataatgggagactttaacaccccactgtcaacat		3h_M
NC_023661.1	tes	39334901	180	+									CAAaggaaaatatctcaataaaggaTCATTTGACAActggtggaaaaaaaataataatgggagactttaacaccccactgtcaacattagacagatcaatg		Uninf_M
NC_023661.1	tes	40102770	10	+									GCAATGTATTGTGAGTACTGAtctgtatataataaaaattatcaaagaaaatgaCCAGTCATTTGTAAATGCTGTCTACTCCAGAAAGCCTTCCTTCATCT		2h_M
NC_023661.1	tes	40416555	15	-							29.0	GATAAA	ATTTTCTATGATGATTTTTCAGATAAAGATAATAAACTTACAGACAGAAACTACTTCTGTGTTAAGCTCTTATTCTTACGAACCTTATAGGAAATaccctg		2h_S
NC_023661.1	tes	40416556	12	-							28.0	GATAAA	AATTTTCTATGATGATTTTTCAGATAAAGATAATAAACTTACAGACAGAAACTACTTCTGTGTTAAGCTCTTATTCTTACGAACCTTATAGGAAATaccct		6h_S
NC_023661.1	tes	40622625	96	-									TGGAAATGTACGTTATTTCCAAAGTCATTTCATTGAAGATGAAAACTTTAATTTCTTCTGTGATCTGTACTTACACTAAGTTTGGATTATCACAAAGAAGA		Uninf_M
NC_023661.1	tes	41033196	76	+									CAGCTGGTGGGGTctcaataaaagttattttccactggaaaaaaaaaaaaagataaggaatcTGAGACTCAGAAATATTAAGTTACTTGGCTGGGGTAACA		2h_S
NC_023661.1	tss	41549742	15	+	39.0	ATAAAG								ATGCAGCCTTT	0h_M
NC_023661.1	tes	41550041	20	+									ACCATGATAGTTCtttgtacataaaataaacatttggggaaaaaaaaaaaagttaatgcagACAatgtacagaaatacaaaccattCTGTCAAAACCAAAG		Uninf_M
NC_023661.1	tes	44488388	12	+							27.0	AATAAA	AATGTATGCAAAAGCCTGGCAAACAATAAACACTCATCTGACTTTAGCCGATTTCATGTTTCCACTATTGTGTAAAAACTCCTAACTAGTTCCACCCCTCT		Uninf_M
NC_023661.1	tes	44566398	44	+									AAGATATTTGAAATTGTGTAATtcttgaataaaacatttttcaaaactaaagTTTTTGTTATATGTTACATTTAActtatacataattataaataatgcaa		Uninf_M
NC_023661.1	tes	46109117	12	-									ACATTTGCTCTAGTATGgtgtatttaaataataaaaacttaaaagaaaaaatatttaatggtgTTTGGGTTTAaacactgctttttcttttctgtattttg		2h_M
NC_023661.1	tes	46825305	11	-									CCTTAaaagtgtaagaaaaataaagttatcattcatttgaaaaaaaaaaaattgttaaattggtgtccttgtggCAGGGATGATGGGTGAAGTCTTCTATT		1h_M
NC_023661.1	tes	47783275	24	-									gtgaaaagattttatttatgaaattaaccatttaataaagaaatatttacctAATATCTGAGTGTATGCCATTCAGTATTTTTAGAGGTGCTCCAAAGTCA		3h_S
NC_023661.1	tss	47786225	18	-	46.0	GCGGCG			27.0	ATATAA				CGCCTGGGCAG	6h_S
NC_023661.1	tes	53809414	11	-									GGATTTTGTTGGTAATTTATACAAtaaaagggaaatacaaatttaaaaaaatctaaacatttctaaatagtcaaaaataaaccaacacatttataaataat		Uninf_M
NC_023661.1	tes	53809615	11	-							18.0	AATAAA	CTCTAACTCATGGCATACTAGATATGTTTGTCAATAAACTTATGACATGAATGCTTAATGCCTCTTTTTTGAAATAGGGAATGTAATACTTGACCATTTGC		2h_M
NC_023661.1	tes	55487665	10	+									AAAGCAATGTTGTTAAAATTAgctcaataaaaatgattttaaaatgtaaaacttgaatGTTGAATTTATTTGATAGACGTTAAAGGTAAAAGGTATAAAGT		Uninf_M
NC_023661.1	tes	57429481	16	-									ctTTAATGTTTTttccagtgaaaataaaaataaatcctcttATATTAAATCTAAGCAACTGCTTATTATTAGTAGTTTATACTTTTGCTTAACTCTGTTAT		2h_M
NC_023661.1	tes	62886736	40	-							16.0	ATTAAA	TGCATGTTATTGTGGCAAGAATATGCTAAATGTCATTAAAATCCTCCAACATGATGGATCTGCTTATGGTCTTGTTTGTTGACATGAGAAATTAACATTCT		2h_M
NC_023661.1	tes	65409567	19	+									ATTGTTTGGAAATATGTCCtatggaaagaataaaaggatTTACTTCACAGCTAGCATGTTCACAGATTTGAAAGAAGTTTCATTAAAAGCGCCATTGCTTT		2h_M
NC_023661.1	tes	66150251	24	-									TTTCAAGCAGAAATTCCAGTTGGCATTTGtagatacaaagaaaatgaaaaaggtgGGTTATTAGTAAAGTTACATAGCTGAATTTATGCTTTCAGTGTAAT		2h_M
NC_023661.1	tes	67639276	19	-									attcattcatttttcccctcagaataatttaataaaaccATCAGTTGAACTTGAGCTGGCTGATCATTTCACTTATTAATTTAAAGTGTAAATGCACCCAT		Uninf_M
NC_023661.1	tes	69428724	10	-									TTGTCCCATTCGCACAGATATTTTGggataataaaggaaaataagctACAATTGCTTGTcgtctttttttcttaactgcAAAGTACTTTTttgattttagg		Uninf_M
NC_023661.1	tes	76060240	16	+									AACATCGGAGAAAGTATGAGCGAAAACGTGAAGAGCGAGAGATCAAAGAAAGAATAGAACGAGTTAAGAAGGCTCGAGAAGAGCATGAGAGAACCCAGAGG		2h_M
NC_023661.1	tss	76655795	10	-										taataggtTCA	0h_M
NC_023661.1	tss	77521722	10	-										TCCCACCCATG	2h_S
NC_023661.1	tss	78884957	12	+	125.0	GGGCGG								GTGACAGAGGG	6h_S
NC_023661.1	tes	78907607	21	+							41.0	AAGAAA	TATAGGCCTTAAGAAATCACtacaaaatgcaaataaagttACTCAAATCTGTGAAGACTGTATTTGCTATAACTTTATTGGTATTGTTTTTCTAGTAATTT		6h_M
NC_023661.1	tes	78907611	39	+							45.0	AAGAAA	GGCCTTAAGAAATCACtacaaaatgcaaataaagttACTCAAATCTGTGAAGACTGTATTTGCTATAACTTTATTGGTATTGTTTTTCTAGTAATTTAAGA		Uninf_M
NC_023661.1	tes	78907951	10	+									AATGACACTACATTTTCAGGAACtgaaatcattaaaattttatttgaataattatgTGCTGAAATTTGAGTATCTGATTTTCTAGACCTTCCCTCCTACCC		Uninf_M
NC_023661.1	tss	82662408	12	-										CTTACGAGAGA	3h_S
NC_023661.1	tes	84533454	12	+							18.0	AATAAA	gtggggatttttttaaatgtctacattCTTTCTAATAAACTGTTGGAAGACTTCTTGGCTGTCCTTTTAAGTGTCTGGCTTActgtaatttttatgtattt		6h_S
NC_023661.1	tes	86478508	10	+							24.0	AATAAA	CTATGTAATTCGCAGTGATTCCATCTTAATAAAAGTTCTGTGATCTGCAAACCTGCCCCCTGTCctttttttataaattgagaatttttttttttttaatt		Uninf_M
NC_023661.1	tss	87267115	40	+	33.0	GCTATA								TTTGCGCGTTT	0h_M
NC_023661.1	tes	87277630	13	+							18.0	ATTAAA	AGTAGAGCAACCCATTAATATTTTGTAGTCTGTATTAAACCTGAACTGAGACCTTGATGAGTCTTTATTTTAGGAGGTATATTACTAGCTTTTGATTTTAA		Uninf_M
NC_023661.1	tes	87535259	12	-							34.0	AGTAAA	TCAGTAATCATTTAAAAGTAAAGACTCtgtcatgcaaaaaaaaaaaaaaaaggctagcaaTAGCAAGATTCGgagatgtggaaaaactggaactctcatac		6h_S
NC_023661.1	tes	88011616	12	-							27.0	AATAAA	CCTCGTTTTGTCTTCACCCGTGTAATAAAGGTGTTTGTTGTTCTGTTCCCCTATTTGTGTTGCCTGAATATTTGACTGTCTGCTTTATGTCCTTGCCCTGC		Uninf_M
NC_023661.1	tss	88014701	17	-	47.0	GGGGCG								GATTTCTCTTT	0h_M
NC_023661.1	tes	90007977	13	+							19.0	AGTAAA	CTCAGGCTTGAAATGCATTATTTTGAATGTGAAGTAAATACTGTACCTTTACTTGACAGGCTCAAAGAGGTTATGTGCCTGAAGTCATACAGTGAATAAGC		2h_M
NC_023661.1	tes	90317118	11	-									tctgaaactgaattaaaatactcatttaaaaataaaaaaaaaaaaaaaaaacctttgggcATAGGGTCTGTGGATCAACACTTTTCTAAAAGCATCCTTGt		6h_S
NC_023661.1	tes	90746775	19	+									CAGAACTGATATGCATGAATGgcacttaaaataaatatattatgttaACTCTATTTACAACACTGATTGGCCTCCGTCATTTGCTGTAATTGAAGAAGTGA		2h_M
NC_023661.1	tss	92809591	19	+	49.0	GGCGGG								GTGACACAGTG	8h1_S
NC_023661.1	tes	92833045	14	+							16.0	AATAAA	GGGggatgtgaaaataattttatgaggTTGTCTAAAATAAAGAGTAGTTTCTTATGCTTggtgttttcagtattttttacaTTCCTGTACAGCAAGTATCA		8h1_S
NC_023661.1	tes	93414027	15	-									agTGAAAAGGTCAAGATAcaaatgtgtattaaaaaaaaaaaaaaaaaaaaagcctattaaTAGGGTTTCTGCGCGGTGCAGGGTTGTAAACCTGCTTTATC		3h_S
NC_023661.1	tes	94174603	17	-							31.0	AATAAA	TTCTACCATAAGTGACACCAATAAATGTTTGTcacttacaaaaaaagaaaattaaacaacaacacacttctaaataacatacAGATCTAAAAAAACTGTga		1h_M
NC_023661.1	tes	94907656	12	+									tttatattttaaaagattctgccagaaaataaaaccacaccTTGTTCTAAAGCCCAGGGTTATGGACCAACTCAGTGCTTCAGGTCTTAAGGCCTCCATAC		2h_M
NC_023661.1	tes	95379877	45	+									aaaatagctatttttattcttttgtataaataaaatttcacaggCTTCAAATTCTCATGCTTTACTTTTAAACCCAAGattgttttttcacttatttattc		2h_M
NC_023661.1	tes	97715756	36	+							37.0	AATGAA	GGAGTGGAAGGAGGAATGAACGTTTCATTCTCATTAATAAAGACATTATCCTAATTATcctatggttttgtttttgtttttttagtactcatttattttct		2h_M
NC_023661.1	tes	97715762	11	+							43.0	AATGAA	GAAGGAGGAATGAACGTTTCATTCTCATTAATAAAGACATTATCCTAATTATcctatggttttgtttttgtttttttagtactcatttattttctagaatt		Uninf_M
NC_023661.1	tes	100096980	10	-							18.0	ATTAAA	tgaaaaaaactgTGTTTCACTTAAAGGGGTTAATTAAATGATTGAAACTTGGCTGTGCCTATTGCTTCTTAATGCGGGGGGGACAGGACAGTGGCCTGGGC		6h_S
NC_023661.1	tes	100965497	67	+									AAAACCAAACCCTGAACCCTTTTAAAGaacaataaaacatattttacacGCTCTTTGTGCATTTTTTCCCTCCATCCTCATGAGTTTATGTCTGTGCTTAT		2h_M
NC_023661.1	tes	103838024	29	+									GTGGTTTTAGATGCtttgttttggttattaaaaattaaaaagaaaaaaaaatcaaacatgatGGGCTGCTACCATATATTACAGTTACCCAAAGAGTATTT		Uninf_M
NC_023661.1	tes	103905127	35	-									gtgttaaaataaataaataaataaaagacatctgggctgaaaaaaaaaaaatttgctggacaCAAtggcactcctgtagtcccagctacctgggaggctga		Uninf_M
NC_023661.1	tes	104041657	24	-							27.0	AATAAA	CTTTTTACCATTAATCACTTCTCAATAAACGTGAGATCCTGTTGAGCATCACTTCTAGTACCATTTAGTATTATTTGAGTCTGctgtattttatgaaatat		Uninf_M
NC_023661.1	tss	104576845	13	-										gcCTTTTTTCC	6h_S
NC_023661.1	tes	104603340	14	+									TGCATTTGTTAGTGGTAATATTCTTTatgtataataaatttttataccCAAGCCATTGATGTACTCTTCCTTGTACTCTCCCTTGTGGGTCCCTTATCTGG		Uninf_M
NC_023661.1	tes	105817738	11	-							21.0	ATTAAA	TGTCCTCCCCAGTTGGCCTACTGTTACACATTAAAACAATTTGCCCAGCTCCTTCTGTGTCCTCTCTTGCCTCTGGCCTTTCTCTGGGGCACAGGCCTCTT		Uninf_M
NC_023661.1	tes	105817740	12	-							19.0	ATTAAA	CTTGTCCTCCCCAGTTGGCCTACTGTTACACATTAAAACAATTTGCCCAGCTCCTTCTGTGTCCTCTCTTGCCTCTGGCCTTTCTCTGGGGCACAGGCCTC		6h_S
NC_023661.1	tes	106311054	27	+							45.0	AGTAAA	CAGGGGAGTAAAGtcagcattaaaataaatgtaattaaaagaaaaaaaaaagggcccatTTGTCCTATCCACCTTATAGGTTATCATGAGGgtcaaatcaa		2h_M
NC_023661.1	tes	106492245	12	-							26.0	ATTAAA	TCTCCCAGGAGGACCCTAGAGACAATTAAATGATGTCCTGTTCCATTGGCACTGTGTCTGGTTGGTTGTGGCCTAGGCTTCCTGGGTCCCTGCCCTGGGCA		2h_M
NC_023661.1	tes	106873303	43	+							22.0	AATAAA	TTACCAGATGCTACTGGACTTGAATGGTTAATAAAACTGCACAGTGCTGTTGGTGGCAGTGACTTCTTTCGAGTTAGGTTAATAAATCAAGCCATAGAGAC		2h_M
NC_023661.1	tes	106873314	12	+							33.0	AATAAA	TACTGGACTTGAATGGTTAATAAAACTGCACAGTGCTGTTGGTGGCAGTGACTTCTTTCGAGTTAGGTTAATAAATCAAGCCATAGAGACCCTCCTGGTTG		2h_M
NC_023661.1	tes	106952257	53	-							20.0	AATAAA	CTTCCCTCCCCTGTCCCCAACATGCCCTATAATAAAATTAGAGAAGACTGACTAGAGTGGTTCTAAGTGCTTTTCCTTTGAGTGGCATGTTCAGCTCTGTC		Uninf_M
NC_023661.1	tes	107408194	23	-									aaattttatcatggcataatttgtaaaaataaaaagaaattacaaaagaaattatGGATTTGTCAGTATAAGTATTTGTCATATCTGAGgtccaaaaccac		Uninf_M
NC_023661.1	tss	107454796	10	+	54.0	GCGCCG								TTCTCAGTGCG	6h_S
NC_023661.1	tes	107855046	15	-							23.0	AATAAA	AGgattcttttttccccccctcatGACAATAAACAACAACTTGGGGTAAAAGTGTTTTGAGACTACTTTTTTTCTATGGGTGATTCAGCACATTTAATacg		Uninf_M
NC_023661.1	tes	107855096	19	-									ATTGCTGGCAGCTatggtattaaaaataaagtatattttcacTATCATAAAGgattcttttttccccccctcatGACAATAAACAACAACTTGGGGTAAAA		2h_M
NC_023661.1	tes	107855811	12	+									AGACAACAGAACTGTACAGAATATCTGcatctacatcaaaaaaaaaaaaaagggaagttttATCAGCTAGAATAGAGAGCTTTCCAACTGTTGAATACAAA		2h_M
NC_023661.1	tss	107951647	12	-										TCAGAGTCGCG	0h_M
NC_023661.1	tes	108982781	20	-							24.0	AATAAA	AAATTCCCGTTTCTATCCAAAAGACCAATAAAAAGTTTTCAGTGAAATGTACAATTCTGTTGTGTGTTCTGTGAAAGGATCCTGGCCATATTCAAGTCCTT		Uninf_M
NC_023661.1	tes	108982785	20	-							49.0	AATAAA	AAATAAATTCCCGTTTCTATCCAAAAGACCAATAAAAAGTTTTCAGTGAAATGTACAATTCTGTTGTGTGTTCTGTGAAAGGATCCTGGCCATATTCAAGT		2h_M
NC_023661.1	tss	108987645	10	-										GTTTTCTCTTC	3h_S
NC_023661.1	tes	109357608	22	+									CAATTTCTTGTTCATGTAAGAtttcaataaaactaaaaaatctatTCAAAACATTACCTATTTCAAATTCAATTGTGtcctaaaacattattttattcgTA		Uninf_M
NC_023661.1	tes	110569164	104	-									AAAAGTGATTAgtactagtttttgttttgttgtttcaaaaaaaaaaaaaaagttttttttgtttttttgtttttgttttggtttaaaaGCAAGGCATGCTT		Uninf_M
NC_023661.1	tes	110569332	14	-									AGCAATGTTTAAATCAaactaaagattaaaaattaaaattcgtTTTTGCAATAATGACAAATGCCCTGCACCTACCCACATGCACTCGTGTGAGACAAGGC		Uninf_M
NC_023661.1	tes	110747957	12	-									TCGCTGATCGtcaaatacatcaaataaagttataaaattgaaaaaaaaaaagtaatggtaCCAGCCACACGTGGCCACTGAGCACTGGAGACGTGTCTAGT		2h_M
NC_023661.1	tes	111816218	10	+									tttttatgtacatatattttgaaaaatatgaataaacatgaaattttaaaagctgcTGAACCGTAGCTTATATTTAAAGGTTTTGAGTATAGTATGTCTTC		Uninf_M
NC_023661.1	tss	111892458	16	+										CAGGTGCTGGG	8h1_S
NC_023661.1	tss	111892470	23	+										TCTTTggtagg	8h1_S
NC_023661.1	tes	111901685	14	+									ATATGTGCAGTCactctcatttctaaaataaagagcGACGTCGCCCTCAAATTTCACCTTGCCTCCGTCCTGCTTTGCTAATGGCTGTGGGTGGGGATTGC		3h_S
NC_023661.1	tes	111901687	14	+									ATGTGCAGTCactctcatttctaaaataaagagcGACGTCGCCCTCAAATTTCACCTTGCCTCCGTCCTGCTTTGCTAATGGCTGTGGGTGGGGATTGCTG		6h_S
NC_023661.1	tes	112893930	13	-							18.0	AATAAA	AATCTCCCTGATGGACCCTCAGTCTTCTCATGAATAAATTCCTTCAACGCCTGTGTTCTCCTCCTCACTGACTGGCTCTGCCAACCCAGGTTCTCCAGAAG		4h1_S
NC_023661.1	tes	112926389	28	-									ctctggAAGTTGTAAGGAGGTGgtcttaaataaattaaacaaaaataggaaGCCCATTGCATGGCCTTTGTTTCTTCACCTGTGGTCTCTGAGCTTGAGGA		2h_M
NC_023661.1	tes	112945366	15	-							34.0	AATAAA	CAAAGTATTTTCTGTTAATAAAttgccttcatttaaaaaaaaataaaaaaagtaaaacctataagagaaaatcttttgTGACCTTGGGGTCAGAAAAGATT		Uninf_M
NC_023661.1	tes	113493936	11	+							16.0	AATACA	GAGTGTGCACATcttgagaaataaacaaatgacttAATACACATTGAAAAAGAAGGTGTAGCCTGCTGCTTCAGCTCCTCCTCAGTGGTGCAGGCCAAATG		6h_S
NC_023661.1	tes	116178643	12	+							23.0	AATAAA	gttagaAAATGACTTATTTCTGCTCTGGAATAAAGTTGCAGATGATTCAAACTGATCTTGGCTCTCAGTCTTGGGAAAAGCAGTGGGGTCTCAGAGCTTCC		6h_S
NC_023661.1	tes	117463792	22	-									AACACAGGCATGCCTCAAGGAAGgttataaaaagtaaaaggaactcGGCAACCAGACACGACTGTCCCTCCTGTCCCTGGTGCACGAGTTGACCCTGATGA		Uninf_M
NC_023661.1	tes	117463810	21	-									TATTTTCACTGTTAATCCAACACAGGCATGCCTCAAGGAAGgttataaaaagtaaaaggaactcGGCAACCAGACACGACTGTCCCTCCTGTCCCTGGTGC		Uninf_M
NC_023661.1	tes	117463841	15	-									CCAGTATTAACAAACACAAACAAGCTAATACTATTTTCACTGTTAATCCAACACAGGCATGCCTCAAGGAAGgttataaaaagtaaaaggaactcGGCAAC		Uninf_M
NC_023661.1	tes	117463886	10	-									GCATAAGCCTAAGTCAGACCGAAAACCTCACCGACACTTAACAGTCCAGTATTAACAAACACAAACAAGCTAATACTATTTTCACTGTTAATCCAACACAG		8h1_S
NC_023661.1	tes	117463900	19	-									ATACTTTCTCCGCCGCATAAGCCTAAGTCAGACCGAAAACCTCACCGACACTTAACAGTCCAGTATTAACAAACACAAACAAGCTAATACTATTTTCACTG		2h_M
NC_023661.1	tes	117463924	15	-									ATAATGTTAGTATAAGTAACATGAATACTTTCTCCGCCGCATAAGCCTAAGTCAGACCGAAAACCTCACCGACACTTAACAGTCCAGTATTAACAAACACA		Uninf_M
NC_023661.1	tes	117463974	38	-									AACTGAACTCCTCATCTCACATTGGATTAATCTATCACTTCATAGAAGCAATAATGTTAGTATAAGTAACATGAATACTTTCTCCGCCGCATAAGCCTAAG		Uninf_M
NC_023661.1	tes	117464048	11	-							26.0	AAGAAA	TTGGCCCAAAAGCAGCCATCAATTAAGAAAGCGTTCAAGCTCAACATCAACCATCCGAAAAATACCAAACATATAACTGAACTCCTCATCTCACATTGGAT		Uninf_M
NC_023661.1	tes	119823651	26	-							19.0	ATTAAA	GGGACAGACCGTCAGAAACTGGAGAGTTTCTATTAAAGGTCATTTAAACCACTGAAGAGAAGATGCTCAGGGCGAGTGGGTATGCGTGCATCTTGGTGTGA		8h1_S
NC_023661.1	tss	119931919	12	+	32.0	ATAAAA								CCAGAAGGAGC	6h_S
NC_023661.1	tes	119933387	14	+							21.0	AATAAA	TTACCTTTGAGCACAAAATGTCCATGGTGAAATAAAGTCAACATTATAAGCTTTATCTTTTGAAACGGATTTGTCTTGGCGCATTAAAAATAATCCCTAAT		6h_S
NC_023661.1	tes	120753905	27	-									TTATAAGAGTTGTCATTGTTGgaaattcttaaataaaactgatttaaatAATATGTGTCTTTGTTTTGCAGCCCTGAATGCAAAGAATTCATAGCAGTTAA		2h_M
NC_023661.1	tes	122040027	13	+							24.0	AATAAA	TGGCAGGTCAGAAAGTGTATCTGCTACAATAAAGTTCTGGTTCTAACTCCAGCCGGAGCGGGGTTTGTCTTCTCTCCTGTTTTGGTTTTAAACCGGcactc		2h_S
NC_023661.1	tes	122497108	10	-									atgtcaaatgtaacatttatttttttaaacaataaaattgatTTGCCAAAATCCATGCTTTAATTGTTTATTTGGGGGATGGGGTGTAGGGGTTTGTGGGC		8h1_S
NC_023661.1	tss	122885260	10	+	122.0	GACCAA								AGCGCATAGAC	6h_S
NC_023661.1	tes	122902663	19	+							22.0	AATAAA	GGCAAGATGCCCGGTGGTTTTGTGCTTAAAATAAAAAGCCTCAGTGACCCATGAGAATACTCCGTGTGCCTATGTATGTTTGGAACCATCTGGGTCTGTCC		2h_S
NC_023661.1	tss	123802817	10	+										acattagagAG	3h_S
NC_023661.1	tes	125474648	10	+							21.0	AATAAA	TGTAGGGTGTGGGAAGAACCCAACACCACTAATAAAGCTGCTGCTTGGCTGGACCCACGCGTCCTGGGTAGTCATTTGTCTTGGGGGGCTGCTTTCCCAGG		6h_S
NC_023661.1	tes	125474650	21	+							23.0	AATAAA	TAGGGTGTGGGAAGAACCCAACACCACTAATAAAGCTGCTGCTTGGCTGGACCCACGCGTCCTGGGTAGTCATTTGTCTTGGGGGGCTGCTTTCCCAGGGG		2h_M
NC_023661.1	tes	125552166	10	+							21.0	AATAAA	TTTATCCGGAATATTTTGTATGAGTTCTTGAATAAAACTTGGGAACCAAAATGGTGGTTTATCCTTGTATCTCTGCAGTGTGGATTGAACAGAAAATTGGA		1h_M
NC_023661.1	tes	129765761	12	+							47.0	ATTAAA	CTATATTAAACTGTACTGTTATTTAAGATGTAATAAAGCAGTTTGACATGAGGGACTTTGGTGTGGTGATTATTTACGGGTCCATTTTCAGTTTACGACAC		2h_M
NC_023661.1	tes	129846099	19	+									ATAGCAGCTATGATTCTTGCTcagcaaagtaaaataaatgttaaatatggactgctttgttttcttgcttgTGTAGCTCTGGTGTTCATGCTGCTGAAATG		Uninf_M
NC_023661.1	tes	130047016	10	+							17.0	AATGAA	CAGAGTGTCACAGATGACGTCTGTGTTTTGTGTGAATGAAACTCAAACACTTCAGTTTTTGGAGTCATTTTCTGATAGCGAGCGTGCGCATGGAGGAGCAC		4h_M
NC_023661.1	tes	130047019	52	+							20.0	AATGAA	AGTGTCACAGATGACGTCTGTGTTTTGTGTGAATGAAACTCAAACACTTCAGTTTTTGGAGTCATTTTCTGATAGCGAGCGTGCGCATGGAGGAGCACGTC		2h_M
NC_023661.1	tss	130096933	10	+	102.0	GGGGCG								GACTTAGAGCC	8h1_S
NC_023661.1	tes	130383229	20	-							22.0	AATAAA	TAGTACATTTCTGTGTCGATCGCTGTGAAATAAAGTCTGAAAACTTTAAAAGCATTGCTTGTGTCCGTCCTCACCAGCGCCCTGGCCTGGCTTGTGTCCGT		2h_S
NC_023662.1	tes	2392154	11	+									tcttaatttaacaaaataccacagatccCACCCAAGAACAGGGTTTGTTAAGATGGCAGAGCCCGGCAAttgcataaaatttaaaagtttaaaaccaGAGG		3h_S
NC_023662.1	tes	2393186	111	+									AACATCCTAACACCCATTACAATCTCCAGCATTCCCCCTCAAACCTAGAAATATGTCTGACAAAAGAGTTACTTTGATAGAGTAAATGATAGAGGCCCCAA		4h1_S
NC_023662.1	tss	2393488	13	+										GGttagaaata	8h1_S
NC_023662.1	tss	2393749	11	+	93.0	CCAATC								CCCAAGGAACA	8h1_S
NC_023662.1	tes	2394435	12	+									TCTACTCTCCTACTACCAATCTCCCCCCTAATCCTAACTACCCCTTAGAAATTTAGGTTAAATAAGACCAAGAGCCTTCAAAGCCCTTAGTAAGTAGACCA		6h_S
NC_023662.1	tss	2395059	11	+										ATTCCGGAACT	8h1_S
NC_023662.1	tss	2395455	15	+										ATTAACAGACC	6h_S
NC_023662.1	tss	2395913	25	+										CCCTAGATATT	8h1_S
NC_023662.1	tss	2396074	10	+										attatattcGT	2h_S
NC_023662.1	tes	2396273	13	+									TAATAATCTACATGATCTGAGAGGCTTTCGCCTCAAAACGGAAAGTATCAATAACCGAGCAATCCTCCACCAACCTCGAATGATTAAATGGCTGTCCCCCG		2h_M
NC_023662.1	tes	2396359	21	+									AATGGCTGTCCCCCGCCTTACCACACATTTGAAGAACCAACCTACATTAAATTGAGCGAAAAAGGGGGGAATCGAACCCCCTAAAACCGGTTTCAAGCCAA		8h1_S
NC_023662.1	tes	2396435	21	+									CCCCCTAAAACCGGTTTCAAGCCAATCCTATAACCCCTATAACTTTTTCAATGAgatattagaaaaactatttcatGGCTTTGTCGAAACCAAATTATAGG		Uninf_M
NC_023662.1	tes	2397219	77	+									aggaCCTGTGTTTACCCTATAAGCACCCTACCCCCTCCCCCACTTTACAAATGCACTGCACAGCTATCCTAGCGTTAACCTTTTAAGTTGAAAATTGAGGG		Uninf_M
NC_023662.1	tes	2397221	40	+									gaCCTGTGTTTACCCTATAAGCACCCTACCCCCTCCCCCACTTTACAAATGCACTGCACAGCTATCCTAGCGTTAACCTTTTAAGTTGAAAATTGAGGGGT		2h_M
NC_023662.1	tss	2397307	26	+										ACACATCCACA	8h1_S
NC_023662.1	tes	2398405	43	+									CAGGCCTATGTTTTCACACTTCTAATCAGCCTCTATTTGCACAACAACACCTAATGACCCACCAATTCCATGCTTATCACATAGTCAAACCCAGCCCTTGA		4h1_S
NC_023662.1	tes	2399192	116	+									AGATGTTGTCTGATTACTCCTCTATATCTCTATTTACTGATGAGGGTCCTACTCTTTTAGTATAACCAGTACAATTGACTTCCAATCAATCAGCTTTGACA		3h_S
NC_023662.1	tes	3309825	10	-							35.0	AATAAA	GATTATTTTGCATTGAATAAACTTAcagcccaaaaaaaaaaaaaaaaaaaagtcaaacagatgtttaaaaaaaaaaaagaacttaaaaaaaccCATATGCT		Uninf_M
NC_023662.1	tss	3310422	17	-										agtcagCCTTT	2h_M
NC_023662.1	tes	4122117	12	+									tttcctttcaagatgttttctatttctaaattaaaGTAATTTCAAAGTAAATGAATATCTCTTTTTTCTGTCATAGATACTTATCACATTTCAGTGATAGA		2h_M
NC_023662.1	tss	6077373	10	-										CAACTGGGCAG	3h_S
NC_023662.1	tes	10686603	13	-							19.0	ATTAAA	CACCTCCACAGACCTGTTGGGATCACTGGCCATTAAAAGCACTGTCCAAAATCCCCTGTTGTGTGGCCTTTGAGCATACTTTACACAAGAATCTAGAAAAT		2h_M
NC_023662.1	tes	10849663	11	+									tttctaaaaattgtatTACTATCTTTGtaataaagtaaattatttttaagggactaaataataaatatttgttatttgagTGCTTTACGTATTCACTTGGC		2h_M
NC_023662.1	tes	10849677	25	+									atTACTATCTTTGtaataaagtaaattatttttaagggactaaataataaatatttgttatttgagTGCTTTACGTATTCACTTGGCAATTACAGTTTCCT		2h_M
NC_023662.1	tes	10849688	12	+									TGtaataaagtaaattatttttaagggactaaataataaatatttgttatttgagTGCTTTACGTATTCACTTGGCAATTACAGTTTCCTGAACATTGGAC		2h_M
NC_023662.1	tes	12785002	114	-							28.0	ATTAAA	TTGTCACAGAATTTTGAGACCTATTAAAAAAgtttaatgagaaaagaaaaatatgctattGCATTTCCACTCATATGTAAATTTCTCAAATTTCCTtccat		2h_S
NC_023662.1	tes	12785022	11	-									gaaacaacTTGACCAAAAATTTGTCACAGAATTTTGAGACCTATTAAAAAAgtttaatgagaaaagaaaaatatgctattGCATTTCCACTCATATGTAAA		6h_S
NC_023662.1	tes	13706533	10	+							43.0	AATGAA	ATCTCCTGAATGAAAAACAAGGGCTGTTTAATAAATATGGATTTAAATATGTGATTTAGTCCTGCCTCTTCTTTCCATAAGCAAAGATAAGGAAGACCCTG		2h_M
NC_023662.1	tes	13843069	18	+							25.0	GATAAA	CGCGTGTTTTATACAAAAATGGAATTGATAAAccattttttacaaaattaatttgtcTCAAAACTGTTCTGTTCATGatgtattagaaatattttgctcag		Uninf_M
NC_023662.1	tes	13876101	15	-									ggattgcagagttaagtttatgattatgaaataaaaactaagtaacAATTGTCTGTCCTTGTTTGAGTTAGAGTGTTGATGTAGGCTTTATTTTAAGCAGT		6h_S
NC_023662.1	tes	13876104	12	-									gctggattgcagagttaagtttatgattatgaaataaaaactaagtaacAATTGTCTGTCCTTGTTTGAGTTAGAGTGTTGATGTAGGCTTTATTTTAAGC		3h_S
NC_023662.1	tes	14099415	17	+							19.0	AATAAA	CAGATTTGGTTCTTTGCAGAATTTTCCAGTGAAATAAAACATGTTGTAATAGCTGCGTTTGAGATGAAATAAGAGGTTGTGGGCAGACGGGAGGCAcctaa		Uninf_M
NC_023662.1	tes	14720540	11	+							20.0	AATAAA	GGACTGAGGCGTGGTCTGTCAGCTGCTGTTGAATAAAGACCCTCTATCTTGTCTTGCCTCTCTGTTTTTACTGTTGGATGAGGGAACTAGAGTAGCGTTTC		Uninf_M
NC_023662.1	tss	15672165	16	+										GCTTTGGCTCT	2h_M
NC_023662.1	tes	15686491	17	+							18.0	AATAAA	TCgactgtttttaaaatgacacttATAAATCCTAATAAACTGTTAAACCCACCTTCCAGCCTTTTAGGAGTTGCTAAAATTTTAACAGTTACTTCCTGCTT		Uninf_M
NC_023662.1	tss	18861995	12	+										ATGAAGAGGCA	6h_S
NC_023662.1	tss	19025223	14	-										tGTGAAAACGT	2h_S
NC_023662.1	tes	20564913	11	-							28.0	AATAAA	AAGGGAGTTAAAACAATGCTCCAATAAATAAAGTGCTTCATGTGATCAAAATCAAATTTGTTATCCTCTCTCAAAAGCCTGCTCTCCTCTTACCTTCCCTA		8h1_S
NC_023662.1	tes	25416830	13	-							16.0	AATAAA	TAGTTCATGAAAATGCTGTGCACTCATTCAATGGAATAAATGTTGGAAAGCTGATCTTTTCTGATATGAAATGTTGAATTATATTACCTGCTTTTCTGACG		8h1_S
NC_023662.1	tes	30848156	17	+									tataaatatagccatattattttgaattcaaaTAAATTTCTATACTGGTAAtactttcttggtttttgtttcttccccATCATTTGGTGAACTAATGATCT		2h_M
NC_023662.1	tes	32154705	12	-							28.0	AATAAA	TAAATACTGGTGAACAGTGGTTAATAAATAGTTTTATATTCCTTTATGCAATTATTAgacttttctttatttgataCACCTTTACGGTAGAAATAGAAACG		2h_M
NC_023662.1	tes	32177845	12	+									aattctattttaaatataaagtttataaaataaatattttttgtattcaaATACTTGGTGTAATGTTTACACATAAAATGTGTGAATCTTGTTCTATAAAC		Uninf_M
NC_023662.1	tes	32383557	12	-							38.0	CATAAA	TACTGTTTCTATCATAAATAAAGTTATGGCttcttgttggaaaaaaaaaaagatttttgtccATTTGAAGGTCTTAAATTTCTCCTTATGTATAGTTAAGG		2h_M
NC_023662.1	tes	35037199	32	-							21.0	AATAAA	ATgacattctttttctctccttcctgaaAAATAAAGTGTGGGAAGAGACAAGACTTTGgtattgtaattgtttttctgattcatCATTTGCTTTTCAATCA		8h1_S
NC_023662.1	tss	35066070	31	-										ATGCCAGAAGA	8h1_S
NC_023662.1	tes	35496278	10	+									ACTTGTACTAACTTATGATAGAATGTAtcagaataaatgtttttaacaatGTTATGCTTGAGTCTTTTTTGAATTGAACGTGCTAGGATTATCAGGTAAAA		2h_M
NC_023662.1	tes	36133536	11	+									aattgttttttttaaactgcttttcCAAATATGAGACTATGTTAAAGACACTATTCATGCCTCTGAGTTTCTTGctttctctgtgatgtgtgtggATTAAA		2h_M
NC_023662.1	tes	38883333	17	+							36.0	AGTAAA	TACTCTATTATTTTCAGTAAATCTGggacaacaacagcaacaacaaaaaaagattttcattgcTAATTTGGGGGCTATGTATTAGCAGGTCACCTCTATAT		2h_M
NC_023662.1	tes	45566917	10	+									ACtattctctggagaaaaataaaatggaaattgtactttaaaaaaaaaaaataaggtaatcCCTGCAAAGCCAATTCATGAATGCTCAGGATTATCATTTA		Uninf_M
NC_023662.1	tss	45672805	16	-										AGGTCCTCTTT	0h_M
NC_023662.1	tes	47252142	18	+							17.0	AATAAA	TCTATTGTAATCTCTATTGGAGATTACACTGATTAATAAATAACTGAAACTTGATATGTGTCACTTTTTTATGCTGAAAGTACACTCTGAACTTTAGAGTA		2h_M
NC_023662.1	tes	52364105	10	+									cttggatttatttgtgtttttgtaacacaaaaaataaatgttttgatataATCTTGGTTTGGTTCAGAAGTCTTAATCTTTTGCCTCTAATCAATTTTCTT		Uninf_M
NC_023662.1	tes	56404078	10	+							32.0	AGTAAA	AATGAGTATAACTGTAGTGAGTAAAAGTTCATTAAATTCCAAGTTTTGGCagaatgtgtgtgggtgtgttttttgttagttttgtgtttttgttttttgtg		Uninf_M
NC_023662.1	tes	68154383	11	+									ATATTGATGAAATCATTGGCCTggcaaaataaaacatgttgAATTCCCCAATTATGtttctagcttttatttttaatgtaggaTTAACTTACTTGTTAGCA		3h_S
NC_023662.1	tss	70426506	41	+										AAGTTGCTTCT	2h_S
NC_023662.1	tes	70427484	22	+									taaagtgaattaagcctgttactaaaaaaaaaaaaaaaaaaaaaaaaaaaagagagagagaaagtctttTGGAAAACGTTATAATTATCCTGAGGATTTTA		3h_S
NC_023662.1	tes	72286559	19	+									aaaatgtttacagtattttcagttttattataaaaatgcacATACAACAAAGATTGTCATTAAGTCATTTCTTGGCTCTACTTGCATTCAGCACTTGTTCT		2h_M
NC_023662.1	tes	72341587	20	+									CGTAGACTTGTTAATAACCActtcataaacaaataaatggctTCAAAATTGTATGTTTCCATATCTCTTCTAATAAAAGGTGATCTCTAATGTTATTAGAC		2h_M
NC_023662.1	tes	72341643	12	+							36.0	AATAAA	TTCCATATCTCTTCTAATAAAAGGTGATCTCTAATGTTATTAGACAGAAAAGCTTGTTAgaatatattttgactttttttttgaccCACTCCCATTTAAGG		2h_M
NC_023662.1	tes	74248249	10	+							16.0	AATAAA	AGCACTCTGAATCAAGATGAGTGGGAAACCATCTCAATAAACacattttggatttaaaaaaaatcggCAAATAACCTACATGTAAGAGCTGAAatcataaa		2h_M
NC_023662.1	tes	77469974	11	-									TGGTTCTGGAATataggaggtgctcaataaaagttGATGCTGAATGGCAAATAATATTCTAATTGTTTTGTAAATGCATATTGATTATTTTTGGCCATATT		2h_M
NC_023662.1	tss	80444069	12	+										TCCTTCCTTTT	0h_M
NC_023662.1	tes	80444373	10	+									ATAGTTCtttgtacataaaataaacatttgaaaaaacaaacaaacaaaaaatctctgAGCTATTTTACAACTCTTTGTTAATGGATAGACTACACATTCTG		Uninf_M
NC_023662.1	tes	85258562	10	+							45.0	TATAAA	ATGTCCTATAAAGGTTACAAGCCtgcacaataaaaatgtttaacagtTAAACAGTcaacttttactattttttcccaaaacagGTGTTTACATGTCAGCGt		2h_M
NC_023662.1	tes	85488088	12	+							38.0	GATAAA	TAGTTGTTGTTCTGATAAATCATGCAATTAAAATAAAGTGATGCAACATCTTGTATACTGATAGTTGGTTATTGCCAGTCGTGCTTGATTATCTACATTTG		1h_M
NC_023662.1	tes	85488090	32	+							40.0	GATAAA	GTTGTTGTTCTGATAAATCATGCAATTAAAATAAAGTGATGCAACATCTTGTATACTGATAGTTGGTTATTGCCAGTCGTGCTTGATTATCTACATTTGCA		Uninf_M
NC_023662.1	tes	87445432	14	+									ACAATGTCtccaattttaataaatttctgcaatccaaaaaaaaaaataaaagagtgtggcacctctGTCTGctccccctcacacacacatactttttcttC		2h_M
NC_023662.1	tes	89609229	10	-									CAgaatatggaaagaaataaaatgtgtcaataaatattttctagagaGTAATGACTTGTCTGTGcctattttttaatacattacaAGCACTTAAGCCACTT		2h_M
NC_023662.1	tes	89609232	13	-									TCTCAgaatatggaaagaaataaaatgtgtcaataaatattttctagagaGTAATGACTTGTCTGTGcctattttttaatacattacaAGCACTTAAGCCA		Uninf_M
NC_023662.1	tes	93573005	10	-							17.0	AATAAA	agaaataaattacCTGGTTTAATATTAGTGAAGAATAAATAAGTGCACACATTTCaactgtttcatttatttgccCTAAGTTGAGCCAAAAAATGATATGA		2h_M
NC_023662.1	tes	96406899	14	+							20.0	AATAAA	TGGTGCTATAATGTGGCACTGGATCTTGAGTAATAAATTTGCTGTGGTTTGTACACGGTGTTGTCTATAGCCTGCAACGGGGAGGCTGGGTTACTGGGTAC		2h_M
NC_023662.1	tes	97467749	15	+							30.0	ATTAAA	CAGTGTCATTGTTGATGTTAAATTAAAGTCATATTCTTGCTTCTCTCCAAACGGGCTGGGTGCTGGAAAGTACATGTGTGGGGTGAGGCCATGGGGCAGAT		2h_M
NC_023662.1	tes	98033724	32	+									CAATAATGACTATgtaatctcaaaaaacaaataaaatattcttaacatGGACTCCTAAGGGTATTTCTTGTTTCTATGAACTAGGAATTCAGAGATGAGAG		Uninf_M
NC_023662.1	tes	99882168	30	+									GGTTTTAGATGCTTCGTTTtggtcattaaaaattaaaaagaaaaagaaaaaggaaagttcaCAGATGGCCAAACTTTTGCACAGCCATGGTACCATCCTAG		Uninf_M
NC_023662.1	tss	100188526	25	+										tgtcccctctt	2h_M
NC_023662.1	tes	100188938	12	+									TAAATATGTGAGgcctttcatttcaaaaaaaaaaaaaaaaaaaaaaaaaaatccctatgtGAAAACCCCACCTCCTTCAGGAAGCTTTCTCCAGACCACCC		2h_M
NC_023662.1	tss	101918337	10	-	69.0	GCGGGC								gTTTTTTTCAC	0h_M
NC_023662.1	tes	103060022	14	-							16.0	AATAAA	TGTAATCCTTTCAGCAAGACTTCTCTTTGCCTCAAATAAAAAGTGCTTTTGTGAGCTTGGTTTTGTGAGctttggttttttaaaacaatagcaaCCTTCTA		3h_S
NC_023662.1	tss	103076538	16	-	76.0	GCGGCG	100.0	CCAATC						ACCGCACCGTT	3h_S
NC_023662.1	tss	103076540	17	-	74.0	GCGGCG	98.0	CCAATC						CGACCGCACCG	0h_M
NC_023662.1	tes	103671901	13	+							26.0	AATAAA	ACATATATTGTGAAAATGCATCCACAATAAATGGAATTCCTTCCTGCAAAATGTCTTTGCCTCACTTATTTTTATGTACAATATTGACAGTGAGAGGTATG		3h_S
NC_023662.1	tss	105161629	11	+										CGACCACGCCT	8h1_S
NC_023662.1	tss	109089753	38	-	19.0	GCGGCG	97.0	GACCAA						TCTTTCTCTTC	2h_M
NC_023662.1	tes	109484113	11	+							22.0	ATTAAA	GATTATCGACTTCATATTCAAAGTTACAAATTAAAGTGGCTTGGTCAAGAATGAGAATGGAGTTATGGATCTTTCTTTTTGGGGAGGTGGGGTGGTGGGAG		2h_M
NC_023662.1	tes	111683683	17	+							26.0	ACTAAA	CTCCCGACCCCCAAGTTTGAAAAAGACTAAACCAATAAAAAATGGTTGTGCTGAGCCTGGTCGCATTTCAGGAGTGTCTGTGGAGCTCTGCTCATCACTGA		2h_M
NC_023662.1	tes	113269220	11	-							27.0	ATTAAA	TTTGTCACAGAATTTTGAGACCCATTAAAAAagtttaatgaggaaaaaaaattggaacttACAAAATGACAAGTTGGAACACAATCTTAGGGAAATTTTAT		Uninf_M
NC_023662.1	tes	116951626	13	-									tcctttaaaaaataaatctgttgcagatgtgggaaaaaaaaaaaaaaaaaagaatgttgaatattggcccccactctcttctggcttggagagtttctgcc		3h_S
NC_023662.1	tss	116952307	13	-										gttgagagATG	6h_S
NC_023662.1	tes	117574922	12	-							44.0	AATAAA	CGTTGGAATAAAACATgattaaaaatgaacattaagAACCATGTAAGAAAACATCTGGTCTGTGCTGGGAGCCTCGGGGTGGGGCACGAGCAGGGTGTAGC		8h1_S
NC_023662.1	tes	117575328	11	-									gtgtgaaaatgttttcttttttaatttaaggttTAAAATTCCTTTGTCAAATCATGTTGATTTTGCTCTTTGCTTTTTCGTTGTCTGAGAAATGGTCAGTA		6h_S
NC_023662.1	tss	117601676	10	-	66.0	CGGGGC								CGGCCAGACCC	8h1_S
NC_023662.1	tss	117601862	10	-										CGCGCAGGACT	3h_S
NC_023662.1	tes	118446055	15	+							21.0	AATAAA	TGACTTGTGCTGAAATCCTGGTTCATATCTAATAAATAATGGTGATGAAAAGATTACTGTTTGGTGACAAagccctggcctctgcctgtGTGCAGGTCCCC		Uninf_M
NC_023662.1	tes	120288079	16	+							24.0	AATAAA	ACAGATGATATAGAGCATCATTTCATGAATAAAAGGTTCAGCTTAATCccagttttatcagtttttgtggcctttattttgaagttctgttaAAACTTGTG		2h_M
NC_023662.1	tss	124700122	12	+										cgtCGCTGGCT	6h_S
NC_023662.1	tes	127156278	14	-									TGGCAAAATTGAAACCATAGAAGTTATGGAAGACAGGCAGAGTGGAAAAAAGAGAGGATTTGCTTTTGTAACTTTTGATGATCATGATACAGTTGATAAAA		2h_M
NC_023663.1	tes	3657242	11	+							22.0	ATTAAA	ATGTTACTGTATTGTAAATAATTTAGATGATTAAAATGGattgtttaaaaagttttagattatagttttactttatttcagtgatatgttttatgttttaa		2h_M
NC_023663.1	tes	4239323	31	-							24.0	ATTAAA	GGCGATAACATGGTATATGTATTGTTATTAAAGTAAGTGACCCATGTCAAATGTGTTGTGTTTATTTCATGAGGAAGAGCTTTCTGTAGAGGAACAAATTT		2h_M
NC_023663.1	tes	4488083	35	+									TCATATTAGCAAATAtgaaattctgtgaaaaaaaccCTTTGatcttaaaaacacacacacacacacacaccccattctgTAGCAGGAAACAAAATGCTTGT		2h_M
NC_023663.1	tes	8821832	11	-									GTATCTTCCAGCCGCTGCTTCCTGACTGtaatattaaactttttaaaaaaaccacatcTGTCAGGCACTTTAGGAGCTACTGGTCTCTCTTGGAATTGTTT		6h_S
NC_023663.1	tes	9846969	18	+							20.0	AGTAAA	TAAGTCATTCCTACCATAACTGTGAATTTAAAGTAAAACCAGCTCAGAACCTTGCCAGAGTCTGCTCTTTGGTCTTTGTTCTACCCTAAACTTTGTATCAC		Uninf_M
NC_023663.1	tes	9846970	11	+							21.0	AGTAAA	AAGTCATTCCTACCATAACTGTGAATTTAAAGTAAAACCAGCTCAGAACCTTGCCAGAGTCTGCTCTTTGGTCTTTGTTCTACCCTAAACTTTGTATCACC		2h_M
NC_023663.1	tes	9847048	142	+							24.0	ATTAAA	TCTACCCTAAACTTTGTATCACCTGAAATTAAACCAACTTGTTTGAAAGGATGTCCTTCTCGTGTGGTTGTATGCCTGACAATACCTTACATGAGGTTAGT		Uninf_M
NC_023663.1	tes	9871882	11	-							19.0	AATAAA	TTCTGAGTCTGGGGTCTGTACTCTTGTTTATAATAAATGCAATCGTTTGGAGCTGCTGCCCCCTTTCTTCCTGGCTGCTGGGATTGGAATCAGGCTGTACT		Uninf_M
NC_023663.1	tes	9964652	21	-							23.0	ATTAAA	GATGACATGGTGCTGATTCTGGGGGGCATTAAAGCTGCTGTTTTAAAAGGCTCCTGTTGTGACTGTTTGGGAAGATGGGGGTGTCAAGGGGGAAGGTTTTC		2h_S
NC_023663.1	tes	10000432	14	-							21.0	AATAAA	TCCTCTAACCTGTGCCGCAGGTGACCACCAATAAAATCTTCTGCTGAGAAATGTGTCGTCCCTCTTTTGACATTGGCATGGAGTCCATGGGGCAGTAGATG		2h_S
NC_023663.1	tss	10012108	10	-										CGACTAGAGCT	8h1_S
NC_023663.1	tes	10416291	13	+							14.0	AATAGA	CCATCTCTTTGCTCTTGTGCCCCAGGCCAGAATAAAGAATAGAGTATAGAGTGTCCTGGTTGTGCCTCACCATCTCTGTGCGTGCAGTGATGTGGAGCCCT		8h1_S
NC_023663.1	tes	10523763	12	-							21.0	AATAAA	TGAAGAGCTCTTGGCCCGGCAGGGCCCCCAATAAACCAGTGTGAACCCCCACTGTGTTGTCTGGACTCTGATTTGGGGCGGGTTGGGGAGTCTCCAGGGGA		6h_S
NC_023663.1	tes	10757385	22	-							24.0	AATAGA	TGTACCAGTTAATTTTTCCAACTACTAATAGAATAAAGGCAGTTTTCTAAACTTCCTGTATCCTGTTGTTTGTGTTGCTGTctccagggctgggggcagga		3h_S
NC_023663.1	tss	10809161	10	-	29.0	GGGGCG								CTCCTGCCGCC	0h_M
NC_023663.1	tes	10934177	16	+							27.0	ACTAAA	GCATTCTGTAAAGAAACATATCAAACTAAATAAAAGCAGTGTCTTTATTACAACGCTGTTGCCTCTGGGCATCTGTTTCCCTGGCATCTGGAGAGGTTCCT		8h1_S
NC_023663.1	tes	11664902	17	+							50.0	AATAAA	CAATAAACGCATTATCAGCCAAAGCTGGAATGGCCCCAGCAGACAACCCCAGTTCTAGGCCTTGCTATGTGGTCTTGGGCACCTTCCTGGCGGTGTCAGGG		6h_S
NC_023663.1	tes	11689126	11	-							16.0	AATAAA	ACCCCTGAGTCTGCTGAGAGGCACCAGCCCAGCAAATAAAGCAGTCATGATTTACCTAGCTGTTTATTGAGCGCCTAAAATGTCCAGGCCCCGGTATCCAA		8h1_S
NC_023663.1	tss	11692801	10	-	45.0	GGCGGG								CCGCTCCTTCC	8h1_S
NC_023663.1	tes	12657482	29	+									gttaagtttatgattatgaaataaaaactaagtaacaaaaaaaaaaaaaaaggacaaaaaaaccaaacaccatatgttctcactcacaggtgggaattgaa		Uninf_M
NC_023663.1	tes	13326073	10	-									TCTGTACAGTTTTTTCAATCCctgtttttgaataaatattctcAGCGACCAGGAAGTTGTGAAATACTGGTGTTGTGGGCAGCAAAACCTCCAGAAAATGG		6h_S
NC_023663.1	tes	13362374	20	-							17.0	AATAAA	ATGGGGCTGGGGTCCTCCTGTGCTATTTGTACAAATAAACCTGAGGCAGGATTTGTTAGCCTCTGTCTATGATCCTGGGACTGGGTTTGGTTGCTCCATCT		2h_M
NC_023663.1	tes	13588612	12	-									TGGGATGGTTGAATGCTGTAttttctaaagaataaaatatttttaaatcaagactTGTGCTTGGCCCTGAGAGACCGCCTCTGGCCCTGGGAATTGGTCAG		Uninf_M
NC_023663.1	tes	14068388	11	+							29.0	AATAAA	GTGAGTGGAAGTAGTTATCTGGAATAAAAAAATACGATACCTAttgaaaaatgttgttttatttacAGATCAGGCCACAGGTTACAACAGCAGTTTTGAAT		8h1_S
NC_023663.1	tes	14080154	12	+							19.0	ATTAAA	TTATGAGTTGTTAAACCATTTTAATATTTCCAATTAAACCTCATAGTGCAAGTTCTTTGTCTAAAGGATCTTTTGTTCATTATTCTGCAAGGAAGATAATT		Uninf_M
NC_023663.1	tes	14592877	11	+									GAACCACCAGGTTCTTTTATTTGTGtctaaataaacaacaaatggTACCAACCTGGTTGTCAGGACACATTTGTCCCAGGAAGCTGGTGGCGGCCACTCCC		2h_M
NC_023663.1	tss	14650613	17	-	110.0	GGGGCG								CCGGTCTCGGC	8h1_S
NC_023663.1	tes	16809454	14	-									atttatttttgttcatatcTTGTACTTTtctattaaaatcattttgtgaAATCCAGTGCagtcatgtgtgtgtgtttagcagaGAGAGTGTTCATTGAAGT		Uninf_M
NC_023663.1	tss	18543577	10	-										TTCCTGAGAGA	3h_S
NC_023663.1	tes	18751931	10	-									TTTTCATGACACCTGTGTTCTGGCAGCAAACCCattgcaaaaaagcaaaaatagacctttttttgagcagttttaggttcatagcaaaattaaGAGCAAAG		6h_S
NC_023663.1	tes	18753669	11	+									gaaacaacTTGACCAAAAATTTGTCACATAATTTTGAGACCCATTAAAaaagtttaatgagaaaaaaaaggtctatttttaaaaataagtaaaccacaaaa		6h_S
NC_023663.1	tes	18753687	126	+							27.0	ATTAAA	ATTTGTCACATAATTTTGAGACCCATTAAAaaagtttaatgagaaaaaaaaggtctatttttaaaaataagtaaaccacaaaatgataaatattttttact		2h_S
NC_023663.1	tes	19602703	19	+									gaccagcctggccaacatggtaaaaccccatcactaccaaaaaaaaaaaaacaccactctCTGCTCTGGGACACTTCCCCCTATACCCCCCGCCGCGCGAG		2h_M
NC_023663.1	tes	24866856	13	-									gtgGTAGGAAGCAACATccaaaaatgcttaataaaatgcttttaagcTGGATATGTTTGTGCTCATTAATATTCTAGGTAGTTTTTAACTGGTAACATTGA		2h_M
NC_023663.1	tes	25545521	30	-									ATTAATATGTTctgaaaatatattatgaataaaTACATCACCACACCCAAACCATTTGTGTTTCGCATAGTTTCTGGACTCTTGATTCGAGTTGGAGTAAG		2h_M
NC_023663.1	tes	29764296	13	-							27.0	AGTAAA	CATTTGTTATGATTGTATGAATAAGTAAAAAAATTCATCCTGCTGATGGCATACATCTTTTTGTGATTATTATATGCCTTAAGACTTTGTGTTAACATCCT		Uninf_M
NC_023663.1	tss	29768293	13	+										AAGTAGGGCTT	6h_S
NC_023663.1	tes	30132183	10	+									GTCTAGAATCTGTACCCTTACCCaaatatgaagaataaaattgaTTAAAGGTTTTTTTGGTGAGACTTTATTTAATGCACATCTGTCTTAAATACCTGAGA		2h_M
NC_023663.1	tes	30476039	11	+							23.0	AATAAA	TATCCAGAATATTTTGTATGAGTTCTTGAATAAAACTTGggaaccaaaaaaggaaaaaaaaaaaaaaaaagcaacaatgtTTCTACCAGGCTTTGAACATT		2h_M
NC_023663.1	tes	30955715	26	-							48.0	ATTAAA	AAATTAAACCAACTcgtttgaaaggaaaaaataaaataaaataaaataaaacatagaaatccATACGATTTATTTTCTGTGTGCATATGTCTATATTCTTA		Uninf_M
NC_023663.1	tes	30955735	21	-							28.0	ATTAAA	CCTAAACTTTGTATCACCTGAAATTAAACCAACTcgtttgaaaggaaaaaataaaataaaataaaataaaacatagaaatccATACGATTTATTTTCTGTG		Uninf_M
NC_023663.1	tes	30955819	16	-							19.0	AGTAAA	TAAGTCATTCCTACCATAACTGTGAATTTAAAGTAAAACCAGCTCAGAACCTTGCCAGAGTCTGCTCTTTGGTCCTTGTTCTACCCTAAACTTTGTATCAC		Uninf_M
NC_023663.1	tes	45969973	11	+							24.0	AAGAAA	ccatttatttattcatctcagGAAATAAAGAAAGGTCTTGGAAAGTTAAAAGGCTTCGGTCTTACTACCTGTTCCACCACCCCCCACCTTAGGGAAATTTC		8h1_S
NC_023663.1	tss	46157086	12	+										CAGTCGCTCTT	2h_M
NC_023663.1	tes	46170096	11	+							23.0	AATAAA	TATTTACTATGTAGGCATGTTAAACTCCAATAAAAGATACAGCATTGAATCAGACATGATGCTTACAGTCTGTTGAAATACCAGCATTCACACAATTTAGC		2h_M
NC_023663.1	tes	48407410	12	+									AAGACACATTTacaatttacttttaatattaaaaattaccatATTATGAAATTGCTGATAGTATTTCATTTACTGAgtctttcattatttcattactGAGT		2h_M
NC_023663.1	tes	48811338	16	-									CAcgttttctgtttaaataaatgtaaaaactgcCATCTGGCATCTTCCTTCCTTGGTTTTAAGTCTTCAGCTTCTTGGCTAACTTAGTTTGTCACAGAGAT		Uninf_M
NC_023663.1	tes	48811340	42	-									TGCAcgttttctgtttaaataaatgtaaaaactgcCATCTGGCATCTTCCTTCCTTGGTTTTAAGTCTTCAGCTTCTTGGCTAACTTAGTTTGTCACAGAG		2h_M
NC_023663.1	tes	48811354	52	-									GTAGACAGCTCATGTGCAcgttttctgtttaaataaatgtaaaaactgcCATCTGGCATCTTCCTTCCTTGGTTTTAAGTCTTCAGCTTCTTGGCTAACTT		Uninf_M
NC_023663.1	tes	48811356	12	-									GAGTAGACAGCTCATGTGCAcgttttctgtttaaataaatgtaaaaactgcCATCTGGCATCTTCCTTCCTTGGTTTTAAGTCTTCAGCTTCTTGGCTAAC		1h_M
NC_023663.1	tes	50431765	11	+									TTTGTAATCACCTTATAACACgaaaataaacatttcctttttaacatcCAACATGTGTGGGTTGTGTTCTGTGTTATAAAAtgctttacattttataaagG		Uninf_M
NC_023663.1	tes	58451118	19	-									TACCATTTCCGTATTTCTGCTGTAGaagtagaaataaattttcttaaataatgactgtgttttattgttttgatcCAAGTAAAGTGTAGCCTCTCAGCCTt		Uninf_M
NC_023663.1	tes	60219834	11	-							23.0	AATAAA	AATGATGACTATATGTATTCCTGCCTAAATAAATAGTTTATTAATCATTAAGTAGTAGTTTCTCTTTCTTAGTATTACCTTGATTCAATGTTAAAAACTTA		2h_M
NC_023663.1	tes	60371305	13	-									CGAGCTCTAAGCGGAGGTTGGAGCTCCGCGGATCGCCAGCCTCGGAGGAAATCCGACCTGGGTTCGCCGCCCCTTAAGACCTCTCCTTCCCCGCCTGCCTG		Uninf_M
NC_023663.1	tss	60371307	14	+	47.0	GGCGGG								GGATTTCCTCC	3h_S
NC_023663.1	tes	60427257	15	+									tcctgtttctttcttttcggATACTAttgatgaataaagaaattaaagtggTAGTTTTATTGGTTTCCTTTCCCCCAATTAAGGCCAAATAAAGTTGTGAG		2h_S
NC_023663.1	tes	60427311	12	+							18.0	AATAAA	TTTTATTGGTTTCCTTTCCCCCAATTAAGGCCAAATAAAGTTGTGAGAACATTACCCATTTGCTTCCTAAGAGTGGATTGGAGTTTCAGGAGCCTTACAAA		8h1_S
NC_023663.1	tes	66549065	12	+									TTCACACTGTTTGTGAAGTTTGAATATGaaggaataattaaaaaaaaaaaactcttctctCGGTTTCCTATTGTGTCTTCTTTATATTGTAGTTTCGGTTT		2h_M
NC_023663.1	tss	66933535	10	-										caCTTTTTTCC	2h_M
NC_023663.1	tes	67049745	14	-									TGTGTATAATTGTTAAAatctgtgaaagaataaaaagtggatttaaattaacattttttctttttctcttttttatggcACATTCTGCTAGAAAACGTGTA		Uninf_M
NC_023663.1	tss	73439477	11	-			134.0	CCAATG						CTTACGCCCTT	2h_M
NC_023663.1	tes	75646202	14	-							50.0	AATAAA	AATAAATATGTGAGgcctttcatttcaaaaaaaaaaaaatgcaaaaataaatacgTGGTTTTAACTTTATTTGGACACTGCTTCAAACAAACCaactaaaa		2h_M
NC_023663.1	tes	75646214	30	-							38.0	AATAAA	GCTGGGTTCAGTAATAAATATGTGAGgcctttcatttcaaaaaaaaaaaaatgcaaaaataaatacgTGGTTTTAACTTTATTTGGACACTGCTTCAAACA		2h_M
NC_023663.1	tss	75646612	17	-										aaatagctctt	2h_M
NC_023663.1	tss	79202273	21	+	31.0	TATAAG								tctttctcttc	0h_M
NC_023663.1	tes	79208249	71	+									AAACGCTAAACTGGCAGATTcgatttttaaataaagattgcATTATAACTCTAGGTtgtgctggatttttttttttttcttgtaacaggCATGTTGGACTT		2h_M
NC_023663.1	tes	79208251	33	+									ACGCTAAACTGGCAGATTcgatttttaaataaagattgcATTATAACTCTAGGTtgtgctggatttttttttttttcttgtaacaggCATGTTGGACTTTA		Uninf_M
NC_023663.1	tes	79272786	14	-							30.0	ACTAAA	TGACTGAGATGAATGTCTTTACTAAAGTACCAATAAATTTGTCAAACTCAATAGTGTGTTTACTTTCTATTCCATTTAATTGTTGcttgctggtttttgtt		Uninf_M
NC_023663.1	tes	80302118	41	+							30.0	AATAAA	AATAAGTCTGTAGGCCTTGTCAATAAATAGTTtatatacctaaaaaaaaaaccaaaaaaacaaaaaactctgatACCTGAATACTCAGGGAGACTGAcatg		Uninf_M
NC_023663.1	tes	80516536	11	+							18.0	AATAAA	cttttgtaaatgacCTCACATGTAAATTCACCAAATAAATATGACATTCAAGCTCTTCTATCTATTATTTAAATAGATAGGtagtttaggctgggcacagt		1h_M
NC_023663.1	tss	81242666	25	-					29.0	ATAAAA				GCAGCGGATCA	8h1_S
NC_023663.1	tes	82062206	101	-							49.0	AATACA	TAATACATTCTATATATTACTACcactaataattaaaaaaaaaaaaaaaaaggccatgtgCTTTAAAACGATGCTTTGTAAAAAGCAGCATCACCTTCAAA		Uninf_M
NC_023663.1	tes	82065548	30	+									AACAAACATGTATTGAAATAcatattggaaataaaaatggtttGAGCGTCAGTGATTTCTCCCAGAATGTACTTTTCTTACCTCGGCATGTACTGTAGTCA		Uninf_M
NC_023663.1	tes	82065692	42	+									TGAAATTTTaatgtgttcatttgtttttaataaattgtatatatgtttTGCTCAGATTATTTGGTTTAAATAAAACAACCTTGAGGTTTGTAGCTTTTCCT		Uninf_M
NC_023663.1	tes	82065741	14	+							32.0	AATAAA	GCTCAGATTATTTGGTTTAAATAAAACAACCTTGAGGTTTGTAGCTTTTCCTTATACTATAAAAATGCCAGATTCTTCGATTTTAACATCACTCATTTATG		Uninf_M
NC_023663.1	tes	82065755	61	+							46.0	AATAAA	GTTTAAATAAAACAACCTTGAGGTTTGTAGCTTTTCCTTATACTATAAAAATGCCAGATTCTTCGATTTTAACATCACTCATTTATGGCCAATATTGTGCT		Uninf_M
NC_023663.1	tes	85151690	11	-							32.0	ATTAAA	AAATGTCTTAAGAACCTCATTAAATAgctaagtacaaaaaaaaaaaaaaaaccaaaaaaccaaaaaaacaaaaaaaaaacaaaaaaaattagccaggcgcg		2h_M
NC_023663.1	tes	85323763	11	+							45.0	CATAAA	ATCGTACATAAAAGCTTTGATTAaaacttgaaacaaacaaacaaacaaaaagaactggTTCTGAATCAAATTGCTTGTTTGAATCTTGACTCTACTACTTA		2h_M
NC_023663.1	tes	90153339	30	+							39.0	AATAAA	TGGACCAAACGCAATAAAACCTCTGTTcgtaagaagaagaagaaaaaaaaagactgaagataAAAGTTCCGAAAAATATGGGAACATCAATCATAAAGTAA		Uninf_M
NC_023663.1	tes	90173177	18	+							35.0	AAGAAA	AACATGGCGTTTGTGTAAGAAAGAATCTATAACTTTGTTTGTAAGAAGAAATTACACCAAGTAGACTCCATATGGATCAGTCAAATTCCATAATTCTGAGG		Uninf_M
NC_023663.1	tes	93369563	24	-									ATAAACTTACAgctaaaaaaccttaaaaaaaaaaaaaaaaaaaaaaagaaaggtgatatcgtagacatcaagggaatgggcactgttcaaaaaggaatgcc		2h_M
NC_023663.1	tss	93370160	10	-										CGAATCCCCGG	2h_M
NC_023664.1	tes	1371527	14	+									TAAATTTGATATGgtggtgaaaaaaacaaaaacaaaaacaaaaacaaaaaacagtgatacATGCGAGAATAATTAAAAGATTTCCTGGAGAGGATTGCTTG		3h_S
NC_023664.1	tes	4651504	11	-									attttgctgagttgttctaacaacaacaacaaaaaagtaaaaagaaaaaaagatatttggaagAAGGATTTGCTAAAGTCACTTTAGAGTTTCCACCAGTG		6h_S
NC_023664.1	tss	4652735	15	-					37.0	ATAAAA				CCCCCACTGGC	2h_S
NC_023664.1	tes	6482956	10	+							20.0	AATAAA	ACTATTTTCAGAATCTGAATGTAATTTGTGTAATAAAGTGTTTTCAGAGCATTAGCTGTCAGAgtgtattttccagtttttgcatATTTGCAaaaatttgc		3h_S
NC_023664.1	tes	11787320	10	-									TGTGCTGTTCCTGTAAGTTtgctattaaaatacattaaactataaaaaaaataataaaacaatctcaaataattttataaagataaaatggtATAGCTTAT		2h_M
NC_023664.1	tes	12622451	13	-									ACAAAGAATATTATACAGATTCACttagaaatactaaaaaaaaaaaaaaaagggtaggaaTATCCCATTTTACTCTTACTTTTGAAGGCTGGTAAGCACTT		Uninf_M
NC_023664.1	tes	12753510	33	-							36.0	CATAAA	TTTTCTGTGTAAATCATAAACAATAAACAGAATATACTCGGTGgtcatttctaatatttaattGTGTAATTGTATCACTTCTATAATGTAACCCTGAAGGA		3h_M
NC_023664.1	tes	17085910	16	-							47.0	AATAAA	AGTAATAAATATGTGAGgcctttcatttcaaaaaaaaaaaaaaaaaaaaaagcttgagttgcttgtgtgtgtgttccaCAACCAGCTGAACAACATCCAAA		2h_M
NC_023664.1	tss	17086316	13	-										Gcgctctcttt	2h_M
NC_023664.1	tes	18864021	13	-									AGGATTGCACCTATCAGTTTCttgtagaataaaaaaaaatctttcaacaaACTGACTTCACTTGTTTCTGTCAGgatttaaatctttttatagCTCCTTAT		Uninf_M
NC_023664.1	tes	19859710	22	+									cctcaaaatattttctgttaataaattgccttcatggaagaaaaaaaaaaagatgcccaaTTCTCCACAGTGTCTACAATATTCCCTAGTTGTTATGTTTG		Uninf_M
NC_023664.1	tes	22636734	11	+									ttttgttattttttactttgatgagtaaaccaaaaaatatttgcatttcaagCAGTTTGTGTGGTGTTTCTATATAATTTTCTGTGTGTAAATAATAAAGT		Uninf_M
NC_023664.1	tes	23480745	23	-									atgcaaataaaaagtttaaaaacttaaaaaacaaaacaaacaaacaaaaaacctatgtTTAGATTAACATCTGACCACTCCAGACACTTCAGATGTACTGA		2h_M
NC_023664.1	tss	23481402	17	-										TATTTGGGACA	2h_M
NC_023664.1	tes	29539899	57	-									ccttttttaaaaatcaaaataaaattgttacaACATAGTCATATTTACTAACAGATGGGTTAGATGGATTTTTATGTCAACTAGTTGTACATGGCTTTTTA		2h_M
NC_023664.1	tes	29539913	23	-									TAAATCAAGagactccttttttaaaaatcaaaataaaattgttacaACATAGTCATATTTACTAACAGATGGGTTAGATGGATTTTTATGTCAACTAGTTG		2h_M
NC_023664.1	tes	34019014	25	-							22.0	AATAAA	caagaaataattttaaaaccgcATACATAATAAAAGACATTGTTGCATGGCTTATAGTCTCTCTGAATGTTGCAtttgatttgttattttaaaaatatatt		2h_M
NC_023664.1	tes	35022675	14	-									TCTATTGTGGctttaaccaaaaaataaaatgtccctGCGAGAAGCCTTAAAGAGCCTTACTTGGAGTATTTTTAAGACTGGAAGCTTTTACCAGGTTCATC		8h1_S
NC_023664.1	tes	35102703	10	+							27.0	AATAAA	AAATATGTTTCGCCCTGTCCCTCTAATAAAGTTCCTCTGCTCCACCTTGAACCTGTCACCTGGCCTGCCACCCTGCTGCGTAGGCCATGCATGGCTCCCGA		3h_S
NC_023664.1	tes	35210380	21	-									attgcagagttaagtttatgattatgaaataaaaactaaccaaaaaaaaaagagtttttttctgttgttttttttccccatcagtTTGGGGTACTACTGGC		2h_M
NC_023664.1	tes	35685481	24	+							22.0	AATAAA	GAGTCTGCATTGTAGTGTCTCAAAGACACAATAAACTTCCTATGGTCTGCACTGTtgtgattttacatttttgtgagtAGAATCCTGTGTGACCACTAAAT		2h_M
NC_023664.1	tes	35915544	40	+							21.0	ATTAAA	GGACATTGATTGATTCCAACACTTGTTTCTATTAAAACAGACTATTATAAAGCTTTAAGTTGTCAACTTTGTTCTAAATATCAACTAGAGCAAGTGAATAC		2h_M
NC_023664.1	tes	36783670	12	-									GCTGTAATTAacatcacttaaaaaaaacttgaataaaatattgaaaccTCATCCTCCTTCTGTCgtctttattaataaaatataaataaacagggcattta		8h1_S
NC_023664.1	tss	36978772	15	-					30.0	CTATAA				CGAGAGGCTGT	6h_S
NC_023664.1	tes	37198493	11	+							20.0	AATACA	tatatatgaatattacaTGTAAAGCTGTTAAAATACATAACTTCAGTGCAAGAGACTTTGTCACTTATTTCCTTATGTGTGTAGGAGGGGTTAATAAGTCT		2h_M
NC_023664.1	tes	37540391	11	+									TTCTGTCCTGAGAAATGAagtcatctgaaaaataaaatgaaagaaactgaattgTCTAATGTTAAGTCTGCACATTGTAACTTTTCTTATTGAGTTAGTAT		Uninf_M
NC_023664.1	tes	38355340	18	-									ATATTCTTTCTAAGAtggaaagtaataaaatatatttgaaatgtacCAAAATTCTAGACTGCtgccttttttctatttaattaagcTAGGATGACAATAAA		3h_S
NC_023664.1	tss	38363622	16	-	140.0	GGGCGG								AGGCTGTGGAG	3h_S
[truncated: 490 more rows]
