# Supplementary material for: Time-course transcriptome analysis of host cell response to poxvirus infection using a dual long-read sequencing approach
Source: BMC Res Notes. 2021 Jun 24;14:239. doi: 10.1186/s13104-021-05657-x (PMC8223271; doi:10.1186/s13104-021-05657-x)
Supplement: Supplementary file 7 — Additional file 7: Table S3. Introns of the host transcripts. Splice donor and acceptor positions are shown with read counts and the sequences of the splice junctions. Letter ‘M’ following the sample name indicates MinION sequencing, while letter ‘S’ refers to Sequel sequencing. The introns were determined using the LoRTIA pipeline. [file 13104_2021_5657_MOESM7_ESM.xlsx]

## Sheet: Munka1
contig	feature	start	end	count	strand	cds	sj_seq	sample
NC_023642.1	intron	49717	55069	29	+	.	GT/AG	Uninf_M
NC_023642.1	intron	55149	58256	29	+	.	GT/AG	Uninf_M
NC_023642.1	intron	58292	58376	26	+	.	GT/AG	Uninf_M
NC_023642.1	intron	58692	58883	22	+	.	GT/AG	Uninf_M
NC_023642.1	intron	58971	61633	21	+	.	GT/AG	Uninf_M
NC_023642.1	intron	61806	63294	25	+	.	GT/AG	Uninf_M
NC_023642.1	intron	64913	65951	36	+	.	GT/AG	Uninf_M
NC_023642.1	intron	66033	66204	36	+	.	GT/AG	Uninf_M
NC_023642.1	intron	66322	66878	36	+	.	GT/AG	Uninf_M
NC_023642.1	intron	128641	129190	10	+	.	GT/AG	2h_M
NC_023642.1	intron	306230	306331	28	-	.	GT/AG	Uninf_M
NC_023642.1	intron	306503	310624	25	-	.	GT/AG	Uninf_M
NC_023642.1	intron	310796	311107	23	-	.	GT/AG	Uninf_M
NC_023642.1	intron	311279	311414	27	-	.	GT/AG	Uninf_M
NC_023642.1	intron	313257	315061	24	-	.	GT/AG	Uninf_M
NC_023642.1	intron	315234	320853	13	-	.	GT/AG	Uninf_M
NC_023642.1	intron	553637	561668	65	+	.	GT/AG	Uninf_M
NC_023642.1	intron	561793	564361	62	+	.	GT/AG	Uninf_M
NC_023642.1	intron	564470	565534	72	+	.	GT/AG	Uninf_M
NC_023642.1	intron	565667	568276	72	+	.	GT/AG	Uninf_M
NC_023642.1	intron	568453	568679	67	+	.	GT/AG	Uninf_M
NC_023642.1	intron	568878	569221	63	+	.	GT/AG	Uninf_M
NC_023642.1	intron	569368	569734	66	+	.	GT/AG	Uninf_M
NC_023642.1	intron	617512	617705	36	+	.	GT/AG	Uninf_M
NC_023642.1	intron	617830	619099	60	+	.	GT/AG	Uninf_M
NC_023642.1	intron	619149	620316	59	+	.	GT/AG	Uninf_M
NC_023642.1	intron	629166	629875	11	+	.	GT/AG	8h1_S
NC_023642.1	intron	630195	630331	12	+	.	GT/AG	8h1_S
NC_023642.1	intron	630465	630642	13	+	.	GT/AG	8h1_S
NC_023642.1	intron	630766	630851	14	+	.	GT/AG	8h1_S
NC_023642.1	intron	642187	642289	116	+	.	GT/AG	Uninf_M
NC_023642.1	intron	642482	642803	100	+	.	GT/AG	Uninf_M
NC_023642.1	intron	642879	643284	111	+	.	GT/AG	Uninf_M
NC_023642.1	intron	644316	644418	111	+	.	GT/AG	Uninf_M
NC_023642.1	intron	647024	648934	21	-	.	GT/AG	Uninf_M
NC_023642.1	intron	656941	668857	10	+	.	GT/AG	Uninf_M
NC_023642.1	intron	669050	670679	18	+	.	GT/AG	Uninf_M
NC_023642.1	intron	670755	671743	24	+	.	GT/AG	Uninf_M
NC_023642.1	intron	671846	671924	22	+	.	GT/AG	Uninf_M
NC_023642.1	intron	672057	672143	27	+	.	GT/AG	Uninf_M
NC_023642.1	intron	676774	689667	11	-	.	GT/AG	Uninf_M
NC_023642.1	intron	689824	690465	12	-	.	GT/AG	Uninf_M
NC_023642.1	intron	803897	803982	10	+	.	GT/AG	8h1_S
NC_023642.1	intron	807368	811923	10	+	.	GT/AG	8h1_S
NC_023642.1	intron	812007	814605	10	+	.	GT/AG	8h1_S
NC_023642.1	intron	816212	817165	10	+	.	GT/AG	8h1_S
NC_023642.1	intron	817283	817393	11	+	.	GT/AG	8h1_S
NC_023642.1	intron	817464	817827	11	+	.	GT/AG	8h1_S
NC_023642.1	intron	817963	818564	12	+	.	GT/AG	8h1_S
NC_023642.1	intron	1571105	1571263	23	-	.	GT/AG	Uninf_M
NC_023642.1	intron	1571114	1571271	282	-	.	GT/AG	Uninf_M
NC_023642.1	intron	1571371	1571462	314	-	.	GT/AG	Uninf_M
NC_023642.1	intron	1571608	1572228	283	-	.	GT/AG	Uninf_M
NC_023642.1	intron	1574975	1576608	289	-	.	GT/AG	Uninf_M
NC_023642.1	intron	1574975	1576614	18	-	.	GT/AG	Uninf_M
NC_023642.1	intron	1576728	1577150	289	-	.	GT/AG	Uninf_M
NC_023642.1	intron	1577269	1579128	18	-	.	GT/AG	Uninf_M
NC_023642.1	intron	1577275	1579132	285	-	.	GT/AG	Uninf_M
NC_023642.1	intron	1579293	1581661	295	-	.	GT/AG	Uninf_M
NC_023642.1	intron	1772060	1773425	26	+	.	GT/AG	Uninf_M
NC_023642.1	intron	1773509	1774050	27	+	.	GT/AG	Uninf_M
NC_023642.1	intron	1774125	1777546	102	+	.	GT/AG	Uninf_M
NC_023642.1	intron	2209347	2209853	10	+	.	GT/AG	3h_S
NC_023642.1	intron	2209959	2210306	11	+	.	GT/AG	3h_S
NC_023642.1	intron	2210409	2211068	12	+	.	GT/AG	3h_S
NC_023642.1	intron	2211156	2211244	60	+	.	GT/AG	Uninf_M
NC_023642.1	intron	2741290	2741533	11	-	.	GT/AG	1h_M
NC_023642.1	intron	2756407	2756583	10	-	.	GT/AG	3h_S
NC_023642.1	intron	2757121	2763014	10	-	.	GT/AG	Uninf_M
NC_023642.1	intron	2766323	2767365	20	-	.	GT/AG	8h1_S
NC_023642.1	intron	2770492	2771710	17	-	.	GT/AG	Uninf_M
NC_023642.1	intron	2771851	2776691	19	-	.	GT/AG	Uninf_M
NC_023642.1	intron	2783737	2784307	16	-	.	GT/AG	Uninf_M
NC_023642.1	intron	2784450	2788146	20	-	.	GT/AG	Uninf_M
NC_023642.1	intron	2788247	2790389	15	-	.	GT/AG	Uninf_M
NC_023642.1	intron	2791347	2802625	10	-	.	GT/AG	8h1_S
NC_023642.1	intron	3244126	3246763	12	+	.	GT/AG	8h1_S
NC_023642.1	intron	3246868	3247515	12	+	.	GT/AG	8h1_S
NC_023642.1	intron	3247739	3249422	13	+	.	GT/AG	8h1_S
NC_023642.1	intron	3249514	3250338	13	+	.	GT/AG	8h1_S
NC_023642.1	intron	3252826	3253731	14	+	.	GT/AG	8h1_S
NC_023642.1	intron	3253864	3255880	13	+	.	GT/AG	8h1_S
NC_023642.1	intron	4139402	4140709	25	-	.	GT/AG	3h_S
NC_023642.1	intron	4140782	4141148	24	-	.	GT/AG	3h_S
NC_023642.1	intron	4141327	4143380	20	-	.	GT/AG	3h_S
NC_023642.1	intron	4143471	4146016	18	-	.	GT/AG	3h_S
NC_023642.1	intron	4146166	4149463	18	-	.	GT/AG	3h_S
NC_023642.1	intron	4149534	4151839	14	-	.	GT/AG	3h_S
NC_023642.1	intron	4151896	4153654	11	-	.	GC/AG	8h1_S
NC_023642.1	intron	4153766	4155021	11	-	.	GT/AG	8h1_S
NC_023642.1	intron	4155133	4155671	10	-	.	GT/AG	3h_S
NC_023642.1	intron	4158708	4159942	12	-	.	GT/AG	8h1_S
NC_023642.1	intron	4159998	4161013	12	-	.	GT/AG	8h1_S
NC_023642.1	intron	4161125	4165303	12	-	.	GT/AG	8h1_S
NC_023642.1	intron	4165434	4167638	12	-	.	GT/AG	8h1_S
NC_023642.1	intron	4167713	4167845	12	-	.	GT/AG	8h1_S
NC_023642.1	intron	4167933	4169850	12	-	.	GT/AG	8h1_S
NC_023642.1	intron	4169948	4176398	12	-	.	GT/AG	8h1_S
NC_023642.1	intron	4912399	4915324	16	-	.	GT/AG	Uninf_M
NC_023642.1	intron	4915474	4919422	16	-	.	GT/AG	Uninf_M
NC_023642.1	intron	4919583	4920168	11	-	.	GT/AG	2h_M
NC_023642.1	intron	4920385	4921921	14	-	.	GT/AG	2h_M
NC_023642.1	intron	5658810	5661359	14	+	.	GT/AG	Uninf_M
NC_023642.1	intron	5661446	5662693	13	+	.	GT/AG	Uninf_M
NC_023642.1	intron	5662858	5665961	22	+	.	GT/AG	2h_M
NC_023642.1	intron	6499556	6499639	24	-	.	GT/AG	Uninf_M
NC_023642.1	intron	6499769	6502726	22	-	.	GT/AG	Uninf_M
NC_023642.1	intron	6504079	6504154	13	-	.	GT/AG	Uninf_M
NC_023642.1	intron	6504213	6505632	11	-	.	GT/AG	Uninf_M
NC_023642.1	intron	6650717	6650822	13	-	.	GT/AG	Uninf_M
NC_023642.1	intron	6650969	6651109	10	-	.	GT/AG	Uninf_M
NC_023642.1	intron	6651192	6651518	10	-	.	GT/AG	Uninf_M
NC_023642.1	intron	6651686	6651867	12	-	.	GT/AG	3h_S
NC_023642.1	intron	6652081	6652496	12	-	.	GT/AG	3h_S
NC_023642.1	intron	6652687	6653428	12	-	.	GT/AG	3h_S
NC_023642.1	intron	6653613	6654339	12	-	.	GT/AG	3h_S
NC_023642.1	intron	6654511	6654583	10	-	.	GT/AG	3h_S
NC_023642.1	intron	6677165	6677342	229	-	.	GT/AG	Uninf_M
NC_023642.1	intron	6677451	6678297	211	-	.	GT/AG	Uninf_M
NC_023642.1	intron	6678402	6678760	14	-	.	GT/AG	Uninf_M
NC_023642.1	intron	6678402	6678764	200	-	.	GT/AG	Uninf_M
NC_023642.1	intron	6678853	6678966	198	-	.	GT/AG	Uninf_M
NC_023642.1	intron	6679074	6679368	99	-	.	GT/AG	Uninf_M
NC_023642.1	intron	6679074	6679682	14	-	.	GT/AG	2h_M
NC_023642.1	intron	6679405	6679682	80	-	.	GT/AG	Uninf_M
NC_023642.1	intron	6770936	6771410	10	+	.	GT/AG	8h1_S
NC_023642.1	intron	6771528	6771700	11	+	.	GT/AG	8h1_S
NC_023642.1	intron	6771850	6771933	12	+	.	GT/AG	8h1_S
NC_023642.1	intron	6772084	6772177	12	+	.	GT/AG	8h1_S
NC_023642.1	intron	6772362	6772706	13	+	.	GT/AG	8h1_S
NC_023642.1	intron	6772836	6773476	13	+	.	GT/AG	8h1_S
NC_023642.1	intron	6774966	6775299	13	-	.	GT/AG	Uninf_M
NC_023642.1	intron	6795984	6796095	10	+	.	GT/AG	2h_M
NC_023642.1	intron	6798731	6798858	10	+	.	GT/AG	Uninf_M
NC_023642.1	intron	6820413	6821170	33	+	.	GT/AG	Uninf_M
NC_023642.1	intron	6821374	6821712	63	+	.	GT/AG	Uninf_M
NC_023642.1	intron	6821836	6821938	61	+	.	GT/AG	Uninf_M
NC_023642.1	intron	6822463	6822550	61	+	.	GT/AG	Uninf_M
NC_023642.1	intron	6822671	6823379	58	+	.	GT/AG	Uninf_M
NC_023642.1	intron	6823712	6823988	63	+	.	GT/AG	Uninf_M
NC_023642.1	intron	6824047	6824877	62	+	.	GT/AG	Uninf_M
NC_023642.1	intron	6825157	6825325	57	+	.	GT/AG	Uninf_M
NC_023642.1	intron	6829279	6829373	11	-	.	GT/AG	Uninf_M
NC_023642.1	intron	6829482	6829582	12	-	.	GT/AG	Uninf_M
NC_023642.1	intron	6829661	6829811	11	-	.	GT/AG	Uninf_M
NC_023642.1	intron	6829875	6830421	11	-	.	GT/AG	Uninf_M
NC_023642.1	intron	6830744	6830826	11	-	.	GT/AG	Uninf_M
NC_023642.1	intron	6862708	6863239	17	+	.	GT/AG	Uninf_M
NC_023642.1	intron	6863372	6863520	19	+	.	GT/AG	Uninf_M
NC_023642.1	intron	6863752	6864778	17	+	.	GT/AG	Uninf_M
NC_023642.1	intron	6864884	6865227	22	+	.	GT/AG	Uninf_M
NC_023642.1	intron	6865452	6865534	25	+	.	GT/AG	Uninf_M
NC_023642.1	intron	6865670	6865744	27	+	.	GT/AG	Uninf_M
NC_023642.1	intron	6866936	6867012	10	-	.	GT/AG	8h1_S
NC_023642.1	intron	6867218	6868002	10	-	.	GT/AG	8h1_S
NC_023642.1	intron	6891032	6896897	11	+	.	GT/AG	Uninf_M
NC_023642.1	intron	6897065	6898901	15	+	.	GT/AG	Uninf_M
NC_023642.1	intron	6910991	6911662	10	+	.	GT/AG	Uninf_M
NC_023642.1	intron	7630682	7632578	11	-	.	GT/AG	Uninf_M
NC_023642.1	intron	7703915	7704106	16	+	.	GT/AG	8h1_S
NC_023642.1	intron	7704613	7704703	18	+	.	GT/AG	8h1_S
NC_023642.1	intron	7704766	7704874	10	+	.	GT/AG	Uninf_M
NC_023642.1	intron	7704951	7705791	10	+	.	GT/AG	Uninf_M
NC_023642.1	intron	7705906	7706027	19	+	.	GT/AG	8h1_S
NC_023642.1	intron	7706174	7706261	10	+	.	GT/AG	Uninf_M
NC_023642.1	intron	7706359	7706437	10	+	.	GT/AG	Uninf_M
NC_023642.1	intron	7706519	7707180	11	+	.	GT/AG	Uninf_M
NC_023642.1	intron	7707301	7707380	11	+	.	GT/AG	Uninf_M
NC_023642.1	intron	7707446	7707535	12	+	.	GT/AG	Uninf_M
NC_023642.1	intron	7707627	7708028	11	+	.	GT/AG	Uninf_M
NC_023642.1	intron	7708088	7708167	14	+	.	GT/AG	Uninf_M
NC_023642.1	intron	7766333	7775921	12	-	.	GT/AG	3h_S
NC_023642.1	intron	7778697	7780052	11	-	.	GT/AG	3h_S
NC_023642.1	intron	7780174	7780313	11	-	.	GT/AG	3h_S
NC_023642.1	intron	7780439	7780539	10	-	.	GT/AG	3h_S
NC_023642.1	intron	7780603	7782279	11	-	.	GT/AG	3h_S
NC_023642.1	intron	7782373	7782733	11	-	.	GT/AG	3h_S
NC_023642.1	intron	7844847	7845218	11	+	.	GT/AG	Uninf_M
NC_023642.1	intron	7846130	7846213	17	+	.	GT/AG	Uninf_M
NC_023642.1	intron	7846374	7846906	14	+	.	GT/AG	Uninf_M
NC_023642.1	intron	7990970	7991063	12	-	.	GT/AG	Uninf_M
NC_023642.1	intron	7991196	7994550	15	-	.	GT/AG	Uninf_M
NC_023642.1	intron	7994647	7994758	15	-	.	GT/AG	Uninf_M
NC_023642.1	intron	7994855	7995143	16	-	.	GT/AG	Uninf_M
NC_023642.1	intron	7995217	7998281	13	-	.	GT/AG	Uninf_M
NC_023642.1	intron	8190387	8190492	10	-	.	GT/AG	Uninf_M
NC_023642.1	intron	8190593	8195447	11	-	.	GT/AG	Uninf_M
NC_023642.1	intron	8195550	8195634	15	-	.	GT/AG	Uninf_M
NC_023642.1	intron	8195778	8196067	15	-	.	GT/AG	Uninf_M
NC_023642.1	intron	8196176	8197188	12	-	.	GT/AG	Uninf_M
NC_023642.1	intron	8197297	8197408	14	-	.	GT/AG	Uninf_M
NC_023642.1	intron	8197499	8198467	10	-	.	GT/AG	8h1_S
NC_023642.1	intron	8198618	8199189	11	-	.	GT/AG	Uninf_M
NC_023642.1	intron	8199418	8199603	16	-	.	GT/AG	Uninf_M
NC_023642.1	intron	8199685	8199860	11	-	.	GT/AG	Uninf_M
NC_023642.1	intron	8199999	8200154	15	-	.	GT/AG	Uninf_M
NC_023642.1	intron	8200371	8200791	10	-	.	GT/AG	Uninf_M
NC_023642.1	intron	8201147	8201496	13	-	.	GT/AG	Uninf_M
NC_023642.1	intron	8201607	8201903	10	-	.	GT/AG	Uninf_M
NC_023642.1	intron	8202022	8203570	10	-	.	GT/AG	Uninf_M
NC_023642.1	intron	8204082	8206263	12	-	.	GT/AG	Uninf_M
NC_023642.1	intron	8206342	8206648	10	-	.	GT/AG	Uninf_M
NC_023642.1	intron	8206696	8206850	11	-	.	GT/AG	Uninf_M
NC_023642.1	intron	8254441	8254692	22	-	.	GT/AG	Uninf_M
NC_023642.1	intron	8254832	8255494	13	-	.	GT/AG	2h_M
NC_023642.1	intron	8336318	8336683	12	-	.	GT/AG	2h_M
NC_023642.1	intron	8336773	8336992	13	-	.	GT/AG	2h_M
NC_023642.1	intron	8337707	8337801	17	-	.	GT/AG	2h_M
NC_023642.1	intron	8337875	8338111	13	-	.	GT/AG	2h_M
NC_023642.1	intron	8394011	8394210	66	+	.	GT/AG	Uninf_M
NC_023642.1	intron	8527465	8527541	40	+	.	GT/AG	Uninf_M
NC_023642.1	intron	8527662	8527895	34	+	.	GT/AG	Uninf_M
NC_023642.1	intron	8691129	8691233	10	+	.	GT/AG	8h1_S
NC_023642.1	intron	8691366	8691493	11	+	.	GT/AG	8h1_S
NC_023642.1	intron	8691623	8692163	13	+	.	GT/AG	8h1_S
NC_023642.1	intron	8692287	8692523	14	+	.	GT/AG	8h1_S
NC_023642.1	intron	8692647	8695835	10	+	.	GT/AG	3h_S
NC_023642.1	intron	8695959	8696160	12	+	.	GT/AG	3h_S
NC_023642.1	intron	8696281	8697861	10	+	.	GT/AG	2h_S
NC_023642.1	intron	8697991	8698294	12	+	.	GT/AG	2h_S
NC_023642.1	intron	8698463	8698633	13	+	.	GT/AG	2h_S
NC_023642.1	intron	8698718	8698954	17	+	.	GT/AG	2h_S
NC_023642.1	intron	8699084	8699186	18	+	.	GT/AG	2h_S
NC_023642.1	intron	8699325	8699415	12	+	.	GT/AG	2h_S
NC_023642.1	intron	8699325	8699674	10	+	.	GT/AG	3h_S
NC_023642.1	intron	8699557	8699674	14	+	.	GT/AG	2h_S
NC_023642.1	intron	8699837	8699926	25	+	.	GT/AG	2h_S
NC_023642.1	intron	8700008	8700095	25	+	.	GT/AG	2h_S
NC_023642.1	intron	8700228	8700320	27	+	.	GT/AG	2h_S
NC_023642.1	intron	8701098	8701213	12	-	.	GT/AG	Uninf_M
NC_023642.1	intron	8701269	8701355	16	-	.	GT/AG	Uninf_M
NC_023642.1	intron	8701572	8701655	17	-	.	GT/AG	Uninf_M
NC_023642.1	intron	8701728	8702404	10	-	.	GT/AG	Uninf_M
NC_023642.1	intron	8702548	8702783	11	-	.	GT/AG	Uninf_M
NC_023642.1	intron	8702949	8703199	14	-	.	GT/AG	Uninf_M
NC_023642.1	intron	8703276	8703393	16	-	.	GT/AG	Uninf_M
NC_023642.1	intron	8703583	8704375	11	-	.	GT/AG	Uninf_M
NC_023642.1	intron	8704532	8706514	12	-	.	GT/AG	Uninf_M
NC_023642.1	intron	8706629	8708022	11	-	.	GT/AG	Uninf_M
NC_023642.1	intron	8708131	8708916	11	-	.	GT/AG	Uninf_M
NC_023642.1	intron	8709076	8712530	12	-	.	GT/AG	Uninf_M
NC_023642.1	intron	8714073	8714379	10	-	.	GT/AG	Uninf_M
NC_023642.1	intron	8889827	8891168	10	-	.	GT/AG	8h1_S
NC_023642.1	intron	9014385	9014568	12	-	.	GT/AG	8h1_S
NC_023642.1	intron	9015014	9015400	12	-	.	GT/AG	8h1_S
NC_023642.1	intron	9015460	9016001	12	-	.	GT/AG	8h1_S
NC_023642.1	intron	9016119	9016953	12	-	.	GT/AG	8h1_S
NC_023642.1	intron	9017202	9017664	11	-	.	GT/AG	8h1_S
NC_023642.1	intron	9017730	9019164	11	-	.	GT/AG	8h1_S
NC_023642.1	intron	9019373	9021030	11	-	.	GT/AG	8h1_S
NC_023642.1	intron	9021071	9021175	11	-	.	GT/AG	8h1_S
NC_023642.1	intron	9106820	9107089	46	+	.	GT/AG	Uninf_M
NC_023642.1	intron	9107173	9107266	56	+	.	GT/AG	Uninf_M
NC_023642.1	intron	9107412	9107874	56	+	.	GT/AG	Uninf_M
NC_023642.1	intron	9107931	9108107	54	+	.	GT/AG	Uninf_M
NC_023642.1	intron	9112871	9113164	11	-	.	GT/AG	Uninf_M
NC_023642.1	intron	9113288	9113367	14	-	.	GT/AG	Uninf_M
NC_023642.1	intron	9113449	9113680	17	-	.	GT/AG	Uninf_M
NC_023642.1	intron	9113850	9113929	17	-	.	GT/AG	Uninf_M
NC_023642.1	intron	9114050	9115204	17	-	.	GT/AG	Uninf_M
NC_023642.1	intron	9115309	9115385	18	-	.	GT/AG	Uninf_M
NC_023642.1	intron	9115581	9115936	10	-	.	GT/AG	Uninf_M
NC_023642.1	intron	9115992	9116090	13	-	.	GT/AG	Uninf_M
NC_023642.1	intron	9116288	9116722	10	-	.	GT/AG	Uninf_M
NC_023642.1	intron	9117463	9118009	10	-	.	GT/AG	8h1_S
NC_023642.1	intron	9118098	9118187	10	-	.	GT/AG	8h1_S
NC_023642.1	intron	9213368	9214298	19	-	.	GT/AG	Uninf_M
NC_023642.1	intron	9214380	9216056	16	-	.	GT/AG	Uninf_M
NC_023642.1	intron	9216220	9216315	19	-	.	GT/AG	Uninf_M
NC_023642.1	intron	9216427	9219833	12	-	.	GT/AG	Uninf_M
NC_023642.1	intron	9457002	9458737	16	+	.	GT/AG	Uninf_M
NC_023642.1	intron	9458867	9461855	15	+	.	GT/AG	Uninf_M
NC_023642.1	intron	9461932	9464954	14	+	.	GT/AG	Uninf_M
NC_023642.1	intron	9465108	9465311	18	+	.	GT/AG	Uninf_M
NC_023642.1	intron	9465402	9465756	18	+	.	GT/AG	Uninf_M
NC_023642.1	intron	9465941	9466027	19	+	.	GT/AG	Uninf_M
NC_023642.1	intron	9466144	9466238	23	+	.	GT/AG	Uninf_M
NC_023642.1	intron	9466347	9467234	23	+	.	GT/AG	Uninf_M
NC_023642.1	intron	9467416	9467677	27	+	.	GT/AG	Uninf_M
NC_023642.1	intron	9467952	9468267	20	+	.	GT/AG	Uninf_M
NC_023642.1	intron	9468328	9468439	18	+	.	GT/AG	Uninf_M
NC_023642.1	intron	9468620	9469364	15	+	.	GT/AG	Uninf_M
NC_023642.1	intron	9468620	9470001	11	+	.	GT/AG	Uninf_M
NC_023642.1	intron	9913177	9914440	23	-	.	GT/AG	Uninf_M
NC_023642.1	intron	9914645	9914716	18	-	.	GT/AG	Uninf_M
NC_023642.1	intron	9914849	9915618	19	-	.	GT/AG	Uninf_M
NC_023642.1	intron	9915754	9917088	19	-	.	GT/AG	Uninf_M
NC_023642.1	intron	9918035	9918113	56	+	.	GT/AG	Uninf_M
NC_023642.1	intron	9918216	9918330	77	+	.	GT/AG	Uninf_M
NC_023642.1	intron	9918421	9918509	73	+	.	GT/AG	Uninf_M
NC_023642.1	intron	9993209	9993837	10	-	.	GT/AG	Uninf_M
NC_023642.1	intron	10006263	10006541	19	-	.	GT/AG	Uninf_M
NC_023642.1	intron	10006636	10006767	19	-	.	GT/AG	Uninf_M
NC_023642.1	intron	10006866	10008141	15	-	.	GT/AG	Uninf_M
NC_023642.1	intron	10008241	10008675	16	-	.	GT/AG	Uninf_M
NC_023642.1	intron	10009174	10009379	22	-	.	GT/AG	Uninf_M
NC_023642.1	intron	10033809	10034237	10	-	.	GT/AG	Uninf_M
NC_023642.1	intron	10034411	10034629	10	-	.	GT/AG	Uninf_M
NC_023642.1	intron	10248339	10248442	20	-	.	GT/AG	Uninf_M
NC_023642.1	intron	10248638	10248745	23	-	.	GT/AG	Uninf_M
NC_023642.1	intron	10249144	10257593	21	-	.	GT/AG	Uninf_M
NC_023642.1	intron	10257693	10257947	19	-	.	GT/AG	Uninf_M
NC_023642.1	intron	10269339	10271025	51	-	.	GT/AG	Uninf_M
NC_023642.1	intron	10488392	10490703	23	-	.	GT/AG	Uninf_M
NC_023642.1	intron	10490763	10493102	22	-	.	GT/AG	Uninf_M
NC_023642.1	intron	10493150	10493671	22	-	.	GT/AG	Uninf_M
NC_023642.1	intron	10493742	10494165	20	-	.	GT/AG	Uninf_M
NC_023642.1	intron	10494305	10499283	12	-	.	GT/AG	Uninf_M
NC_023642.1	intron	10499492	10559397	13	-	.	GT/AG	Uninf_M
NC_023642.1	intron	10632453	10632768	51	+	.	GT/AG	Uninf_M
NC_023642.1	intron	10632838	10643002	70	+	.	GT/AG	Uninf_M
NC_023642.1	intron	10643106	10646177	82	+	.	GT/AG	Uninf_M
NC_023642.1	intron	10646447	10660487	94	+	.	GT/AG	Uninf_M
NC_023642.1	intron	11011887	11011996	30	-	.	GT/AG	Uninf_M
NC_023642.1	intron	11012081	11014676	32	-	.	GT/AG	Uninf_M
NC_023642.1	intron	11014821	11014927	26	-	.	GT/AG	Uninf_M
NC_023642.1	intron	11017561	11018517	29	-	.	GT/AG	Uninf_M
NC_023642.1	intron	11018692	11019143	34	-	.	GT/AG	Uninf_M
NC_023642.1	intron	11067183	11067301	11	+	.	GT/AG	Uninf_M
NC_023642.1	intron	11067449	11067611	12	+	.	GT/AG	Uninf_M
NC_023642.1	intron	11067714	11068615	12	+	.	GT/AG	Uninf_M
NC_023642.1	intron	11068717	11068811	10	+	.	GT/AG	Uninf_M
NC_023642.1	intron	11068868	11069202	11	+	.	GT/AG	Uninf_M
NC_023642.1	intron	11069349	11069464	12	+	.	GT/AG	Uninf_M
NC_023642.1	intron	11069522	11069990	11	+	.	GT/AG	Uninf_M
NC_023642.1	intron	11105127	11105206	14	+	.	GT/AG	8h1_S
NC_023642.1	intron	11105263	11105869	14	+	.	GT/AG	8h1_S
NC_023642.1	intron	11105978	11106092	13	+	.	GT/AG	8h1_S
NC_023642.1	intron	11106152	11106261	14	+	.	GT/AG	8h1_S
NC_023642.1	intron	11106378	11106809	15	+	.	GT/AG	8h1_S
NC_023642.1	intron	11106853	11107723	15	+	.	GT/AG	8h1_S
NC_023642.1	intron	11107797	11108296	15	+	.	GT/AG	8h1_S
NC_023642.1	intron	11108480	11110656	16	+	.	GT/AG	8h1_S
NC_023642.1	intron	11110718	11110839	16	+	.	GT/AG	8h1_S
NC_023642.1	intron	11113416	11113621	37	-	.	GT/AG	Uninf_M
NC_023642.1	intron	11114193	11114273	16	-	.	GT/AG	Uninf_M
NC_023642.1	intron	11114462	11115675	13	-	.	GT/AG	Uninf_M
NC_023642.1	intron	11141116	11141335	13	-	.	GT/AG	Uninf_M
NC_023642.1	intron	11141370	11141564	13	-	.	GT/AG	Uninf_M
NC_023642.1	intron	11141951	11142056	15	-	.	GT/AG	Uninf_M
NC_023642.1	intron	11149534	11150491	16	-	.	GT/AG	Uninf_M
NC_023642.1	intron	11150602	11150735	10	-	.	GT/AG	Uninf_M
NC_023642.1	intron	11215710	11215847	10	+	.	GT/AG	Uninf_M
NC_023642.1	intron	11216203	11216296	11	+	.	GT/AG	Uninf_M
NC_023642.1	intron	11229367	11229454	12	+	.	GT/AG	Uninf_M
NC_023642.1	intron	11229562	11229645	10	+	.	GT/AG	Uninf_M
NC_023642.1	intron	11229716	11229940	11	+	.	GT/AG	Uninf_M
NC_023642.1	intron	11230133	11230226	11	+	.	GT/AG	Uninf_M
NC_023642.1	intron	11230279	11230424	11	+	.	GT/AG	Uninf_M
NC_023642.1	intron	11230542	11231049	14	+	.	GT/AG	Uninf_M
NC_023642.1	intron	11231243	11231409	16	+	.	GT/AG	Uninf_M
NC_023642.1	intron	11241937	11243326	14	+	.	GT/AG	2h_M
NC_023642.1	intron	11243425	11243500	15	+	.	GT/AG	2h_M
NC_023642.1	intron	11257973	11263696	29	+	.	GT/AG	8h1_S
NC_023642.1	intron	11263802	11263953	29	+	.	GT/AG	8h1_S
NC_023642.1	intron	11264063	11264310	31	+	.	GT/AG	8h1_S
NC_023642.1	intron	11264439	11270028	35	+	.	GT/AG	8h1_S
NC_023642.1	intron	11270209	11271540	32	+	.	GT/AG	8h1_S
NC_023642.1	intron	11272054	11272311	39	+	.	GT/AG	8h1_S
NC_023642.1	intron	11272493	11274181	11	+	.	GT/AG	Uninf_M
NC_023642.1	intron	11274336	11274538	45	+	.	GT/AG	8h1_S
NC_023642.1	intron	11274775	11274869	49	+	.	GT/AG	8h1_S
NC_023642.1	intron	11274997	11275098	49	+	.	GT/AG	8h1_S
NC_023642.1	intron	11275179	11275417	50	+	.	GT/AG	8h1_S
NC_023642.1	intron	11275562	11275692	11	+	.	GT/AG	Uninf_M
NC_023642.1	intron	11275790	11276077	52	+	.	GT/AG	8h1_S
NC_023642.1	intron	11278063	11278227	12	+	.	GT/AG	Uninf_M
NC_023642.1	intron	11278305	11278414	57	+	.	GT/AG	8h1_S
NC_023642.1	intron	11278490	11278667	11	+	.	GT/AG	Uninf_M
NC_023642.1	intron	11278782	11278904	10	+	.	GT/AG	Uninf_M
NC_023642.1	intron	11279018	11279186	12	+	.	GT/AG	Uninf_M
NC_023642.1	intron	11279288	11279429	11	+	.	GT/AG	Uninf_M
NC_023642.1	intron	11328368	11329059	125	+	.	GT/AG	Uninf_M
NC_023642.1	intron	11329124	11329274	126	+	.	GT/AG	Uninf_M
NC_023642.1	intron	11329418	11329816	135	+	.	GT/AG	Uninf_M
NC_023642.1	intron	11329961	11333437	126	+	.	GT/AG	Uninf_M
NC_023642.1	intron	11333568	11333961	128	+	.	GT/AG	Uninf_M
NC_023642.1	intron	11334167	11338516	138	+	.	GT/AG	Uninf_M
NC_023642.1	intron	11338690	11338779	142	+	.	GT/AG	Uninf_M
NC_023642.1	intron	11338905	11339135	133	+	.	GT/AG	Uninf_M
NC_023642.1	intron	11838223	11839995	343	+	.	GT/AG	Uninf_M
NC_023642.1	intron	11840143	11840402	395	+	.	GT/AG	Uninf_M
NC_023642.1	intron	11840529	11840619	355	+	.	GT/AG	Uninf_M
NC_023642.1	intron	11910755	11921707	16	+	.	GT/AG	3h_S
NC_023642.1	intron	11921819	11922349	17	+	.	GT/AG	3h_S
NC_023642.1	intron	11923703	11924271	10	+	.	GT/AG	Uninf_M
NC_023642.1	intron	11924349	11924863	11	+	.	GT/AG	Uninf_M
NC_023642.1	intron	11924962	11925370	11	+	.	GT/AG	Uninf_M
NC_023642.1	intron	11925468	11925640	14	+	.	GT/AG	Uninf_M
NC_023642.1	intron	11925981	11928294	33	+	.	GT/AG	Uninf_M
NC_023642.1	intron	12050808	12051058	10	+	.	GT/AG	Uninf_M
NC_023642.1	intron	12062267	12064190	36	+	.	GT/AG	Uninf_M
NC_023642.1	intron	12064301	12064876	65	+	.	GT/AG	Uninf_M
NC_023642.1	intron	12065014	12065549	56	+	.	GT/AG	Uninf_M
NC_023642.1	intron	12532652	12532990	10	+	.	GT/AG	8h1_S
NC_023642.1	intron	12533156	12533874	10	+	.	GT/AG	8h1_S
NC_023642.1	intron	12533970	12538872	10	+	.	GT/AG	8h1_S
NC_023642.1	intron	12539044	12539426	10	+	.	GT/AG	8h1_S
NC_023642.1	intron	12539537	12539830	10	+	.	GT/AG	8h1_S
NC_023642.1	intron	12540001	12540221	11	+	.	GT/AG	8h1_S
NC_023642.1	intron	12540325	12541646	11	+	.	AT/AC	8h1_S
NC_023642.1	intron	12541771	12542359	12	+	.	GT/AG	8h1_S
NC_023642.1	intron	12911964	12912588	21	-	.	GT/AG	8h1_S
NC_023642.1	intron	12912781	12913265	21	-	.	GT/AG	8h1_S
NC_023642.1	intron	12913543	12914251	20	-	.	GT/AG	8h1_S
NC_023642.1	intron	12914455	12915886	19	-	.	GT/AG	8h1_S
NC_023642.1	intron	12917502	12919056	16	-	.	GT/AG	8h1_S
NC_023642.1	intron	12919389	12920340	11	-	.	GT/AG	8h1_S
NC_023642.1	intron	12920560	12920780	11	-	.	GT/AG	8h1_S
NC_023642.1	intron	12920996	12923471	11	-	.	GT/AG	8h1_S
NC_023642.1	intron	12926407	12927189	28	-	.	GT/AG	8h1_S
NC_023642.1	intron	12927293	12928410	10	-	.	GT/AG	Uninf_M
NC_023642.1	intron	12928656	12934391	27	-	.	GT/AG	8h1_S
NC_023642.1	intron	15487605	15488217	22	-	.	GT/AG	2h_M
NC_023642.1	intron	15488349	15488491	12	-	.	GT/AG	Uninf_M
NC_023642.1	intron	15488638	15488726	10	-	.	GT/AG	Uninf_M
NC_023642.1	intron	15490342	15491219	12	-	.	GT/AG	Uninf_M
NC_023642.1	intron	15491824	15492056	11	-	.	GT/AG	Uninf_M
NC_023642.1	intron	15492134	15492476	13	-	.	GT/AG	Uninf_M
NC_023642.1	intron	15492591	15492832	12	-	.	GT/AG	Uninf_M
NC_023642.1	intron	15913506	15913931	10	+	.	GT/AG	Uninf_M
NC_023642.1	intron	15914071	15914222	11	+	.	GT/AG	Uninf_M
NC_023642.1	intron	15916930	15917473	11	+	.	GT/AG	Uninf_M
NC_023642.1	intron	15917661	15917885	10	+	.	GT/AG	Uninf_M
NC_023642.1	intron	17676106	17679420	51	+	.	GT/AG	Uninf_M
NC_023642.1	intron	17679506	17679667	52	+	.	GT/AG	Uninf_M
NC_023642.1	intron	17684819	17685958	22	+	.	GT/AG	Uninf_M
NC_023642.1	intron	17686022	17688617	51	+	.	GT/AG	Uninf_M
NC_023642.1	intron	17688676	17689258	52	+	.	GT/AG	Uninf_M
NC_023642.1	intron	17689791	17690970	54	+	.	GT/AG	Uninf_M
NC_023642.1	intron	17691065	17692863	49	+	.	GT/AG	Uninf_M
NC_023642.1	intron	17735293	17737112	17	-	.	GT/AG	Uninf_M
NC_023642.1	intron	17737233	17737366	14	-	.	GT/AG	Uninf_M
NC_023642.1	intron	17737493	17738604	12	-	.	GT/AG	Uninf_M
NC_023642.1	intron	17738755	17738966	11	-	.	GT/AG	2h_M
NC_023642.1	intron	17747719	17749873	15	-	.	GT/AG	Uninf_M
NC_023642.1	intron	17747719	17753797	11	-	.	GT/AG	Uninf_M
NC_023642.1	intron	17750066	17753797	14	-	.	GT/AG	Uninf_M
NC_023642.1	intron	17753879	17753987	18	-	.	GT/AG	Uninf_M
NC_023642.1	intron	17883709	17883823	10	+	.	GT/AG	Uninf_M
NC_023642.1	intron	17883887	17884130	11	+	.	GT/AG	Uninf_M
NC_023642.1	intron	17884269	17885045	13	+	.	GT/AG	Uninf_M
NC_023642.1	intron	17885190	17885296	11	+	.	GT/AG	Uninf_M
NC_023642.1	intron	17885446	17895227	19	+	.	GT/AG	Uninf_M
NC_023642.1	intron	17895325	17895548	18	+	.	GT/AG	Uninf_M
NC_023642.1	intron	17895695	17896516	22	+	.	GT/AG	Uninf_M
NC_023642.1	intron	17896599	17896766	19	+	.	GT/AG	Uninf_M
NC_023642.1	intron	17900566	17900697	10	-	.	GT/AG	Uninf_M
NC_023642.1	intron	17901081	17901374	11	-	.	GT/AG	Uninf_M
NC_023642.1	intron	17901426	17902146	11	-	.	GT/AG	8h1_S
NC_023642.1	intron	17903529	17903823	11	-	.	GT/AG	8h1_S
NC_023642.1	intron	17903938	17905441	11	-	.	GT/AG	8h1_S
NC_023642.1	intron	18071433	18072698	15	-	.	GT/AG	Uninf_M
NC_023642.1	intron	18072745	18072897	15	-	.	GT/AG	Uninf_M
NC_023642.1	intron	18076598	18078335	11	-	.	GT/AG	Uninf_M
NC_023642.1	intron	18078482	18094534	11	-	.	GT/AG	Uninf_M
NC_023642.1	intron	18094727	18095111	10	-	.	GT/AG	Uninf_M
NC_023642.1	intron	18633336	18633553	10	+	.	GT/AG	8h1_S
NC_023642.1	intron	18633650	18637846	10	+	.	GT/AG	8h1_S
NC_023642.1	intron	18637935	18643508	10	+	.	GT/AG	8h1_S
NC_023642.1	intron	18644794	18644975	10	+	.	GT/AG	8h1_S
NC_023642.1	intron	18645075	18645334	11	+	.	GT/AG	8h1_S
NC_023642.1	intron	18645443	18645517	11	+	.	GT/AG	8h1_S
NC_023642.1	intron	18645595	18645798	12	+	.	GT/AG	8h1_S
NC_023642.1	intron	18645877	18646287	13	+	.	GT/AG	8h1_S
NC_023642.1	intron	18646417	18646596	13	+	.	GT/AG	8h1_S
NC_023642.1	intron	18646701	18646839	13	+	.	GT/AG	8h1_S
NC_023642.1	intron	21120126	21127285	17	-	.	GT/AG	Uninf_M
NC_023642.1	intron	21127369	21129688	20	-	.	GT/AG	Uninf_M
NC_023642.1	intron	21129818	21131436	53	-	.	GT/AG	8h1_S
NC_023642.1	intron	21131581	21156103	52	-	.	GT/AG	8h1_S
NC_023642.1	intron	21156271	21165057	52	-	.	GT/AG	8h1_S
NC_023642.1	intron	21165248	21192565	52	-	.	GT/AG	8h1_S
NC_023642.1	intron	21192698	21243849	53	-	.	GT/AG	8h1_S
NC_023642.1	intron	21243944	21247900	53	-	.	GT/AG	8h1_S
NC_023642.1	intron	21248041	21249897	53	-	.	GT/AG	8h1_S
NC_023642.1	intron	21250094	21262063	53	-	.	GT/AG	8h1_S
NC_023642.1	intron	21262181	21267317	52	-	.	GT/AG	8h1_S
NC_023642.1	intron	21267408	21268348	51	-	.	GT/AG	8h1_S
NC_023642.1	intron	21268915	21282031	44	-	.	GT/AG	8h1_S
NC_023642.1	intron	21531763	21532041	10	-	.	GT/AG	3h_S
NC_023642.1	intron	21532192	21546468	10	-	.	GT/AG	3h_S
NC_023642.1	intron	28970037	28971249	12	+	.	GT/AG	Uninf_M
NC_023642.1	intron	30050035	30052356	11	-	.	GT/AG	Uninf_M
NC_023642.1	intron	30052429	30056870	12	-	.	GT/AG	Uninf_M
NC_023642.1	intron	30085616	30091619	10	-	.	GT/AG	Uninf_M
NC_023642.1	intron	30091754	30095257	12	-	.	GT/AG	Uninf_M
NC_023642.1	intron	30095424	30132152	12	-	.	GT/AG	Uninf_M
NC_023642.1	intron	30793227	30793553	11	-	.	GT/AG	Uninf_M
NC_023642.1	intron	30793638	30796456	12	-	.	GT/AG	Uninf_M
NC_023642.1	intron	30796565	30802192	10	-	.	GT/AG	Uninf_M
NC_023642.1	intron	31117709	31119392	10	+	.	GT/AG	8h1_S
NC_023642.1	intron	31184877	31186111	15	-	.	GT/AG	Uninf_M
NC_023642.1	intron	31186262	31186499	13	-	.	GC/AG	Uninf_M
NC_023642.1	intron	31186611	31187332	16	-	.	GT/AG	Uninf_M
NC_023642.1	intron	31187395	31190002	14	-	.	GT/AG	Uninf_M
NC_023642.1	intron	31190112	31190196	19	-	.	GT/AG	Uninf_M
NC_023642.1	intron	31190353	31191632	18	-	.	GT/AG	Uninf_M
NC_023642.1	intron	31191720	31191796	15	-	.	GT/AG	Uninf_M
NC_023642.1	intron	31191850	31194867	16	-	.	GT/AG	Uninf_M
NC_023642.1	intron	31195006	31197956	14	-	.	GT/AG	Uninf_M
NC_023642.1	intron	31198040	31198124	12	-	.	GT/AG	Uninf_M
NC_023642.1	intron	31198364	31202414	15	-	.	GT/AG	Uninf_M
NC_023642.1	intron	31547959	31558017	26	+	.	GT/AG	Uninf_M
NC_023642.1	intron	31558103	31563340	42	+	.	GT/AG	Uninf_M
NC_023642.1	intron	31563443	31570369	58	+	.	GT/AG	Uninf_M
NC_023642.1	intron	32595512	32595982	12	-	.	GT/AG	2h_M
NC_023642.1	intron	32596044	32596936	69	-	.	GT/AG	Uninf_M
NC_023642.1	intron	32597081	32602064	74	-	.	GT/AG	Uninf_M
NC_023642.1	intron	32602147	32603118	77	-	.	GT/AG	Uninf_M
NC_023642.1	intron	32603219	32604179	64	-	.	GT/AG	Uninf_M
NC_023642.1	intron	32604264	32608424	71	-	.	GT/AG	Uninf_M
NC_023642.1	intron	32608520	32608949	66	-	.	GT/AG	Uninf_M
NC_023642.1	intron	32609074	32609672	79	-	.	GT/AG	Uninf_M
NC_023642.1	intron	32611410	32614499	67	-	.	GT/AG	Uninf_M
NC_023642.1	intron	33102214	33103084	65	-	.	GT/AG	Uninf_M
NC_023642.1	intron	33103285	33105938	56	-	.	GT/AG	Uninf_M
NC_023642.1	intron	33106000	33108026	61	-	.	GT/AG	Uninf_M
NC_023642.1	intron	33108206	33109214	61	-	.	GT/AG	Uninf_M
NC_023642.1	intron	33756867	33757760	15	+	.	GT/AG	2h_M
NC_023642.1	intron	46402066	46409517	48	+	.	GT/AG	Uninf_M
NC_023642.1	intron	46426601	46447071	55	+	.	GT/AG	Uninf_M
NC_023642.1	intron	46447272	46449551	10	+	.	GT/AG	Uninf_M
NC_023642.1	intron	46447275	46449551	45	+	.	GT/AG	Uninf_M
NC_023642.1	intron	46449792	46450788	53	+	.	GT/AG	Uninf_M
NC_023642.1	intron	46533694	46534379	61	-	.	GT/AG	Uninf_M
NC_023642.1	intron	46540167	46542340	42	-	.	GT/AG	Uninf_M
NC_023642.1	intron	47655832	47656994	15	-	.	GT/AG	Uninf_M
NC_023642.1	intron	47670988	47671623	13	-	.	GT/AG	Uninf_M
NC_023642.1	intron	47883269	47883408	38	+	.	GT/AG	Uninf_M
NC_023642.1	intron	47883458	47883639	71	+	.	GT/AG	Uninf_M
NC_023642.1	intron	47883719	47885240	89	+	.	GT/AG	Uninf_M
NC_023642.1	intron	47883723	47885240	10	+	.	GT/AG	2h_M
NC_023642.1	intron	47885411	47885647	95	+	.	GT/AG	Uninf_M
NC_023642.1	intron	48187283	48189250	20	-	.	GT/AG	Uninf_M
NC_023642.1	intron	48194016	48197706	34	-	.	GT/AG	Uninf_M
NC_023642.1	intron	48197791	48203471	38	-	.	GT/AG	Uninf_M
NC_023642.1	intron	50363228	50363353	11	+	.	GT/AG	8h1_S
NC_023642.1	intron	50366680	50367190	11	+	.	GT/AG	3h_S
NC_023642.1	intron	50367508	50370425	42	+	.	GT/AG	Uninf_M
NC_023642.1	intron	50370506	50373157	48	+	.	GT/AG	Uninf_M
NC_023642.1	intron	52319802	52320538	10	-	.	GT/AG	Uninf_M
NC_023642.1	intron	52324237	52324861	10	-	.	GT/AG	Uninf_M
NC_023642.1	intron	53207976	53382555	12	+	.	GT/AG	Uninf_M
NC_023642.1	intron	53382749	53398728	16	+	.	GT/AG	Uninf_M
NC_023642.1	intron	53398896	53452604	11	+	.	GT/AG	Uninf_M
NC_023642.1	intron	53452789	53454467	14	+	.	GT/AG	Uninf_M
NC_023642.1	intron	53454666	53459245	17	+	.	GT/AG	Uninf_M
NC_023642.1	intron	53459361	53493849	14	+	.	GT/AG	Uninf_M
NC_023642.1	intron	53494036	53501650	16	+	.	GT/AG	Uninf_M
NC_023642.1	intron	53501789	53507326	14	+	.	GT/AG	Uninf_M
NC_023642.1	intron	53507423	53539079	16	+	.	GT/AG	Uninf_M
NC_023642.1	intron	53539245	53560786	15	+	.	GT/AG	Uninf_M
NC_023642.1	intron	54017462	54018796	42	+	.	GT/AG	Uninf_M
NC_023642.1	intron	54019361	54020136	43	+	.	GT/AG	Uninf_M
NC_023642.1	intron	54021215	54021680	45	+	.	GT/AG	Uninf_M
NC_023642.1	intron	54022945	54023129	43	+	.	GT/AG	Uninf_M
NC_023642.1	intron	54023391	54023982	40	+	.	GT/AG	Uninf_M
NC_023642.1	intron	54024380	54024733	33	+	.	GT/AG	Uninf_M
NC_023642.1	intron	54024848	54025441	29	+	.	GT/AG	Uninf_M
NC_023642.1	intron	54025568	54025712	33	+	.	GT/AG	Uninf_M
NC_023642.1	intron	54025818	54025900	38	+	.	GT/AG	Uninf_M
NC_023642.1	intron	54026117	54026202	36	+	.	GT/AG	Uninf_M
NC_023642.1	intron	54026462	54026791	37	+	.	GT/AG	Uninf_M
NC_023642.1	intron	54026997	54027117	36	+	.	GT/AG	Uninf_M
NC_023642.1	intron	54027547	54028663	41	+	.	GT/AG	Uninf_M
NC_023642.1	intron	55887052	55889032	27	-	.	GT/AG	Uninf_M
NC_023642.1	intron	55891559	55893883	26	-	.	GT/AG	Uninf_M
NC_023642.1	intron	55893965	55894746	13	-	.	GT/AG	Uninf_M
NC_023642.1	intron	56113720	56114349	191	-	.	GT/AG	Uninf_M
NC_023642.1	intron	56114426	56115128	121	-	.	GT/AG	Uninf_M
NC_023642.1	intron	56115193	56115575	15	-	.	GT/AG	3h_S
NC_023642.1	intron	56354772	56364079	10	+	.	GT/AG	2h_M
NC_023642.1	intron	56364156	56368578	11	+	.	GT/AG	2h_M
NC_023642.1	intron	56804862	56805433	27	-	.	GT/AG	Uninf_M
NC_023642.1	intron	56805820	56806274	24	-	.	GT/AG	Uninf_M
NC_023642.1	intron	56806367	56807846	24	-	.	GT/AG	Uninf_M
NC_023642.1	intron	56807985	56808710	21	-	.	GT/AG	Uninf_M
NC_023642.1	intron	56808791	56809022	22	-	.	GT/AG	Uninf_M
NC_023642.1	intron	56809094	56813257	18	-	.	GT/AG	Uninf_M
NC_023642.1	intron	58143523	58143829	23	+	.	GT/AG	Uninf_M
NC_023642.1	intron	58143899	58144242	18	+	.	GT/AG	Uninf_M
NC_023642.1	intron	58206099	58206214	42	+	.	GT/AG	8h1_S
NC_023642.1	intron	58206287	58206566	46	+	.	GT/AG	8h1_S
NC_023642.1	intron	58206707	58207717	47	+	.	GT/AG	8h1_S
NC_023642.1	intron	58207869	58208065	49	+	.	GT/AG	8h1_S
NC_023642.1	intron	58208194	58208340	49	+	.	GT/AG	8h1_S
NC_023642.1	intron	58208520	58208633	50	+	.	GT/AG	8h1_S
NC_023642.1	intron	58209170	58209420	10	+	.	GT/AG	3h_S
NC_023642.1	intron	58209491	58209929	10	+	.	GT/AG	2h_S
NC_023642.1	intron	58210051	58210162	10	+	.	GT/AG	2h_S
NC_023642.1	intron	58210322	58210499	10	+	.	GT/AG	2h_S
NC_023642.1	intron	58210626	58210804	10	+	.	GT/AG	2h_S
NC_023642.1	intron	58215042	58215224	18	-	.	GT/AG	Uninf_M
NC_023642.1	intron	58215356	58215467	17	-	.	GT/AG	Uninf_M
NC_023642.1	intron	58215778	58215868	18	-	.	GT/AG	Uninf_M
NC_023642.1	intron	58216208	58216349	20	-	.	GT/AG	Uninf_M
NC_023642.1	intron	58216436	58216538	17	-	.	GT/AG	Uninf_M
NC_023642.1	intron	58216623	58216712	19	-	.	GT/AG	Uninf_M
NC_023642.1	intron	58216810	58217011	21	-	.	GT/AG	Uninf_M
NC_023642.1	intron	58217108	58217289	19	-	.	GT/AG	Uninf_M
NC_023642.1	intron	58217456	58221082	17	-	.	GT/AG	Uninf_M
NC_023642.1	intron	58430896	58430976	10	+	.	GT/AG	Uninf_M
NC_023642.1	intron	58432478	58432632	12	-	.	GT/AG	Uninf_M
NC_023642.1	intron	58432779	58432980	14	-	.	GT/AG	Uninf_M
NC_023642.1	intron	58433058	58433284	14	-	.	GT/AG	Uninf_M
NC_023642.1	intron	62898780	62898913	16	-	.	GT/AG	Uninf_M
NC_023642.1	intron	63205642	63205991	17	-	.	GT/AG	Uninf_M
NC_023642.1	intron	63206214	63206338	10	-	.	GT/AG	3h_S
NC_023642.1	intron	63301978	63302351	47	-	.	GT/AG	Uninf_M
NC_023642.1	intron	63302479	63302840	39	-	.	GT/AG	Uninf_M
NC_023642.1	intron	63302919	63303170	38	-	.	GT/AG	Uninf_M
NC_023642.1	intron	63303317	63307511	26	-	.	GT/AG	Uninf_M
NC_023642.1	intron	63409332	63412321	10	+	.	GT/AG	Uninf_M
NC_023642.1	intron	63412511	63412661	10	+	.	GT/AG	Uninf_M
NC_023642.1	intron	65104905	65120111	10	+	.	GT/AG	2h_M
NC_023642.1	intron	66197999	66198393	15	+	.	GT/AG	Uninf_M
NC_023642.1	intron	66202583	66209428	15	+	.	GT/AG	Uninf_M
NC_023642.1	intron	66630002	66631166	90	+	.	GT/AG	Uninf_M
NC_023642.1	intron	66631298	66632149	125	+	.	GT/AG	Uninf_M
NC_023642.1	intron	66634690	66635150	147	+	.	GT/AG	Uninf_M
NC_023642.1	intron	66635348	66636386	160	+	.	GT/AG	Uninf_M
NC_023642.1	intron	66788460	66792463	34	+	.	GT/AG	Uninf_M
NC_023642.1	intron	66788523	66792463	11	+	.	GT/AG	8h1_S
NC_023642.1	intron	66793120	66794878	44	+	.	GT/AG	Uninf_M
NC_023642.1	intron	66795322	66797924	47	+	.	GT/AG	Uninf_M
NC_023642.1	intron	68841729	68842381	27	-	.	GT/AG	Uninf_M
NC_023642.1	intron	69278997	69285357	17	-	.	GT/AG	Uninf_M
NC_023642.1	intron	74462366	74465969	70	-	.	GT/AG	Uninf_M
NC_023642.1	intron	74466085	74473229	16	-	.	GT/AG	Uninf_M
NC_023642.1	intron	74473284	74473378	16	-	.	GT/AG	Uninf_M
NC_023642.1	intron	74477312	74478278	21	-	.	GT/AG	Uninf_M
NC_023642.1	intron	74478399	74484349	11	-	.	GT/AG	Uninf_M
NC_023642.1	intron	76938146	76938980	78	-	.	GT/AG	Uninf_M
NC_023642.1	intron	76939187	76940776	69	-	.	GT/AG	Uninf_M
NC_023642.1	intron	76943379	76947922	59	-	.	GT/AG	Uninf_M
NC_023642.1	intron	76950582	76952082	43	-	.	GT/AG	Uninf_M
NC_023642.1	intron	76952253	76954086	10	-	.	GT/AG	Uninf_M
NC_023642.1	intron	76952253	76957369	16	-	.	GC/AG	Uninf_M
NC_023642.1	intron	76954207	76957369	10	-	.	GC/AG	3h_S
NC_023642.1	intron	76957465	76960444	22	-	.	GT/AG	Uninf_M
NC_023642.1	intron	77232627	77233987	10	-	.	GT/AG	3h_S
NC_023642.1	intron	77563787	77604085	13	+	.	GT/AG	Uninf_M
NC_023642.1	intron	77604238	77611331	15	+	.	GT/AG	Uninf_M
NC_023642.1	intron	78058530	78065478	20	+	.	GT/AG	Uninf_M
NC_023642.1	intron	84991445	84993384	16	-	.	GT/AG	Uninf_M
NC_023642.1	intron	86183133	86186789	25	-	.	GT/AG	Uninf_M
NC_023642.1	intron	86187859	86188167	24	-	.	GT/AG	Uninf_M
NC_023642.1	intron	93768063	93770872	14	-	.	GT/AG	Uninf_M
NC_023642.1	intron	93892077	93893623	109	-	.	GT/AG	Uninf_M
NC_023642.1	intron	93893753	93896329	113	-	.	GT/AG	Uninf_M
NC_023642.1	intron	93896479	93896563	93	-	.	GT/AG	Uninf_M
NC_023642.1	intron	93896791	93899406	40	-	.	GT/AG	Uninf_M
NC_023642.1	intron	94168341	94168865	12	-	.	GT/AG	2h_M
NC_023642.1	intron	94169029	94170654	11	-	.	GT/AG	2h_M
NC_023642.1	intron	94174191	94175254	10	-	.	GT/AG	2h_M
NC_023642.1	intron	94175756	94175848	22	-	.	GT/AG	2h_S
NC_023642.1	intron	94176094	94176577	22	-	.	GT/AG	2h_S
NC_023642.1	intron	94440803	94440887	13	-	.	GT/AG	Uninf_M
NC_023642.1	intron	96315889	96317725	10	-	.	GT/AG	Uninf_M
NC_023642.1	intron	98882757	98883841	10	-	.	GT/AG	4h_M
NC_023642.1	intron	99566350	99566858	10	+	.	GT/AG	Uninf_M
NC_023642.1	intron	99566960	99570642	10	+	.	GT/AG	Uninf_M
NC_023642.1	intron	100131047	100140830	10	+	.	GT/AG	Uninf_M
NC_023642.1	intron	100140919	100144813	12	+	.	GT/AG	Uninf_M
NC_023642.1	intron	100144903	100148023	11	+	.	GT/AG	Uninf_M
NC_023642.1	intron	101598824	101605119	14	-	.	GT/AG	Uninf_M
NC_023642.1	intron	101606566	101608955	25	-	.	GT/AG	Uninf_M
NC_023642.1	intron	101609103	101609299	24	-	.	GT/AG	Uninf_M
NC_023642.1	intron	102882814	102888250	21	+	.	GT/AG	Uninf_M
NC_023642.1	intron	102888409	102893258	16	+	.	GT/AG	Uninf_M
NC_023642.1	intron	104575720	104577553	15	+	.	GC/AG	8h1_S
NC_023642.1	intron	104577773	104578782	19	+	.	GT/AG	8h1_S
NC_023642.1	intron	104578927	104579313	19	+	.	GT/AG	8h1_S
NC_023642.1	intron	104579452	104580538	20	+	.	GT/AG	8h1_S
NC_023642.1	intron	104580657	104581110	20	+	.	GT/AG	8h1_S
NC_023642.1	intron	104588116	104598725	21	+	.	GT/AG	8h1_S
NC_023642.1	intron	104598877	104599245	22	+	.	GT/AG	8h1_S
NC_023642.1	intron	104599431	104599772	23	+	.	GT/AG	8h1_S
NC_023642.1	intron	104599870	104600192	24	+	.	GT/AG	8h1_S
NC_023642.1	intron	104600364	104601986	25	+	.	GT/AG	8h1_S
NC_023642.1	intron	104623555	104627645	24	+	.	GT/AG	8h1_S
NC_023642.1	intron	104638873	104640358	20	+	.	GT/AG	8h1_S
NC_023642.1	intron	104640476	104644103	20	+	.	GT/AG	8h1_S
NC_023642.1	intron	105846433	105850413	16	+	.	GT/AG	Uninf_M
NC_023642.1	intron	105850492	105851097	11	+	.	GT/AG	Uninf_M
NC_023642.1	intron	105851210	105852509	13	+	.	GT/AG	Uninf_M
NC_023642.1	intron	105852619	105854047	17	+	.	GT/AG	Uninf_M
NC_023642.1	intron	105854102	105856066	16	+	.	GT/AG	Uninf_M
NC_023642.1	intron	108570451	108573994	22	+	.	GT/AG	Uninf_M
NC_023642.1	intron	108574187	108574291	40	+	.	GT/AG	Uninf_M
NC_023642.1	intron	108574873	108575203	29	+	.	GT/AG	Uninf_M
NC_023642.1	intron	109786984	109788893	202	+	.	GT/AG	Uninf_M
NC_023642.1	intron	109786984	109788897	11	+	.	GT/AG	Uninf_M
NC_023642.1	intron	110038929	110040112	10	+	.	GT/AG	Uninf_M
NC_023642.1	intron	110040583	110042759	10	+	.	GT/AG	8h1_S
NC_023642.1	intron	110042907	110044861	10	+	.	GT/AG	8h1_S
NC_023642.1	intron	110044979	110045229	11	+	.	GT/AG	Uninf_M
NC_023642.1	intron	110045333	110050727	12	+	.	GT/AG	3h_S
NC_023642.1	intron	110050814	110051820	10	+	.	GT/AG	2h_S
NC_023642.1	intron	110383405	110384408	10	+	.	GT/AG	Uninf_M
NC_023642.1	intron	110388647	110389064	21	-	.	GT/AG	Uninf_M
NC_023642.1	intron	110388650	110389064	74	-	.	GT/AG	Uninf_M
NC_023642.1	intron	110389161	110389387	82	-	.	GT/AG	Uninf_M
NC_023642.1	intron	110390089	110390262	14	+	.	GT/AG	Uninf_M
NC_023642.1	intron	110390438	110391262	16	+	.	GT/AG	Uninf_M
NC_023642.1	intron	110391367	110392870	15	+	.	GT/AG	Uninf_M
NC_023642.1	intron	110392998	110394791	16	+	.	GT/AG	Uninf_M
NC_023642.1	intron	110396856	110396969	11	-	.	GT/AG	Uninf_M
NC_023642.1	intron	110397109	110397742	14	-	.	GT/AG	Uninf_M
NC_023642.1	intron	110397857	110398377	13	-	.	GT/AG	Uninf_M
NC_023642.1	intron	110398464	110398711	13	-	.	GT/AG	Uninf_M
NC_023642.1	intron	110398871	110399418	12	-	.	GT/AG	Uninf_M
NC_023642.1	intron	110399663	110399984	16	-	.	GT/AG	Uninf_M
NC_023642.1	intron	110684488	110684914	11	-	.	GT/AG	8h1_S
NC_023642.1	intron	110685470	110685655	10	-	.	GT/AG	8h1_S
NC_023642.1	intron	114447778	114448105	29	-	.	GT/AG	Uninf_M
NC_023642.1	intron	114447778	114448109	297	-	.	GT/AG	Uninf_M
NC_023642.1	intron	114448343	114448660	17	-	.	GT/AG	Uninf_M
NC_023642.1	intron	114448343	114448664	306	-	.	GT/AG	Uninf_M
NC_023642.1	intron	114448864	114449092	307	-	.	GT/AG	Uninf_M
NC_023642.1	intron	114450073	114450158	165	-	.	GT/AG	Uninf_M
NC_023642.1	intron	114450312	114450834	116	-	.	GT/AG	Uninf_M
NC_023642.1	intron	114451041	114451357	114	-	.	GT/AG	Uninf_M
NC_023642.1	intron	116724939	116726053	12	+	.	GT/AG	Uninf_M
NC_023642.1	intron	116738715	116743568	13	+	.	GT/AG	Uninf_M
NC_023642.1	intron	116743691	116744077	15	+	.	GT/AG	Uninf_M
NC_023642.1	intron	116744224	116745421	15	+	.	GT/AG	Uninf_M
NC_023642.1	intron	116745513	116746886	17	+	.	GT/AG	Uninf_M
NC_023642.1	intron	116746994	116747553	17	+	.	GT/AG	Uninf_M
NC_023642.1	intron	116747719	116749742	16	+	.	GT/AG	Uninf_M
NC_023642.1	intron	116749924	116751053	14	+	.	GT/AG	Uninf_M
NC_023642.1	intron	116751210	116753005	13	+	.	GT/AG	Uninf_M
NC_023642.1	intron	116753098	116754072	14	+	.	GT/AG	Uninf_M
NC_023642.1	intron	116754657	116755556	14	+	.	GT/AG	Uninf_M
NC_023642.1	intron	116755674	116755790	15	+	.	GT/AG	Uninf_M
NC_023642.1	intron	116760009	116761439	22	+	.	GT/AG	Uninf_M
NC_023642.1	intron	116761556	116762192	29	+	.	GT/AG	Uninf_M
NC_023642.1	intron	117366266	117375921	11	+	.	GT/AG	Uninf_M
NC_023642.1	intron	117389444	117389589	11	-	.	GT/AG	Uninf_M
NC_023642.1	intron	117403096	117403647	10	+	.	GT/AG	8h1_S
NC_023642.1	intron	117403753	117404003	10	+	.	GT/AG	8h1_S
NC_023642.1	intron	121189178	121199377	28	+	.	GT/AG	Uninf_M
NC_023642.1	intron	121199491	121200394	30	+	.	GT/AG	Uninf_M
NC_023642.1	intron	121200595	121201079	35	+	.	GT/AG	Uninf_M
NC_023642.1	intron	121201289	121202704	20	+	.	GT/AG	8h1_S
NC_023642.1	intron	121201289	121205797	31	+	.	GT/AG	Uninf_M
NC_023642.1	intron	121202873	121205797	22	+	.	GT/AG	8h1_S
NC_023642.1	intron	121205929	121206879	24	+	.	GT/AG	Uninf_M
NC_023642.1	intron	121206955	121208155	25	+	.	GT/AG	Uninf_M
NC_023642.1	intron	121208315	121209176	26	+	.	GT/AG	Uninf_M
NC_023642.1	intron	121209306	121212779	33	+	.	GT/AG	Uninf_M
NC_023642.1	intron	121212880	121214705	29	+	.	GT/AG	Uninf_M
NC_023642.1	intron	121214859	121219916	28	+	.	GT/AG	Uninf_M
NC_023642.1	intron	121216377	121219916	17	+	.	GT/AG	8h1_S
NC_023642.1	intron	121220003	121221012	36	+	.	GT/AG	Uninf_M
NC_023642.1	intron	121221088	121221437	35	+	.	GT/AG	Uninf_M
NC_023642.1	intron	121221594	121223080	43	+	.	GT/AG	Uninf_M
NC_023642.1	intron	125210988	125211286	12	+	.	GT/AG	Uninf_M
NC_023642.1	intron	125322927	125323836	11	+	.	GT/AG	Uninf_M
NC_023642.1	intron	125361560	125365318	12	+	.	GT/AG	2h_M
NC_023642.1	intron	125365388	125365921	11	+	.	GT/AG	8h1_S
NC_023642.1	intron	125366018	125367814	12	+	.	GT/AG	2h_M
NC_023642.1	intron	125367924	125368348	10	+	.	GT/AG	Uninf_M
NC_023642.1	intron	125368442	125372674	10	+	.	GT/AG	Uninf_M
NC_023642.1	intron	125387444	125389559	12	+	.	GT/AG	2h_M
NC_023642.1	intron	125389698	125390483	16	+	.	GC/AG	8h1_S
NC_023642.1	intron	125390565	125391225	10	+	.	GT/AG	Uninf_M
NC_023642.1	intron	125391333	125392515	13	+	.	GT/AG	2h_M
NC_023642.1	intron	125393052	125393544	26	+	.	GT/AG	Uninf_M
NC_023642.1	intron	125393624	125394067	32	+	.	GT/AG	Uninf_M
NC_023642.1	intron	125394156	125394467	34	+	.	GT/AG	Uninf_M
NC_023642.1	intron	125394580	125399791	34	+	.	GT/AG	Uninf_M
NC_023642.1	intron	125425047	125427282	10	+	.	GT/AG	8h1_S
NC_023642.1	intron	125427392	125435951	10	+	.	GT/AG	8h1_S
NC_023642.1	intron	125436045	125437936	10	+	.	GT/AG	8h1_S
NC_023642.1	intron	125438019	125443593	10	+	.	GT/AG	8h1_S
NC_023642.1	intron	125443665	125446450	10	+	.	GT/AG	8h1_S
NC_023642.1	intron	125446536	125447776	10	+	.	GT/AG	8h1_S
NC_023642.1	intron	125447915	125448952	10	+	.	GC/AG	8h1_S
NC_023642.1	intron	125449034	125449427	10	+	.	GT/AG	8h1_S
NC_023642.1	intron	125449535	125450015	10	+	.	GT/AG	8h1_S
NC_023642.1	intron	125450157	125450428	10	+	.	GT/AG	8h1_S
NC_023642.1	intron	125450501	125450757	10	+	.	GT/AG	8h1_S
NC_023642.1	intron	125450837	125452499	10	+	.	GT/AG	8h1_S
NC_023642.1	intron	125452588	125453122	11	+	.	GT/AG	8h1_S
NC_023642.1	intron	125453235	125453634	11	+	.	GT/AG	8h1_S
NC_023642.1	intron	125453752	125454003	11	+	.	GT/AG	8h1_S
NC_023643.1	intron	293477	293770	10	+	.	GT/AG	Uninf_M
NC_023643.1	intron	293843	294667	11	+	.	GT/AG	Uninf_M
NC_023643.1	intron	294858	294941	13	+	.	GT/AG	Uninf_M
NC_023643.1	intron	297897	297971	10	+	.	GT/AG	Uninf_M
NC_023643.1	intron	298214	298290	11	+	.	GT/AG	Uninf_M
NC_023643.1	intron	298414	298496	10	+	.	GT/AG	Uninf_M
NC_023643.1	intron	298832	298920	13	+	.	GT/AG	Uninf_M
NC_023643.1	intron	686897	686978	30	-	.	GT/AG	Uninf_M
NC_023643.1	intron	687057	687207	31	-	.	GT/AG	Uninf_M
NC_023643.1	intron	687288	687675	31	-	.	GT/AG	Uninf_M
NC_023643.1	intron	920684	921734	16	-	.	GT/AG	Uninf_M
NC_023643.1	intron	921812	922461	10	-	.	GT/AG	Uninf_M
NC_023643.1	intron	922522	923137	12	-	.	GT/AG	Uninf_M
NC_023643.1	intron	1278861	1279886	20	-	.	GT/AG	Uninf_M
NC_023643.1	intron	1559563	1562235	13	-	.	GT/AG	8h1_S
NC_023643.1	intron	1562385	1562762	14	-	.	GT/AG	8h1_S
NC_023643.1	intron	1562828	1563117	10	-	.	GT/AG	8h1_S
NC_023643.1	intron	1563291	1563390	10	-	.	GT/AG	8h1_S
NC_023643.1	intron	1563557	1564712	14	-	.	GT/AG	8h1_S
NC_023643.1	intron	1566267	1569805	14	-	.	GT/AG	8h1_S
NC_023643.1	intron	1569918	1570441	14	-	.	GT/AG	8h1_S
NC_023643.1	intron	1570564	1572213	13	-	.	GT/AG	8h1_S
NC_023643.1	intron	1572305	1573755	13	-	.	GT/AG	8h1_S
NC_023643.1	intron	1841929	1842021	52	-	.	GT/AG	Uninf_M
NC_023643.1	intron	1842072	1842454	10	-	.	GT/AG	2h_M
NC_023643.1	intron	1842531	1842698	69	-	.	GT/AG	Uninf_M
NC_023643.1	intron	1842763	1843009	66	-	.	GT/AG	Uninf_M
NC_023643.1	intron	1843073	1843256	24	-	.	GT/AG	Uninf_M
NC_023643.1	intron	1924911	1925007	10	+	.	GT/AG	8h1_S
NC_023643.1	intron	1925145	1925449	14	+	.	GT/AG	8h1_S
NC_023643.1	intron	1925604	1925791	17	+	.	GT/AG	8h1_S
NC_023643.1	intron	1925926	1925996	10	+	.	GT/AG	4h1_S
NC_023643.1	intron	1926160	1926236	13	+	.	GT/AG	3h_S
NC_023643.1	intron	1926360	1926465	14	+	.	GT/AG	3h_S
NC_023643.1	intron	1926615	1926711	10	+	.	GT/AG	2h_S
NC_023643.1	intron	1926845	1926927	10	+	.	GT/AG	2h_S
NC_023643.1	intron	1927072	1927193	10	+	.	GT/AG	2h_S
NC_023643.1	intron	1927325	1927458	10	+	.	GT/AG	2h_S
NC_023643.1	intron	1927627	1927703	10	+	.	GT/AG	2h_S
NC_023643.1	intron	1927840	1927932	11	+	.	GT/AG	2h_S
NC_023643.1	intron	1928079	1928145	11	+	.	GT/AG	2h_S
NC_023643.1	intron	1928339	1928407	17	+	.	GT/AG	2h_S
NC_023643.1	intron	1928573	1928668	18	+	.	GT/AG	2h_S
NC_023643.1	intron	1928823	1928929	19	+	.	GT/AG	2h_S
NC_023643.1	intron	1929064	1929159	20	+	.	GT/AG	2h_S
NC_023643.1	intron	1929254	1929404	23	+	.	GT/AG	2h_S
NC_023643.1	intron	1929525	1929714	25	+	.	GT/AG	2h_S
NC_023643.1	intron	1930486	1930668	17	-	.	GT/AG	Uninf_M
NC_023643.1	intron	1930772	1930960	18	-	.	GT/AG	Uninf_M
NC_023643.1	intron	1931119	1931306	17	-	.	GT/AG	Uninf_M
NC_023643.1	intron	1931540	1931688	16	-	.	GT/AG	Uninf_M
NC_023643.1	intron	1931771	1932490	19	-	.	GT/AG	Uninf_M
NC_023643.1	intron	1932578	1932935	19	-	.	GT/AG	Uninf_M
NC_023643.1	intron	1933060	1934709	20	-	.	GT/AG	Uninf_M
NC_023643.1	intron	1934827	1935436	19	-	.	GT/AG	Uninf_M
NC_023643.1	intron	1935651	1936179	11	-	.	GT/AG	Uninf_M
NC_023643.1	intron	2094576	2096823	54	+	.	GT/AG	Uninf_M
NC_023643.1	intron	2096951	2097875	60	+	.	GT/AG	Uninf_M
NC_023643.1	intron	2098001	2098615	56	+	.	GT/AG	Uninf_M
NC_023643.1	intron	2098739	2099526	54	+	.	GT/AG	Uninf_M
NC_023643.1	intron	2099647	2100381	130	+	.	GT/AG	Uninf_M
NC_023643.1	intron	2100445	2100843	146	+	.	GT/AG	Uninf_M
NC_023643.1	intron	5146610	5147008	13	-	.	GT/AG	Uninf_M
NC_023643.1	intron	5147139	5147488	13	-	.	GT/AG	Uninf_M
NC_023643.1	intron	5147630	5147705	13	-	.	GT/AG	Uninf_M
NC_023643.1	intron	5147802	5148141	14	-	.	GT/AG	Uninf_M
NC_023643.1	intron	5148257	5149241	15	-	.	GT/AG	Uninf_M
NC_023643.1	intron	5149947	5150182	17	-	.	GT/AG	Uninf_M
NC_023643.1	intron	5150349	5151269	15	-	.	GT/AG	Uninf_M
NC_023643.1	intron	5151401	5151616	17	-	.	GT/AG	Uninf_M
NC_023643.1	intron	5151770	5152239	18	-	.	GT/AG	Uninf_M
NC_023643.1	intron	5152348	5153423	15	-	.	GT/AG	Uninf_M
NC_023643.1	intron	5154496	5155030	16	-	.	GT/AG	Uninf_M
NC_023643.1	intron	5155147	5159809	14	-	.	GT/AG	Uninf_M
NC_023643.1	intron	5234400	5234669	173	-	.	GT/AG	Uninf_M
NC_023643.1	intron	5234738	5234993	173	-	.	GT/AG	Uninf_M
NC_023643.1	intron	5235125	5235266	14	-	.	GT/AG	Uninf_M
NC_023643.1	intron	5235125	5235270	167	-	.	GT/AG	Uninf_M
NC_023643.1	intron	5235392	5235492	185	-	.	GT/AG	Uninf_M
NC_023643.1	intron	5235552	5235648	182	-	.	GT/AG	Uninf_M
NC_023643.1	intron	5235723	5235852	15	-	.	GT/AG	Uninf_M
NC_023643.1	intron	5235723	5235854	168	-	.	GT/AG	Uninf_M
NC_023643.1	intron	5239690	5241069	173	-	.	GT/AG	Uninf_M
NC_023643.1	intron	5241190	5241274	169	-	.	GT/AG	Uninf_M
NC_023643.1	intron	5241330	5245854	93	-	.	GT/AG	Uninf_M
NC_023643.1	intron	5241330	5249119	30	-	.	GT/AG	Uninf_M
NC_023643.1	intron	5245900	5249119	90	-	.	GT/AG	Uninf_M
NC_023643.1	intron	5687770	5690778	13	-	.	GT/AG	Uninf_M
NC_023643.1	intron	5712437	5740462	12	-	.	GT/AG	Uninf_M
NC_023643.1	intron	7602710	7603603	23	-	.	GT/AG	Uninf_M
NC_023643.1	intron	7603700	7603815	18	-	.	GT/AG	Uninf_M
NC_023643.1	intron	7607695	7637517	20	-	.	GT/AG	Uninf_M
NC_023643.1	intron	7637597	7644484	19	-	.	GT/AG	Uninf_M
NC_023643.1	intron	7644625	7647151	21	-	.	GT/AG	Uninf_M
NC_023643.1	intron	7647246	7648546	22	-	.	GT/AG	Uninf_M
NC_023643.1	intron	13028098	13032386	27	+	.	GT/AG	Uninf_M
NC_023643.1	intron	13873997	13886939	17	+	.	GT/AG	Uninf_M
NC_023643.1	intron	13887066	13888267	20	+	.	GT/AG	Uninf_M
NC_023643.1	intron	14040608	14043282	13	-	.	GT/AG	8h1_S
NC_023643.1	intron	14043391	14046025	13	-	.	GT/AG	8h1_S
NC_023643.1	intron	14046141	14046782	13	-	.	GT/AG	8h1_S
NC_023643.1	intron	14046890	14050522	13	-	.	GT/AG	8h1_S
NC_023643.1	intron	14050674	14058279	13	-	.	GT/AG	8h1_S
NC_023643.1	intron	14698642	14705706	15	-	.	GT/AG	Uninf_M
NC_023643.1	intron	14698642	14706086	11	-	.	GT/AG	2h_M
NC_023643.1	intron	14705756	14706086	18	-	.	GT/AG	Uninf_M
NC_023643.1	intron	14707514	14707882	21	-	.	GT/AG	Uninf_M
NC_023643.1	intron	14707514	14707904	11	-	.	GT/AG	2h_M
NC_023643.1	intron	14820222	14841282	19	+	.	GT/AG	Uninf_M
NC_023643.1	intron	14841422	14843224	21	+	.	GT/AG	Uninf_M
NC_023643.1	intron	14843391	14857215	19	+	.	GT/AG	Uninf_M
NC_023643.1	intron	14857315	14867790	15	+	.	GT/AG	Uninf_M
NC_023643.1	intron	14868004	14869127	15	+	.	GT/AG	Uninf_M
NC_023643.1	intron	14869272	14872261	14	+	.	GT/AG	Uninf_M
NC_023643.1	intron	14874075	14874307	13	+	.	GT/AG	Uninf_M
NC_023643.1	intron	14874628	14875155	17	+	.	GT/AG	Uninf_M
NC_023643.1	intron	14875279	14876542	13	+	.	GT/AG	Uninf_M
NC_023643.1	intron	14891755	14893078	24	-	.	GT/AG	Uninf_M
NC_023643.1	intron	14893311	14893761	26	-	.	GT/AG	Uninf_M
NC_023643.1	intron	14895995	14897009	23	-	.	GT/AG	Uninf_M
NC_023643.1	intron	14897288	14898268	20	-	.	GT/AG	Uninf_M
NC_023643.1	intron	14898478	14898615	20	-	.	GT/AG	Uninf_M
NC_023643.1	intron	14902669	14903796	18	-	.	GT/AG	Uninf_M
NC_023643.1	intron	14903934	14909159	16	-	.	GT/AG	Uninf_M
NC_023643.1	intron	14916509	14917909	15	-	.	GT/AG	Uninf_M
NC_023643.1	intron	14918018	14919220	14	-	.	GT/AG	Uninf_M
NC_023643.1	intron	14919312	14919972	16	-	.	GT/AG	Uninf_M
NC_023643.1	intron	14920119	14920189	15	-	.	GT/AG	Uninf_M
NC_023643.1	intron	14920292	14923099	17	-	.	GT/AG	Uninf_M
NC_023643.1	intron	14923243	14926351	17	-	.	GT/AG	Uninf_M
NC_023643.1	intron	16169132	16189195	17	+	.	GT/AG	8h1_S
NC_023643.1	intron	16189436	16224862	11	+	.	GT/AG	Uninf_M
NC_023643.1	intron	16237387	16242881	13	+	.	GT/AG	Uninf_M
NC_023643.1	intron	16243033	16244295	13	+	.	GT/AG	Uninf_M
NC_023643.1	intron	16244472	16248623	11	+	.	GT/AG	Uninf_M
NC_023643.1	intron	16248753	16250336	18	+	.	GT/AG	Uninf_M
NC_023643.1	intron	16250394	16250845	21	+	.	GT/AG	Uninf_M
NC_023643.1	intron	16250976	16255086	26	+	.	GT/AG	Uninf_M
NC_023643.1	intron	16255283	16260685	24	+	.	GT/AG	Uninf_M
NC_023643.1	intron	16260915	16261048	23	+	.	GT/AG	Uninf_M
NC_023643.1	intron	16262879	16263358	27	+	.	GT/AG	Uninf_M
NC_023643.1	intron	16263529	16263769	27	+	.	GT/AG	Uninf_M
NC_023643.1	intron	16263913	16265090	30	+	.	GT/AG	Uninf_M
NC_023643.1	intron	16265215	16267374	24	+	.	GT/AG	Uninf_M
NC_023643.1	intron	16267707	16268719	28	+	.	GT/AG	Uninf_M
NC_023643.1	intron	16676474	16679221	120	+	.	GT/AG	Uninf_M
NC_023643.1	intron	16676481	16679229	11	+	.	GT/AG	Uninf_M
NC_023643.1	intron	16682129	16684627	148	+	.	GT/AG	Uninf_M
NC_023643.1	intron	16685832	16693361	64	+	.	GT/AG	Uninf_M
NC_023643.1	intron	16685832	16695174	64	+	.	GT/AG	Uninf_M
NC_023643.1	intron	16693446	16695174	71	+	.	GT/AG	Uninf_M
NC_023643.1	intron	17525302	17525912	10	+	.	GT/AG	Uninf_M
NC_023643.1	intron	17526064	17527044	11	+	.	GT/AG	Uninf_M
NC_023643.1	intron	17527109	17527960	12	+	.	GT/AG	Uninf_M
NC_023643.1	intron	17528764	17528870	15	+	.	GT/AG	Uninf_M
NC_023643.1	intron	17528955	17531648	14	+	.	GT/AG	Uninf_M
NC_023643.1	intron	17531825	17532905	10	+	.	GT/AG	Uninf_M
NC_023643.1	intron	17533036	17533268	12	+	.	GT/AG	Uninf_M
NC_023643.1	intron	17938655	17938739	13	-	.	GT/AG	8h1_S
NC_023643.1	intron	17938916	17939012	13	-	.	GT/AG	8h1_S
NC_023643.1	intron	17939107	17939803	13	-	.	GT/AG	8h1_S
NC_023643.1	intron	17939989	17940072	12	-	.	GT/AG	8h1_S
NC_023643.1	intron	17940160	17940304	12	-	.	GT/AG	8h1_S
NC_023643.1	intron	17940478	17941158	12	-	.	GT/AG	8h1_S
NC_023643.1	intron	17941322	17942419	10	-	.	GT/AG	8h1_S
NC_023643.1	intron	17942520	17942763	10	-	.	GT/AG	8h1_S
NC_023643.1	intron	17942848	17942942	10	-	.	GT/AG	8h1_S
NC_023643.1	intron	17943091	17944636	10	-	.	GT/AG	8h1_S
NC_023643.1	intron	17944792	17944906	10	-	.	GT/AG	8h1_S
NC_023643.1	intron	17986493	17986750	34	-	.	GT/AG	Uninf_M
NC_023643.1	intron	17986856	17987052	33	-	.	GT/AG	Uninf_M
NC_023643.1	intron	17987143	17987822	30	-	.	GT/AG	Uninf_M
NC_023643.1	intron	17987899	17989688	30	-	.	GT/AG	Uninf_M
NC_023643.1	intron	17989829	17989920	29	-	.	GT/AG	Uninf_M
NC_023643.1	intron	17990000	17990077	26	-	.	GT/AG	Uninf_M
NC_023643.1	intron	17990170	17990745	30	-	.	GT/AG	Uninf_M
NC_023643.1	intron	17990831	17991509	28	-	.	GT/AG	Uninf_M
NC_023643.1	intron	17991602	17991938	29	-	.	GT/AG	Uninf_M
NC_023643.1	intron	17992095	17992332	27	-	.	GT/AG	Uninf_M
NC_023643.1	intron	17992420	17992502	28	-	.	GT/AG	Uninf_M
NC_023643.1	intron	17992554	17992798	25	-	.	GT/AG	Uninf_M
NC_023643.1	intron	17992911	17993064	27	-	.	GT/AG	Uninf_M
NC_023643.1	intron	17993247	17993435	15	-	.	GT/AG	Uninf_M
NC_023643.1	intron	18409458	18410457	22	-	.	GT/AG	Uninf_M
NC_023643.1	intron	18410822	18413453	14	-	.	GT/AG	3h_S
NC_023643.1	intron	18414513	18414610	13	-	.	GT/AG	3h_S
NC_023643.1	intron	18414709	18414815	10	-	.	GT/AG	Uninf_M
NC_023643.1	intron	18414904	18415451	12	-	.	GT/AG	Uninf_M
NC_023643.1	intron	18415748	18416062	11	-	.	GT/AG	3h_S
NC_023643.1	intron	18416191	18418569	10	-	.	GT/AG	Uninf_M
NC_023643.1	intron	18418748	18418916	10	-	.	GT/AG	Uninf_M
NC_023643.1	intron	18425266	18426190	10	-	.	GT/AG	Uninf_M
NC_023643.1	intron	18426329	18426522	10	-	.	GT/AG	Uninf_M
NC_023643.1	intron	18472404	18473593	12	-	.	GT/AG	Uninf_M
NC_023643.1	intron	18473662	18475268	11	-	.	GT/AG	Uninf_M
NC_023643.1	intron	18475434	18475646	10	-	.	GT/AG	Uninf_M
NC_023643.1	intron	18907101	18908001	87	-	.	GT/AG	Uninf_M
NC_023643.1	intron	18908166	18908996	75	-	.	GT/AG	Uninf_M
NC_023643.1	intron	18909121	18911267	83	-	.	GT/AG	Uninf_M
NC_023643.1	intron	18911571	18927187	80	-	.	GT/AG	Uninf_M
NC_023643.1	intron	19314575	19316510	15	+	.	GT/AG	Uninf_M
NC_023643.1	intron	19317605	19320141	14	+	.	GT/AG	Uninf_M
NC_023643.1	intron	25154439	25155026	10	+	.	GT/AG	Uninf_M
NC_023643.1	intron	25154439	25155030	18	+	.	GT/AG	Uninf_M
NC_023643.1	intron	25608775	25609472	10	+	.	GT/AG	8h1_S
NC_023643.1	intron	25611456	25613728	10	+	.	GT/AG	8h1_S
NC_023643.1	intron	25614002	25619906	10	+	.	GT/AG	8h1_S
NC_023643.1	intron	25620068	25621172	11	+	.	GT/AG	8h1_S
NC_023643.1	intron	25621310	25622054	10	+	.	GT/AG	8h1_S
NC_023643.1	intron	25877944	25889536	10	-	.	GT/AG	Uninf_M
NC_023643.1	intron	25889610	25889840	10	-	.	GT/AG	Uninf_M
NC_023643.1	intron	25889979	25907266	10	-	.	GT/AG	Uninf_M
NC_023643.1	intron	25907348	25909455	10	-	.	GT/AG	Uninf_M
NC_023643.1	intron	26435091	26449668	10	-	.	GT/AG	Uninf_M
NC_023643.1	intron	26503675	26506510	11	-	.	GT/AG	Uninf_M
NC_023643.1	intron	26503675	26508251	58	-	.	GT/AG	Uninf_M
NC_023643.1	intron	26506559	26508251	12	-	.	GT/AG	Uninf_M
NC_023643.1	intron	26508382	26510914	46	-	.	GT/AG	Uninf_M
NC_023643.1	intron	26510991	26512627	47	-	.	GT/AG	Uninf_M
NC_023643.1	intron	26512724	26514958	47	-	.	GT/AG	Uninf_M
NC_023643.1	intron	26515046	26516244	43	-	.	GT/AG	Uninf_M
NC_023643.1	intron	26516440	26519422	40	-	.	GT/AG	Uninf_M
NC_023643.1	intron	26519538	26521248	36	-	.	GT/AG	Uninf_M
NC_023643.1	intron	26531596	26534843	35	-	.	GT/AG	Uninf_M
NC_023643.1	intron	26540263	26541068	35	-	.	GT/AG	Uninf_M
NC_023643.1	intron	26541145	26545752	38	-	.	GT/AG	Uninf_M
NC_023643.1	intron	26545929	26546484	36	-	.	GT/AG	Uninf_M
NC_023643.1	intron	26546577	26558477	12	-	.	GT/AG	Uninf_M
NC_023643.1	intron	26546581	26558477	23	-	.	GT/AG	Uninf_M
NC_023643.1	intron	26558672	26563641	34	-	.	GT/AG	Uninf_M
NC_023643.1	intron	32083965	32085134	10	+	.	GT/AG	8h1_S
NC_023643.1	intron	32087827	32090441	10	+	.	GT/AG	8h1_S
NC_023643.1	intron	32948533	32949245	27	+	.	GT/AG	Uninf_M
NC_023643.1	intron	32949503	32950430	25	+	.	GT/AG	Uninf_M
NC_023643.1	intron	32950626	32953023	25	+	.	GT/AG	Uninf_M
NC_023643.1	intron	33726213	33726304	16	+	.	GT/AG	Uninf_M
NC_023643.1	intron	33726452	33726545	15	+	.	GT/AG	Uninf_M
NC_023643.1	intron	33726670	33727689	16	+	.	GT/AG	Uninf_M
NC_023643.1	intron	33862495	33862863	29	-	.	GT/AG	Uninf_M
NC_023643.1	intron	33862913	33863450	25	-	.	GT/AG	Uninf_M
NC_023643.1	intron	33866571	33866937	19	-	.	GT/AG	Uninf_M
NC_023643.1	intron	33870507	33870745	15	-	.	GC/AG	Uninf_M
NC_023643.1	intron	33870859	33878271	28	-	.	GT/AG	Uninf_M
NC_023643.1	intron	33873472	33882631	25	+	.	GT/AG	Uninf_M
NC_023643.1	intron	33878476	33879590	24	-	.	GT/AG	Uninf_M
NC_023643.1	intron	33882848	33883439	27	+	.	GT/AG	Uninf_M
NC_023643.1	intron	33884535	33887570	29	+	.	GT/AG	Uninf_M
NC_023643.1	intron	33887687	33891354	32	+	.	GT/AG	Uninf_M
NC_023643.1	intron	33891432	33892878	35	+	.	GT/AG	Uninf_M
NC_023643.1	intron	33898260	33898342	20	-	.	GT/AG	Uninf_M
NC_023643.1	intron	33898539	33898668	11	-	.	GT/AG	Uninf_M
NC_023643.1	intron	35925636	35942022	14	+	.	GT/AG	Uninf_M
NC_023643.1	intron	35942122	35946647	15	+	.	GT/AG	Uninf_M
NC_023643.1	intron	35946731	35953458	16	+	.	GT/AG	Uninf_M
NC_023643.1	intron	35953548	35956845	12	+	.	GT/AG	Uninf_M
NC_023643.1	intron	35956932	35957023	15	+	.	GT/AG	Uninf_M
NC_023643.1	intron	35957150	35957938	16	+	.	GT/AG	Uninf_M
NC_023643.1	intron	35957997	35962335	14	+	.	GT/AG	Uninf_M
NC_023643.1	intron	35962420	35965649	12	+	.	GT/AG	Uninf_M
NC_023643.1	intron	35965687	35967644	11	+	.	GT/AG	Uninf_M
NC_023643.1	intron	35967748	35971854	21	+	.	GT/AG	Uninf_M
NC_023643.1	intron	36517352	36520305	23	+	.	GT/AG	8h1_S
NC_023643.1	intron	36520406	36525293	23	+	.	GT/AG	8h1_S
NC_023643.1	intron	36525463	36525562	23	+	.	GT/AG	8h1_S
NC_023643.1	intron	36525693	36526765	23	+	.	GT/AG	8h1_S
NC_023643.1	intron	36529323	36529424	24	+	.	GT/AG	8h1_S
NC_023643.1	intron	36529537	36530896	25	+	.	GT/AG	8h1_S
NC_023643.1	intron	36530968	36534042	25	+	.	GT/AG	8h1_S
NC_023643.1	intron	36535120	36535215	26	+	.	GT/AG	8h1_S
NC_023643.1	intron	36535292	36539288	27	+	.	GT/AG	8h1_S
NC_023643.1	intron	36539373	36542002	26	+	.	GT/AG	8h1_S
NC_023643.1	intron	36542179	36542652	28	+	.	GT/AG	8h1_S
NC_023643.1	intron	36542717	36544191	29	+	.	GT/AG	8h1_S
NC_023643.1	intron	36545849	36549697	30	+	.	GT/AG	8h1_S
NC_023643.1	intron	37078978	37079540	15	-	.	GT/AG	Uninf_M
NC_023643.1	intron	37100589	37100683	12	-	.	GT/AG	Uninf_M
NC_023643.1	intron	37246991	37247126	28	-	.	GT/AG	2h_M
NC_023643.1	intron	38271972	38311492	10	+	.	GT/AG	8h1_S
NC_023643.1	intron	38311576	38351934	10	+	.	GT/AG	8h1_S
NC_023643.1	intron	38352200	38353404	12	+	.	GT/AG	8h1_S
NC_023643.1	intron	38355866	38356499	16	+	.	GT/AG	8h1_S
NC_023643.1	intron	38356614	38356825	16	+	.	GT/AG	8h1_S
NC_023643.1	intron	38357071	38358334	16	+	.	GT/AG	8h1_S
NC_023643.1	intron	38368505	38369114	18	-	.	GT/AG	Uninf_M
NC_023643.1	intron	38375699	38376283	18	-	.	GT/AG	Uninf_M
NC_023643.1	intron	38376385	38377637	18	-	.	GT/AG	Uninf_M
NC_023643.1	intron	38377774	38382819	21	-	.	GT/AG	Uninf_M
NC_023643.1	intron	38382924	38384722	23	-	.	GT/AG	Uninf_M
NC_023643.1	intron	38580154	38584425	14	-	.	GT/AG	Uninf_M
NC_023643.1	intron	38584621	38588653	12	-	.	GT/AG	Uninf_M
NC_023643.1	intron	38588772	38588869	12	-	.	GT/AG	Uninf_M
NC_023643.1	intron	38588958	38589049	12	-	.	GT/AG	Uninf_M
NC_023643.1	intron	38589258	38589739	14	-	.	GT/AG	Uninf_M
NC_023643.1	intron	38589853	38590683	14	-	.	GT/AG	Uninf_M
NC_023643.1	intron	38590834	38592805	14	-	.	GT/AG	Uninf_M
NC_023643.1	intron	38592882	38594125	11	-	.	GT/AG	Uninf_M
NC_023643.1	intron	38594317	38600933	10	-	.	GT/AG	Uninf_M
NC_023643.1	intron	38825653	38833593	39	+	.	GT/AG	Uninf_M
NC_023643.1	intron	38857492	38857819	11	+	.	GT/AG	Uninf_M
NC_023643.1	intron	38857876	38857958	10	+	.	GT/AG	Uninf_M
NC_023643.1	intron	38858066	38858335	15	+	.	GT/AG	Uninf_M
NC_023643.1	intron	39149535	39154050	20	-	.	GT/AG	8h1_S
NC_023643.1	intron	39154151	39155314	19	-	.	GT/AG	8h1_S
NC_023643.1	intron	39156359	39156474	21	-	.	GT/AG	8h1_S
NC_023643.1	intron	39156625	39158929	20	-	.	GT/AG	8h1_S
NC_023643.1	intron	39159019	39159194	18	-	.	GT/AG	8h1_S
NC_023643.1	intron	39159323	39161171	18	-	.	GT/AG	8h1_S
NC_023643.1	intron	39161260	39163831	18	-	.	GT/AG	8h1_S
NC_023643.1	intron	39164029	39164358	17	-	.	GT/AG	8h1_S
NC_023643.1	intron	39164433	39164644	17	-	.	GT/AG	8h1_S
NC_023643.1	intron	39165977	39167544	15	-	.	GT/AG	8h1_S
NC_023643.1	intron	39167697	39168043	15	-	.	GT/AG	8h1_S
NC_023643.1	intron	39168280	39177506	15	-	.	GT/AG	8h1_S
NC_023643.1	intron	39225655	39227937	10	+	.	GT/AG	8h1_S
NC_023643.1	intron	39229183	39229316	11	+	.	GT/AG	8h1_S
NC_023643.1	intron	39479156	39480305	14	+	.	GT/AG	Uninf_M
NC_023643.1	intron	39480585	39480836	10	+	.	GT/AG	Uninf_M
NC_023643.1	intron	45654370	45655981	15	+	.	GT/AG	Uninf_M
NC_023643.1	intron	45662585	45663681	13	+	.	GT/AG	2h_M
NC_023643.1	intron	46636566	46665263	35	+	.	GT/AG	Uninf_M
NC_023643.1	intron	46665572	46669076	32	+	.	GT/AG	Uninf_M
NC_023643.1	intron	47002494	47003188	10	-	.	GT/AG	8h1_S
NC_023643.1	intron	47008659	47008745	10	-	.	GT/AG	8h1_S
NC_023643.1	intron	47008786	47009813	10	-	.	GT/AG	8h1_S
NC_023643.1	intron	47009890	47009975	10	-	.	GT/AG	8h1_S
NC_023643.1	intron	47011314	47012005	10	-	.	GT/AG	8h1_S
NC_023643.1	intron	47625739	47627500	10	+	.	GT/AG	Uninf_M
NC_023643.1	intron	47625739	47627503	13	+	.	GT/AG	Uninf_M
NC_023643.1	intron	49050584	49051033	11	+	.	GT/AG	Uninf_M
NC_023643.1	intron	50288148	50309466	10	+	.	GT/AG	2h_M
NC_023643.1	intron	50309595	50309677	10	+	.	GT/AG	Uninf_M
NC_023643.1	intron	50309790	50311747	11	+	.	GT/AG	2h_M
NC_023643.1	intron	50311860	50314036	11	+	.	GT/AG	2h_M
NC_023643.1	intron	50314096	50314171	10	+	.	GT/AG	Uninf_M
NC_023643.1	intron	50315243	50315374	14	+	.	GT/AG	2h_M
NC_023643.1	intron	50315426	50315889	12	+	.	GT/AG	2h_M
NC_023643.1	intron	50317275	50317358	13	+	.	GT/AG	2h_M
NC_023643.1	intron	50317493	50317598	19	+	.	GT/AG	2h_M
NC_023643.1	intron	50317657	50317739	13	+	.	GT/AG	2h_M
NC_023643.1	intron	50366143	50370914	10	+	.	GT/AG	8h1_S
NC_023643.1	intron	52834815	52836036	10	-	.	GT/AG	2h_M
NC_023643.1	intron	52834832	52836036	183	-	.	GT/AG	Uninf_M
NC_023643.1	intron	52834836	52836036	1425	-	.	GT/AG	Uninf_M
NC_023643.1	intron	52836144	52838373	84	-	.	GT/AG	2h_M
NC_023643.1	intron	52836151	52838373	1539	-	.	GT/AG	Uninf_M
NC_023643.1	intron	52836151	52838391	10	-	.	GT/AG	Uninf_M
NC_023643.1	intron	52836151	52838394	14	-	.	GT/AG	Uninf_M
NC_023643.1	intron	53876102	53876248	11	+	.	GT/AG	8h1_S
NC_023643.1	intron	53876330	53876495	11	+	.	GT/AG	8h1_S
NC_023643.1	intron	53876595	53876687	11	+	.	GT/AG	8h1_S
NC_023643.1	intron	53876809	53879432	11	+	.	GT/AG	8h1_S
NC_023643.1	intron	53879494	53879572	11	+	.	GT/AG	8h1_S
NC_023643.1	intron	53879706	53879811	13	+	.	GT/AG	8h1_S
NC_023643.1	intron	53879946	53880036	14	+	.	GT/AG	8h1_S
NC_023643.1	intron	53880140	53880227	15	+	.	GT/AG	8h1_S
NC_023643.1	intron	53880375	53880627	15	+	.	GT/AG	8h1_S
NC_023643.1	intron	53880723	53880836	15	+	.	GT/AG	8h1_S
NC_023643.1	intron	53880898	53881629	14	+	.	GT/AG	8h1_S
NC_023643.1	intron	53882535	53883261	28	-	.	GT/AG	2h_M
NC_023643.1	intron	53882535	53883266	12	-	.	GT/AG	2h_M
NC_023643.1	intron	53883400	53883586	11	-	.	GT/AG	3h_S
NC_023643.1	intron	53883709	53883934	10	-	.	GT/AG	3h_S
NC_023643.1	intron	53884551	53884732	11	-	.	GT/AG	8h1_S
NC_023643.1	intron	53884885	53884966	11	-	.	GT/AG	8h1_S
NC_023643.1	intron	53885155	53885475	11	-	.	GT/AG	8h1_S
NC_023643.1	intron	53885675	53885845	10	-	.	GT/AG	8h1_S
NC_023643.1	intron	54067463	54069240	29	+	.	GT/AG	Uninf_M
NC_023643.1	intron	54071234	54071753	51	+	.	GT/AG	Uninf_M
NC_023643.1	intron	54071893	54072214	49	+	.	GT/AG	Uninf_M
NC_023643.1	intron	54072341	54073043	26	+	.	GT/AG	Uninf_M
NC_023643.1	intron	54072341	54073189	15	+	.	GT/AG	Uninf_M
NC_023643.1	intron	54592591	54595142	15	-	.	GT/AG	8h1_S
NC_023643.1	intron	54605232	54607352	17	-	.	GT/AG	8h1_S
NC_023643.1	intron	54607686	54608281	17	-	.	GT/AG	8h1_S
NC_023643.1	intron	54608600	54614874	16	-	.	GT/AG	8h1_S
NC_023643.1	intron	54615229	54634938	14	-	.	GT/AG	8h1_S
NC_023643.1	intron	55171021	55171097	58	+	.	GT/AG	Uninf_M
NC_023643.1	intron	55171146	55188856	53	+	.	GT/AG	Uninf_M
NC_023643.1	intron	55188970	55192056	60	+	.	GT/AG	Uninf_M
NC_023643.1	intron	55192222	55194266	70	+	.	GT/AG	Uninf_M
NC_023643.1	intron	56186267	56186483	18	-	.	GT/AG	Uninf_M
NC_023643.1	intron	56186661	56187183	21	-	.	GT/AG	Uninf_M
NC_023643.1	intron	56187360	56190359	13	-	.	GT/AG	Uninf_M
NC_023643.1	intron	56190446	56190564	17	-	.	GT/AG	Uninf_M
NC_023643.1	intron	56190677	56190893	10	-	.	GT/AG	8h1_S
NC_023643.1	intron	56475041	56479879	12	+	.	GT/AG	Uninf_M
NC_023643.1	intron	56480074	56481180	121	+	.	GT/AG	Uninf_M
NC_023643.1	intron	56481278	56481354	160	+	.	GT/AG	Uninf_M
NC_023643.1	intron	56482267	56482350	154	+	.	GT/AG	Uninf_M
NC_023643.1	intron	56482407	56482581	161	+	.	GT/AG	Uninf_M
NC_023643.1	intron	56553157	56553341	42	-	.	GT/AG	Uninf_M
NC_023643.1	intron	56553579	56554032	10	-	.	GT/AG	Uninf_M
NC_023643.1	intron	56557744	56557881	11	-	.	GT/AG	Uninf_M
NC_023643.1	intron	56617610	56617783	11	+	.	GT/AG	Uninf_M
NC_023643.1	intron	56617915	56618953	39	+	.	GT/AG	Uninf_M
NC_023643.1	intron	56623407	56625200	10	-	.	GT/AG	Uninf_M
NC_023643.1	intron	57475373	57477068	35	+	.	GT/AG	Uninf_M
NC_023643.1	intron	58273303	58274506	79	+	.	GT/AG	Uninf_M
NC_023643.1	intron	58274558	58276310	104	+	.	GT/AG	Uninf_M
NC_023643.1	intron	58279942	58281607	179	+	.	GT/AG	Uninf_M
NC_023643.1	intron	58281721	58285037	171	+	.	GT/AG	Uninf_M
NC_023643.1	intron	58582868	58585989	16	+	.	GT/AG	Uninf_M
NC_023643.1	intron	58586089	58587505	18	+	.	GT/AG	Uninf_M
NC_023643.1	intron	58611782	58611893	11	-	.	GT/AG	3h_S
NC_023643.1	intron	58638067	58640322	13	-	.	GT/AG	Uninf_M
NC_023643.1	intron	58640490	58643517	12	-	.	GT/AG	Uninf_M
NC_023643.1	intron	58713122	58714713	12	+	.	GT/AG	Uninf_M
NC_023643.1	intron	58714782	58720063	12	+	.	GT/AG	Uninf_M
NC_023643.1	intron	58720157	58725106	11	+	.	GT/AG	Uninf_M
NC_023643.1	intron	58725165	58730041	12	+	.	GT/AG	Uninf_M
NC_023643.1	intron	58886200	58895971	10	-	.	GT/AG	Uninf_M
NC_023643.1	intron	58900957	58904129	11	-	.	GT/AG	Uninf_M
NC_023643.1	intron	58916274	58918092	10	-	.	GT/AG	Uninf_M
NC_023643.1	intron	59538700	59539534	10	+	.	GT/AG	2h_M
NC_023643.1	intron	60461432	60462510	14	-	.	GT/AG	Uninf_M
NC_023643.1	intron	60462629	60463367	14	-	.	GT/AG	Uninf_M
NC_023643.1	intron	60466066	60472783	12	-	.	GC/AG	8h1_S
NC_023643.1	intron	63156358	63158054	20	+	.	GT/AG	Uninf_M
NC_023643.1	intron	63158205	63158702	13	+	.	GC/AG	Uninf_M
NC_023643.1	intron	63158884	63158995	20	+	.	GT/AG	Uninf_M
NC_023643.1	intron	63159058	63160672	19	+	.	GT/AG	Uninf_M
NC_023643.1	intron	63160811	63162172	22	+	.	GT/AG	Uninf_M
NC_023643.1	intron	63163217	63163290	22	+	.	GT/AG	Uninf_M
NC_023643.1	intron	63163579	63164133	27	+	.	GT/AG	Uninf_M
NC_023643.1	intron	63164206	63164283	34	+	.	GT/AG	Uninf_M
NC_023643.1	intron	63165154	63169020	223	+	.	GT/AG	Uninf_M
NC_023643.1	intron	65379379	65379724	32	+	.	GT/AG	8h1_S
NC_023643.1	intron	65379858	65380558	33	+	.	GT/AG	8h1_S
NC_023643.1	intron	65380727	65381157	33	+	.	GT/AG	8h1_S
NC_023643.1	intron	65381445	65381658	35	+	.	GT/AG	8h1_S
NC_023643.1	intron	65381846	65381957	34	+	.	GT/AG	8h1_S
NC_023643.1	intron	65382134	65383098	34	+	.	GT/AG	8h1_S
NC_023643.1	intron	66037473	66098203	24	+	.	GT/AG	8h1_S
NC_023643.1	intron	66098372	66119087	28	+	.	GT/AG	8h1_S
NC_023643.1	intron	66155104	66157192	34	+	.	GT/AG	8h1_S
NC_023643.1	intron	66157387	66186489	37	+	.	GT/AG	8h1_S
NC_023643.1	intron	66186693	66208535	33	+	.	GT/AG	8h1_S
NC_023643.1	intron	66208704	66211314	29	+	.	GT/AG	8h1_S
NC_023643.1	intron	66208704	66226568	10	+	.	GT/AG	8h1_S
NC_023643.1	intron	66211372	66226568	31	+	.	GT/AG	8h1_S
NC_023643.1	intron	66233194	66233915	45	+	.	GT/AG	8h1_S
NC_023643.1	intron	66234075	66253201	12	+	.	GT/AG	Uninf_M
NC_023643.1	intron	66253331	66254208	12	+	.	GT/AG	Uninf_M
NC_023643.1	intron	66293492	66299915	11	+	.	GT/AG	3h_S
NC_023643.1	intron	66299970	66303300	10	+	.	GT/AG	Uninf_M
NC_023643.1	intron	66303402	66309089	12	+	.	GT/AG	Uninf_M
NC_023643.1	intron	66309237	66319634	12	+	.	GT/AG	Uninf_M
NC_023643.1	intron	66539648	66544903	16	+	.	GT/AG	Uninf_M
NC_023643.1	intron	66545081	66549331	30	+	.	GT/AG	Uninf_M
NC_023643.1	intron	74990510	74994524	64	+	.	GT/AG	Uninf_M
NC_023643.1	intron	75000885	75005152	66	+	.	GT/AG	Uninf_M
NC_023643.1	intron	75029969	75033601	12	-	.	GT/AG	Uninf_M
NC_023643.1	intron	75033741	75034271	11	-	.	GT/AG	Uninf_M
NC_023643.1	intron	75048038	75077944	12	-	.	GT/AG	Uninf_M
NC_023643.1	intron	78566421	78568276	14	-	.	GT/AG	Uninf_M
NC_023643.1	intron	80097244	80097776	29	+	.	GT/AG	Uninf_M
NC_023643.1	intron	80097885	80099259	32	+	.	GT/AG	Uninf_M
NC_023643.1	intron	82210053	82251751	10	+	.	GT/AG	Uninf_M
NC_023643.1	intron	82251850	82254069	12	+	.	GT/AG	Uninf_M
NC_023643.1	intron	83299754	83302785	37	-	.	GT/AG	Uninf_M
NC_023643.1	intron	83302834	83302915	19	-	.	GT/AG	Uninf_M
NC_023643.1	intron	83303073	83303392	18	-	.	GT/AG	Uninf_M
NC_023643.1	intron	83422131	83442449	20	+	.	GT/AG	2h_M
NC_023643.1	intron	83442525	83443698	15	+	.	GT/AG	2h_M
NC_023643.1	intron	86758865	86759373	12	-	.	GT/AG	Uninf_M
NC_023643.1	intron	86772215	86777849	17	-	.	GT/AG	Uninf_M
NC_023643.1	intron	86778112	86782828	12	-	.	GC/AG	Uninf_M
NC_023643.1	intron	86950204	86951428	17	-	.	GT/AG	Uninf_M
NC_023643.1	intron	86951522	86951611	14	-	.	GT/AG	Uninf_M
NC_023643.1	intron	86952713	86957399	11	-	.	GT/AG	Uninf_M
NC_023643.1	intron	86957467	86961248	36	-	.	GT/AG	2h_M
NC_023643.1	intron	86961337	86964526	13	-	.	GT/AG	Uninf_M
NC_023643.1	intron	87551975	87552294	10	-	.	GT/AG	Uninf_M
NC_023643.1	intron	87552397	87554978	12	-	.	GT/AG	Uninf_M
NC_023643.1	intron	88035563	88042332	12	+	.	GT/AG	8h1_S
NC_023643.1	intron	88046715	88048061	12	+	.	GT/AG	8h1_S
NC_023643.1	intron	88048252	88048935	12	+	.	GT/AG	8h1_S
NC_023643.1	intron	88049102	88049598	11	+	.	GT/AG	8h1_S
NC_023643.1	intron	88049644	88049869	12	+	.	GT/AG	8h1_S
NC_023643.1	intron	88052305	88052401	10	+	.	GT/AG	3h_S
NC_023643.1	intron	88052495	88054434	11	+	.	GT/AG	3h_S
NC_023643.1	intron	88055496	88056161	12	+	.	GT/AG	3h_S
NC_023643.1	intron	88056226	88057810	12	+	.	GT/AG	3h_S
NC_023643.1	intron	88057958	88058214	13	+	.	GT/AG	3h_S
NC_023643.1	intron	88058286	88059042	14	+	.	GT/AG	3h_S
NC_023643.1	intron	88059131	88059794	14	+	.	GT/AG	3h_S
NC_023643.1	intron	88059948	88060513	14	+	.	GT/AG	3h_S
NC_023643.1	intron	88060679	88060873	14	+	.	GT/AG	3h_S
NC_023643.1	intron	88060936	88061158	14	+	.	GT/AG	3h_S
NC_023643.1	intron	88061271	88061959	15	+	.	GT/AG	3h_S
NC_023643.1	intron	88062060	88062157	15	+	.	GT/AG	3h_S
NC_023643.1	intron	88062264	88062723	15	+	.	GT/AG	3h_S
NC_023643.1	intron	88565317	88566232	51	-	.	GT/AG	Uninf_M
NC_023643.1	intron	88566405	88571501	54	-	.	GT/AG	Uninf_M
NC_023643.1	intron	88571611	88576258	52	-	.	GT/AG	Uninf_M
NC_023643.1	intron	88576312	88584911	47	-	.	GT/AG	Uninf_M
NC_023643.1	intron	88598028	88598330	18	-	.	GT/AG	Uninf_M
NC_023643.1	intron	88598498	88600129	15	-	.	GT/AG	Uninf_M
NC_023643.1	intron	88600333	88600712	18	-	.	GT/AG	Uninf_M
NC_023643.1	intron	88600933	88601414	10	-	.	GT/AG	2h_S
NC_023643.1	intron	88601660	88603443	13	-	.	GT/AG	Uninf_M
NC_023643.1	intron	88603632	88605004	13	-	.	GT/AG	Uninf_M
NC_023643.1	intron	88605146	88606528	12	-	.	GT/AG	Uninf_M
NC_023643.1	intron	88606619	88608953	13	-	.	GT/AG	Uninf_M
NC_023643.1	intron	88609050	88610211	13	-	.	GT/AG	Uninf_M
NC_023643.1	intron	88610368	88611349	11	-	.	GT/AG	Uninf_M
NC_023643.1	intron	88611592	88613233	14	-	.	GT/AG	Uninf_M
NC_023643.1	intron	88613405	88616816	12	-	.	GT/AG	Uninf_M
NC_023643.1	intron	88616998	88620039	13	-	.	GT/AG	Uninf_M
NC_023643.1	intron	88620129	88620512	11	-	.	GT/AG	Uninf_M
NC_023643.1	intron	88620574	88644021	54	-	.	GT/AG	8h1_S
NC_023643.1	intron	88950929	88952975	20	-	.	GT/AG	8h1_S
NC_023643.1	intron	88953100	88953349	18	-	.	GT/AG	8h1_S
NC_023643.1	intron	88953531	88961063	18	-	.	GT/AG	8h1_S
NC_023643.1	intron	88961190	88962152	18	-	.	GT/AG	8h1_S
NC_023643.1	intron	88962220	88966762	18	-	.	GT/AG	8h1_S
NC_023643.1	intron	88968081	88970429	18	-	.	GT/AG	8h1_S
NC_023643.1	intron	88970681	88972759	16	-	.	GT/AG	8h1_S
NC_023643.1	intron	89080997	89082162	17	+	.	GT/AG	8h1_S
NC_023643.1	intron	89081811	89082162	46	+	.	GT/AG	8h1_S
NC_023643.1	intron	89082258	89143041	65	+	.	GT/AG	8h1_S
NC_023643.1	intron	89143587	89148247	74	+	.	GT/AG	8h1_S
NC_023643.1	intron	89148335	89150484	75	+	.	GT/AG	8h1_S
NC_023643.1	intron	89150545	89151358	77	+	.	GT/AG	8h1_S
NC_023643.1	intron	89151489	89152903	77	+	.	GT/AG	8h1_S
NC_023643.1	intron	89152981	89153245	76	+	.	GT/AG	8h1_S
NC_023643.1	intron	89153462	89153822	78	+	.	GT/AG	8h1_S
NC_023643.1	intron	89153850	89155928	78	+	.	GT/AG	8h1_S
NC_023643.1	intron	89155992	89156096	80	+	.	GT/AG	8h1_S
NC_023643.1	intron	89156184	89156502	76	+	.	GT/AG	8h1_S
NC_023643.1	intron	89156557	89156731	77	+	.	GT/AG	8h1_S
NC_023643.1	intron	89156891	89157900	79	+	.	GT/AG	8h1_S
NC_023643.1	intron	89157964	89158740	10	+	.	GT/AG	3h_S
NC_023643.1	intron	89158768	89160779	10	+	.	GT/AG	3h_S
NC_023643.1	intron	89160921	89161352	11	+	.	GT/AG	2h_S
NC_023643.1	intron	89161416	89162319	10	+	.	GT/AG	2h_S
NC_023643.1	intron	89161451	89163304	11	+	.	GT/AG	8h1_S
NC_023643.1	intron	89162347	89163304	10	+	.	GT/AG	2h_S
NC_023643.1	intron	89163341	89164349	11	+	.	GT/AG	2h_S
NC_023643.1	intron	89164422	89164722	10	+	.	GT/AG	2h_S
NC_023643.1	intron	89164759	89165111	10	+	.	GT/AG	2h_S
NC_023643.1	intron	89165202	89166396	10	+	.	GT/AG	2h_S
NC_023643.1	intron	89166427	89166540	10	+	.	GT/AG	2h_S
NC_023643.1	intron	89166568	89166966	10	+	.	GT/AG	2h_S
NC_023643.1	intron	89167030	89167583	10	+	.	GT/AG	2h_S
NC_023643.1	intron	89168624	89168913	13	+	.	GT/AG	3h_S
NC_023643.1	intron	89168968	89169395	11	+	.	GT/AG	2h_S
NC_023643.1	intron	89169471	89170520	11	+	.	GT/AG	2h_S
NC_023643.1	intron	89170590	89171069	12	+	.	GT/AG	2h_S
NC_023643.1	intron	89171113	89171791	12	+	.	GT/AG	2h_S
NC_023643.1	intron	89171855	89178080	81	+	.	GT/AG	8h1_S
NC_023643.1	intron	89177549	89182902	87	+	.	GT/AG	Uninf_M
NC_023643.1	intron	89178125	89178486	81	+	.	GT/AG	8h1_S
NC_023643.1	intron	89178619	89179296	80	+	.	GT/AG	8h1_S
NC_023643.1	intron	89179451	89179529	18	+	.	GT/AG	Uninf_M
NC_023643.1	intron	89179604	89180088	20	+	.	GT/AG	8h1_S
NC_023643.1	intron	89179604	89180091	30	+	.	GT/AG	Uninf_M
NC_023643.1	intron	89180221	89181449	31	+	.	GT/AG	Uninf_M
NC_023643.1	intron	89183101	89183826	160	+	.	GT/AG	Uninf_M
NC_023643.1	intron	89183943	89184944	154	+	.	GT/AG	Uninf_M
NC_023643.1	intron	89183943	89184951	11	+	.	GT/AG	Uninf_M
NC_023643.1	intron	89608722	89609417	15	+	.	GT/AG	8h1_S
NC_023643.1	intron	89609548	89610948	15	+	.	GT/AG	8h1_S
NC_023643.1	intron	89611150	89612813	14	+	.	GT/AG	8h1_S
NC_023643.1	intron	89612974	89613223	14	+	.	GT/AG	8h1_S
NC_023643.1	intron	89613974	89614659	13	+	.	GT/AG	8h1_S
NC_023643.1	intron	89614714	89615179	15	+	.	GT/AG	8h1_S
NC_023643.1	intron	89615225	89615322	15	+	.	GT/AG	8h1_S
NC_023643.1	intron	89615350	89616333	15	+	.	GT/AG	8h1_S
NC_023643.1	intron	89616361	89616453	15	+	.	GT/AG	8h1_S
NC_023643.1	intron	89617064	89617216	15	+	.	GT/AG	8h1_S
NC_023643.1	intron	89617280	89618232	15	+	.	GT/AG	8h1_S
NC_023643.1	intron	89618296	89618385	15	+	.	GT/AG	8h1_S
NC_023643.1	intron	89618440	89618584	15	+	.	GT/AG	8h1_S
NC_023643.1	intron	89618621	89618981	15	+	.	GT/AG	8h1_S
NC_023643.1	intron	89619045	89620360	15	+	.	GT/AG	8h1_S
NC_023643.1	intron	89620424	89623467	15	+	.	GT/AG	8h1_S
NC_023643.1	intron	89623812	89624148	16	+	.	GT/AG	8h1_S
NC_023643.1	intron	89624200	89624425	16	+	.	GT/AG	8h1_S
NC_023643.1	intron	89624462	89624920	16	+	.	GT/AG	8h1_S
NC_023643.1	intron	89624984	89625177	17	+	.	GT/AG	8h1_S
NC_023643.1	intron	89625244	89626808	17	+	.	GT/AG	8h1_S
NC_023643.1	intron	89626845	89627704	17	+	.	GT/AG	8h1_S
NC_023643.1	intron	89628754	89629395	19	+	.	GT/AG	8h1_S
NC_023643.1	intron	89629506	89629652	19	+	.	GT/AG	8h1_S
NC_023643.1	intron	89629837	89629961	18	+	.	GT/AG	8h1_S
NC_023643.1	intron	89629971	89631464	15	+	.	GT/AG	8h1_S
NC_023643.1	intron	89724461	89737002	19	+	.	GT/AG	8h1_S
NC_023643.1	intron	89737145	89737722	28	+	.	GT/AG	8h1_S
NC_023643.1	intron	89738322	89738516	31	+	.	GT/AG	8h1_S
NC_023643.1	intron	89738538	89739512	31	+	.	GT/AG	8h1_S
NC_023643.1	intron	89739579	89741383	33	+	.	GT/AG	8h1_S
NC_023643.1	intron	89741438	89741520	33	+	.	GT/AG	8h1_S
NC_023643.1	intron	89741914	89742160	34	+	.	GT/AG	8h1_S
NC_023643.1	intron	89742325	89743050	34	+	.	GT/AG	8h1_S
NC_023643.1	intron	89743105	89743510	34	+	.	GT/AG	8h1_S
NC_023643.1	intron	89743574	89744309	34	+	.	GT/AG	8h1_S
NC_023643.1	intron	89744373	89744747	35	+	.	GT/AG	8h1_S
NC_023643.1	intron	89744838	89745471	37	+	.	GT/AG	8h1_S
NC_023643.1	intron	89746195	89746619	36	+	.	GT/AG	8h1_S
NC_023643.1	intron	89746683	89747434	37	+	.	GT/AG	8h1_S
NC_023643.1	intron	89747498	89747991	10	+	.	GT/AG	3h_S
NC_023643.1	intron	89748043	89748378	11	+	.	GT/AG	3h_S
NC_023643.1	intron	89748415	89748763	11	+	.	GT/AG	3h_S
NC_023643.1	intron	89748827	89750051	14	+	.	GT/AG	3h_S
NC_023643.1	intron	89750115	89750295	17	+	.	GT/AG	3h_S
NC_023643.1	intron	89750332	89750742	16	+	.	GT/AG	3h_S
NC_023643.1	intron	89750789	89750932	18	+	.	GT/AG	3h_S
NC_023643.1	intron	89751086	89751251	21	+	.	GT/AG	3h_S
NC_023643.1	intron	89752003	89757495	15	+	.	GT/AG	2h_S
NC_023644.1	intron	32345	32538	16	-	.	GT/AG	Uninf_M
NC_023644.1	intron	568052	577351	13	+	.	GT/AG	Uninf_M
NC_023644.1	intron	601087	634432	16	+	.	GT/AG	Uninf_M
NC_023644.1	intron	641938	658502	12	+	.	GT/AG	Uninf_M
NC_023644.1	intron	658609	665186	16	+	.	GT/AG	Uninf_M
NC_023644.1	intron	665294	666003	16	+	.	GT/AG	Uninf_M
NC_023644.1	intron	1611154	1612986	33	-	.	GT/AG	2h_M
NC_023644.1	intron	6445279	6447434	12	+	.	GT/AG	Uninf_M
NC_023644.1	intron	6447043	6447434	53	+	.	GT/AG	Uninf_M
NC_023644.1	intron	6447942	6449907	320	+	.	GT/AG	Uninf_M
NC_023644.1	intron	6447942	6450831	13	+	.	GT/AG	2h_M
NC_023644.1	intron	6450021	6450831	314	+	.	GT/AG	Uninf_M
NC_023644.1	intron	6450025	6450831	19	+	.	GT/AG	Uninf_M
NC_023644.1	intron	6604200	6606771	10	+	.	GT/AG	Uninf_M
NC_023644.1	intron	6607520	6609635	12	+	.	GT/AG	Uninf_M
NC_023644.1	intron	6609710	6610273	13	+	.	GT/AG	Uninf_M
NC_023644.1	intron	6610355	6610923	11	+	.	GT/AG	Uninf_M
NC_023644.1	intron	6611310	6611548	14	+	.	GT/AG	Uninf_M
NC_023644.1	intron	7772339	7775989	24	+	.	GT/AG	2h_M
NC_023644.1	intron	8709500	8713949	11	-	.	GT/AG	Uninf_M
NC_023644.1	intron	9355015	9356029	63	-	.	GT/AG	Uninf_M
NC_023644.1	intron	10001409	10001614	11	-	.	GT/AG	2h_M
NC_023644.1	intron	10001943	10003024	10	-	.	GT/AG	2h_M
NC_023644.1	intron	19238547	19242931	19	-	.	GT/AG	2h_M
NC_023644.1	intron	21198889	21201705	10	+	.	GT/AG	2h_M
NC_023644.1	intron	21201780	21211327	10	+	.	GT/AG	2h_M
NC_023644.1	intron	21218094	21238954	10	+	.	GT/AG	2h_M
NC_023644.1	intron	23430452	23431157	721	-	.	GT/AG	Uninf_M
NC_023644.1	intron	23431264	23431657	718	-	.	GT/AG	Uninf_M
NC_023644.1	intron	23431849	23432373	504	-	.	GT/AG	Uninf_M
NC_023644.1	intron	23432448	23432703	555	-	.	GT/AG	Uninf_M
NC_023644.1	intron	24763677	24770099	10	-	.	GT/AG	Uninf_M
NC_023644.1	intron	24763677	24770103	31	-	.	GC/AG	Uninf_M
NC_023644.1	intron	24770272	24772497	30	-	.	GT/AG	Uninf_M
NC_023644.1	intron	24775358	24776837	29	-	.	GT/AG	Uninf_M
NC_023644.1	intron	24776937	24779925	27	-	.	GT/AG	Uninf_M
NC_023644.1	intron	24780015	24784187	28	-	.	GT/AG	Uninf_M
NC_023644.1	intron	24784263	24786302	18	-	.	GT/AG	Uninf_M
NC_023644.1	intron	26000683	26004921	12	-	.	GT/AG	2h_M
NC_023644.1	intron	26170289	26172491	78	+	.	GT/AG	Uninf_M
NC_023644.1	intron	26174524	26175085	84	+	.	GT/AG	Uninf_M
NC_023644.1	intron	26175237	26177439	82	+	.	GT/AG	Uninf_M
NC_023644.1	intron	28834548	28839059	10	+	.	GT/AG	Uninf_M
NC_023644.1	intron	30788270	30793263	25	+	.	GT/AG	8h1_S
NC_023644.1	intron	30802151	30808874	26	+	.	GT/AG	8h1_S
NC_023644.1	intron	38262958	38264905	10	+	.	GT/AG	Uninf_M
NC_023644.1	intron	38273348	38297984	13	+	.	GT/AG	Uninf_M
NC_023644.1	intron	38299285	38317405	10	+	.	GT/AG	Uninf_M
NC_023644.1	intron	54625594	54628965	27	-	.	GT/AG	Uninf_M
NC_023644.1	intron	54664802	54665185	11	+	.	GT/AG	Uninf_M
NC_023644.1	intron	54665272	54667463	12	+	.	GT/AG	Uninf_M
NC_023644.1	intron	54694406	54704422	11	+	.	GT/AG	Uninf_M
NC_023644.1	intron	58388878	58392690	19	-	.	GT/AG	Uninf_M
NC_023644.1	intron	58590562	58594305	32	+	.	GT/AG	Uninf_M
NC_023644.1	intron	58599106	58601708	31	+	.	GT/AG	Uninf_M
NC_023644.1	intron	58601815	58603201	33	+	.	GT/AG	Uninf_M
NC_023644.1	intron	72675315	72870379	34	+	.	GT/AG	Uninf_M
NC_023644.1	intron	73127536	73146744	37	+	.	GT/AG	Uninf_M
NC_023644.1	intron	73146889	73217935	35	+	.	GT/AG	Uninf_M
NC_023644.1	intron	73218073	73233794	37	+	.	GT/AG	Uninf_M
NC_023644.1	intron	73233971	73238290	40	+	.	GT/AG	Uninf_M
NC_023644.1	intron	73837243	73846130	14	-	.	GT/AG	Uninf_M
NC_023644.1	intron	73846237	73846710	15	-	.	GT/AG	Uninf_M
NC_023644.1	intron	73846884	73855686	16	-	.	GT/AG	Uninf_M
NC_023644.1	intron	73855777	73867479	13	-	.	GT/AG	Uninf_M
NC_023644.1	intron	73867636	73876430	10	-	.	GT/AG	Uninf_M
NC_023644.1	intron	73876623	73877971	12	-	.	GT/AG	Uninf_M
NC_023644.1	intron	74589680	74608284	12	-	.	GT/AG	2h_M
NC_023644.1	intron	74671500	74689805	16	-	.	GT/AG	2h_M
NC_023644.1	intron	76656633	76657591	11	+	.	GT/AG	Uninf_M
NC_023644.1	intron	76658001	76660393	12	+	.	GT/AG	Uninf_M
NC_023644.1	intron	76660728	76664773	10	+	.	GT/AG	Uninf_M
NC_023644.1	intron	76670168	76670262	10	+	.	GT/AG	Uninf_M
NC_023644.1	intron	76670617	76673716	10	+	.	GT/AG	Uninf_M
NC_023644.1	intron	76677583	76677671	10	+	.	GT/AG	Uninf_M
NC_023644.1	intron	76684492	76686147	11	+	.	GT/AG	3h_S
NC_023644.1	intron	76686368	76687267	10	+	.	GT/AG	Uninf_M
NC_023644.1	intron	76687497	76688637	13	+	.	GT/AG	Uninf_M
NC_023644.1	intron	76688780	76689391	13	+	.	GT/AG	3h_S
NC_023644.1	intron	77083425	77087809	12	+	.	GT/AG	8h1_S
NC_023644.1	intron	77087941	77091024	13	+	.	GT/AG	8h1_S
NC_023644.1	intron	77091094	77091319	10	+	.	GT/AG	3h_S
NC_023644.1	intron	77091410	77092167	10	+	.	GT/AG	3h_S
NC_023644.1	intron	77092251	77092329	10	+	.	GT/AG	4h1_S
NC_023644.1	intron	77092443	77092893	10	+	.	GT/AG	3h_S
NC_023644.1	intron	77093061	77098328	11	+	.	GT/AG	3h_S
NC_023644.1	intron	77098437	77098875	12	+	.	GT/AG	3h_S
NC_023644.1	intron	77099028	77100638	12	+	.	GT/AG	3h_S
NC_023644.1	intron	77999053	78026538	10	+	.	GT/AG	3h_S
NC_023644.1	intron	78026662	78044045	10	+	.	GT/AG	3h_S
NC_023644.1	intron	78144249	78161922	13	+	.	GT/AG	Uninf_M
NC_023644.1	intron	78161991	78164920	13	+	.	GT/AG	Uninf_M
NC_023644.1	intron	78165015	78174579	12	+	.	GT/AG	Uninf_M
NC_023644.1	intron	78174708	78186232	12	+	.	GT/AG	Uninf_M
NC_023644.1	intron	78186363	78187365	13	+	.	GT/AG	Uninf_M
NC_023644.1	intron	78187491	78189056	11	+	.	GT/AG	Uninf_M
NC_023644.1	intron	78189169	78190298	12	+	.	GT/AG	Uninf_M
NC_023644.1	intron	78190379	78191146	11	+	.	GT/AG	Uninf_M
NC_023644.1	intron	78191256	78197326	12	+	.	GT/AG	Uninf_M
NC_023644.1	intron	78202513	78205436	20	+	.	GT/AG	Uninf_M
NC_023644.1	intron	78205597	78207599	27	+	.	GT/AG	Uninf_M
NC_023644.1	intron	78207752	78208830	30	+	.	GT/AG	Uninf_M
NC_023644.1	intron	78208943	78212655	27	+	.	GT/AG	Uninf_M
NC_023644.1	intron	81346071	81347794	28	-	.	GT/AG	Uninf_M
NC_023644.1	intron	81347903	81349379	21	-	.	GT/AG	Uninf_M
NC_023644.1	intron	81349470	81350558	27	-	.	GT/AG	Uninf_M
NC_023644.1	intron	81350769	81352431	29	-	.	GT/AG	Uninf_M
NC_023644.1	intron	81352670	81352788	29	-	.	GT/AG	Uninf_M
NC_023644.1	intron	81354956	81355143	34	-	.	GT/AG	Uninf_M
NC_023644.1	intron	81358532	81360176	24	-	.	GT/AG	Uninf_M
NC_023644.1	intron	84959130	84972125	36	-	.	GT/AG	2h_M
NC_023644.1	intron	84974730	84982514	11	-	.	GT/AG	2h_M
NC_023644.1	intron	88412281	88414183	18	-	.	GT/AG	Uninf_M
NC_023644.1	intron	88414357	88416939	12	-	.	GT/AG	Uninf_M
NC_023644.1	intron	88417055	88422560	11	-	.	GT/AG	Uninf_M
NC_023644.1	intron	88422739	88423573	14	-	.	GT/AG	2h_M
NC_023644.1	intron	88423787	88424797	12	-	.	GT/AG	2h_M
NC_023644.1	intron	88424897	88426171	10	-	.	GT/AG	2h_M
NC_023644.1	intron	88426301	88427499	12	-	.	GT/AG	2h_M
NC_023644.1	intron	88427572	88428441	10	-	.	GT/AG	2h_M
NC_023644.1	intron	88428515	88430899	18	-	.	GT/AG	3h_S
NC_023644.1	intron	88431034	88431824	10	-	.	GT/AG	2h_M
NC_023644.1	intron	88432011	88434798	76	-	.	GT/AG	8h1_S
NC_023644.1	intron	88434850	88435991	10	-	.	GT/AG	2h_M
NC_023644.1	intron	88436091	88436537	65	-	.	GT/AG	8h1_S
NC_023644.1	intron	88436841	88437308	64	-	.	GT/AG	8h1_S
NC_023644.1	intron	88437449	88438470	10	-	.	GT/AG	2h_M
NC_023644.1	intron	88438561	88438672	58	-	.	GT/AG	8h1_S
NC_023644.1	intron	88438772	88438944	53	-	.	GC/AG	8h1_S
NC_023644.1	intron	88439994	88440127	50	-	.	GT/AG	8h1_S
NC_023644.1	intron	88440296	88440972	47	-	.	GT/AG	8h1_S
NC_023644.1	intron	88441087	88441320	49	-	.	GT/AG	8h1_S
NC_023644.1	intron	88441472	88443330	45	-	.	GT/AG	8h1_S
NC_023644.1	intron	88443429	88445031	44	-	.	GT/AG	8h1_S
NC_023644.1	intron	88445137	88445222	44	-	.	GT/AG	8h1_S
NC_023644.1	intron	88448214	88448789	34	-	.	GT/AG	8h1_S
NC_023644.1	intron	88448982	88453874	38	-	.	GT/AG	8h1_S
NC_023644.1	intron	88453946	88454485	37	-	.	GT/AG	8h1_S
NC_023644.1	intron	88454570	88456706	37	-	.	GT/AG	8h1_S
NC_023644.1	intron	88456803	88460058	10	-	.	GT/AG	2h_M
NC_023644.1	intron	88460224	88461870	45	-	.	GT/AG	8h1_S
NC_023644.1	intron	88462559	88464589	44	-	.	GT/AG	8h1_S
NC_023644.1	intron	88466700	88466786	42	-	.	GT/AG	8h1_S
NC_023644.1	intron	88466832	88467884	42	-	.	GT/AG	8h1_S
NC_023644.1	intron	88467936	88468090	38	-	.	GT/AG	8h1_S
NC_023644.1	intron	88468118	88468637	39	-	.	GT/AG	8h1_S
NC_023644.1	intron	88468725	88469997	10	-	.	GT/AG	2h_M
NC_023644.1	intron	88470040	88470537	37	-	.	GT/AG	8h1_S
NC_023644.1	intron	88470574	88471125	37	-	.	GT/AG	8h1_S
NC_023644.1	intron	88471189	88471274	11	-	.	GT/AG	2h_M
NC_023644.1	intron	88473047	88473535	12	-	.	GT/AG	2h_M
NC_023644.1	intron	88473599	88473692	10	-	.	GT/AG	2h_M
NC_023644.1	intron	88473738	88474909	15	-	.	GT/AG	2h_M
NC_023644.1	intron	88475144	88503123	15	-	.	GT/AG	2h_M
NC_023644.1	intron	88564558	88564891	34	+	.	GT/AG	8h1_S
NC_023644.1	intron	88564980	88565100	35	+	.	GT/AG	8h1_S
NC_023644.1	intron	88614479	88679103	37	+	.	GT/AG	8h1_S
NC_023644.1	intron	88679239	88679322	37	+	.	GT/AG	8h1_S
NC_023644.1	intron	88679368	88682725	37	+	.	GT/AG	8h1_S
NC_023644.1	intron	88682843	88684145	37	+	.	GT/AG	8h1_S
NC_023644.1	intron	88684218	88684672	37	+	.	GT/AG	8h1_S
NC_023644.1	intron	88684880	88686594	37	+	.	GT/AG	8h1_S
NC_023644.1	intron	88688700	88690530	37	+	.	GT/AG	8h1_S
NC_023644.1	intron	88690630	88692270	38	+	.	GT/AG	8h1_S
NC_023644.1	intron	88692307	88692875	37	+	.	GT/AG	8h1_S
NC_023644.1	intron	88692927	88693999	39	+	.	GT/AG	8h1_S
NC_023644.1	intron	88694045	88700004	39	+	.	GT/AG	8h1_S
NC_023644.1	intron	88701041	88704094	36	+	.	GT/AG	8h1_S
NC_023644.1	intron	88704206	88704721	37	+	.	GT/AG	8h1_S
NC_023644.1	intron	88704872	88711420	40	+	.	GT/AG	8h1_S
NC_023644.1	intron	88712977	88716166	44	+	.	GT/AG	8h1_S
NC_023644.1	intron	88716240	88716330	45	+	.	GT/AG	8h1_S
NC_023644.1	intron	88716438	88719240	46	+	.	GT/AG	8h1_S
NC_023644.1	intron	88719443	88719841	46	+	.	GT/AG	8h1_S
NC_023644.1	intron	88719902	88720889	45	+	.	GT/AG	8h1_S
NC_023644.1	intron	88720947	88723071	45	+	.	GT/AG	8h1_S
NC_023644.1	intron	88723180	88726461	50	+	.	GT/AG	8h1_S
NC_023644.1	intron	88726684	88728050	12	+	.	GT/AG	Uninf_M
NC_023644.1	intron	88728213	88730275	12	+	.	GT/AG	Uninf_M
NC_023644.1	intron	88731612	88734083	10	+	.	GT/AG	Uninf_M
NC_023644.1	intron	88734207	88734519	12	+	.	GT/AG	Uninf_M
NC_023644.1	intron	88734702	88737858	82	+	.	GT/AG	Uninf_M
NC_023644.1	intron	88737923	88738124	86	+	.	GT/AG	Uninf_M
NC_023644.1	intron	88738200	88739636	85	+	.	GT/AG	Uninf_M
NC_023644.1	intron	88739745	88740473	86	+	.	GT/AG	Uninf_M
NC_023644.1	intron	88740582	88741465	87	+	.	GT/AG	Uninf_M
NC_023644.1	intron	88741538	88743452	87	+	.	GT/AG	Uninf_M
NC_023644.1	intron	88743579	88748663	76	+	.	GT/AG	Uninf_M
NC_023644.1	intron	88748781	88750108	83	+	.	GT/AG	Uninf_M
NC_023644.1	intron	88750271	88750349	84	+	.	GT/AG	Uninf_M
NC_023644.1	intron	88750449	88750813	76	+	.	GT/AG	Uninf_M
NC_023644.1	intron	88750961	88751119	87	+	.	GT/AG	Uninf_M
NC_023644.1	intron	88751237	88753272	88	+	.	GT/AG	Uninf_M
NC_023644.1	intron	88753465	88754792	96	+	.	GT/AG	Uninf_M
NC_023644.1	intron	88755080	88759094	100	+	.	GT/AG	Uninf_M
NC_023644.1	intron	89095885	89099462	10	-	.	GT/AG	Uninf_M
NC_023644.1	intron	89099559	89108518	10	-	.	GT/AG	Uninf_M
NC_023644.1	intron	89108755	89116036	11	-	.	GT/AG	Uninf_M
NC_023644.1	intron	91295991	91304902	10	+	.	GT/AG	Uninf_M
NC_023644.1	intron	91305025	91308307	15	+	.	GT/AG	Uninf_M
NC_023644.1	intron	91309547	91316099	14	+	.	GT/AG	Uninf_M
NC_023644.1	intron	91316288	91316969	16	+	.	GT/AG	Uninf_M
NC_023644.1	intron	91318109	91318189	17	+	.	GT/AG	Uninf_M
NC_023644.1	intron	91318361	91318898	14	+	.	GT/AG	Uninf_M
NC_023644.1	intron	91721340	91722267	17	-	.	GT/AG	Uninf_M
NC_023644.1	intron	91722497	91723683	16	-	.	GT/AG	Uninf_M
NC_023644.1	intron	91723860	91727126	13	-	.	GT/AG	3h_S
NC_023644.1	intron	91727296	91728330	12	-	.	GT/AG	3h_S
NC_023644.1	intron	91728496	91730514	12	-	.	GT/AG	3h_S
NC_023644.1	intron	91730705	91730825	11	-	.	GT/AG	3h_S
NC_023644.1	intron	91730945	91732080	10	-	.	GT/AG	3h_S
NC_023644.1	intron	91732203	91733047	10	-	.	GT/AG	3h_S
NC_023644.1	intron	91733171	91737024	10	-	.	GT/AG	3h_S
NC_023645.1	intron	152808	160924	11	-	.	GT/AG	Uninf_M
NC_023645.1	intron	187917	189793	14	+	.	GT/AG	Uninf_M
NC_023645.1	intron	204619	207246	11	+	.	GT/AG	2h_M
NC_023645.1	intron	207406	211406	13	+	.	GT/AG	2h_M
NC_023645.1	intron	211517	214505	17	+	.	GT/AG	2h_M
NC_023645.1	intron	1384257	1386186	12	-	.	GT/AG	Uninf_M
NC_023645.1	intron	1386318	1386554	17	-	.	GT/AG	Uninf_M
NC_023645.1	intron	1386667	1396518	19	-	.	GT/AG	Uninf_M
NC_023645.1	intron	1400865	1402321	10	-	.	GT/AG	Uninf_M
NC_023645.1	intron	1402518	1406022	11	-	.	GT/AG	3h_S
NC_023645.1	intron	1406192	1408699	11	-	.	GT/AG	3h_S
NC_023645.1	intron	1408814	1412606	11	-	.	GT/AG	3h_S
NC_023645.1	intron	1415250	1416149	12	-	.	GT/AG	8h1_S
NC_023645.1	intron	1417131	1421533	11	-	.	GT/AG	8h1_S
NC_023645.1	intron	1476885	1477813	10	-	.	GT/AG	3h_S
NC_023645.1	intron	1644841	1656876	15	+	.	GT/AG	Uninf_M
NC_023645.1	intron	9791306	9791763	21	+	.	GT/AG	Uninf_M
NC_023645.1	intron	9796203	9796284	52	+	.	GT/AG	Uninf_M
NC_023645.1	intron	9796435	9798642	57	+	.	GT/AG	Uninf_M
NC_023645.1	intron	9798763	9799410	55	+	.	GT/AG	Uninf_M
NC_023645.1	intron	9799597	9800304	53	+	.	GT/AG	Uninf_M
NC_023645.1	intron	9800443	9800954	51	+	.	GT/AG	Uninf_M
NC_023645.1	intron	9801136	9802469	51	+	.	GT/AG	Uninf_M
NC_023645.1	intron	10205653	10207056	13	-	.	GT/AG	Uninf_M
NC_023645.1	intron	10207100	10266900	12	-	.	GT/AG	Uninf_M
NC_023645.1	intron	10266998	10279721	19	-	.	GT/AG	Uninf_M
NC_023645.1	intron	14099000	14099091	435	+	.	GT/AG	Uninf_M
NC_023645.1	intron	14099448	14099596	14	+	.	GT/AG	Uninf_M
NC_023645.1	intron	30457775	30529656	12	+	.	GT/AG	8h1_S
NC_023645.1	intron	30562981	30566040	20	+	.	GT/AG	8h1_S
NC_023645.1	intron	30566161	30568218	21	+	.	GT/AG	8h1_S
NC_023645.1	intron	30568387	30570861	21	+	.	GT/AG	8h1_S
NC_023645.1	intron	30574071	30581936	24	+	.	GT/AG	8h1_S
NC_023645.1	intron	30582074	30584973	24	+	.	GT/AG	8h1_S
NC_023645.1	intron	30585096	30586145	24	+	.	GT/AG	8h1_S
NC_023645.1	intron	30586264	30586431	23	+	.	GT/AG	8h1_S
NC_023645.1	intron	35848597	35852392	10	+	.	GT/AG	Uninf_M
NC_023645.1	intron	39588387	39589685	31	-	.	GT/AG	Uninf_M
NC_023645.1	intron	39589771	39589974	24	-	.	GT/AG	Uninf_M
NC_023645.1	intron	39590111	39590677	18	-	.	GT/AG	2h_M
NC_023645.1	intron	42384639	42388468	11	+	.	GT/AG	Uninf_M
NC_023645.1	intron	42473415	42474930	12	+	.	GT/AG	2h_M
NC_023645.1	intron	46681558	46682135	10	-	.	GT/AG	Uninf_M
NC_023645.1	intron	46685694	46687971	10	-	.	GT/AG	Uninf_M
NC_023645.1	intron	46698991	46699224	10	-	.	GT/AG	Uninf_M
NC_023645.1	intron	49095561	49095866	10	+	.	GT/AG	Uninf_M
NC_023645.1	intron	49392374	49397224	10	-	.	GT/AG	Uninf_M
NC_023645.1	intron	49851140	49892684	12	+	.	GT/AG	2h_M
NC_023645.1	intron	49892764	49935726	18	+	.	GT/AG	2h_M
NC_023645.1	intron	51667813	51668306	19	-	.	GT/AG	Uninf_M
NC_023645.1	intron	51718473	51776512	10	-	.	GT/AG	Uninf_M
NC_023645.1	intron	53463275	53467419	11	+	.	GT/AG	2h_M
NC_023645.1	intron	54630905	54631167	37	-	.	GT/AG	Uninf_M
NC_023645.1	intron	54631298	54631420	35	-	.	GT/AG	Uninf_M
NC_023645.1	intron	54632037	54632370	17	-	.	GT/AG	Uninf_M
NC_023645.1	intron	54632469	54632821	37	-	.	GT/AG	Uninf_M
NC_023645.1	intron	54632970	54633056	29	-	.	GT/AG	Uninf_M
NC_023645.1	intron	54633256	54633363	29	-	.	GT/AG	Uninf_M
NC_023645.1	intron	54633460	54633957	39	-	.	GT/AG	Uninf_M
NC_023645.1	intron	54634046	54634280	35	-	.	GT/AG	Uninf_M
NC_023645.1	intron	54634723	54634865	34	-	.	GT/AG	Uninf_M
NC_023645.1	intron	62355997	62356131	16	+	.	GT/AG	Uninf_M
NC_023645.1	intron	62357633	62358491	18	+	.	GT/AG	Uninf_M
NC_023645.1	intron	65266865	65266958	10	+	.	GT/AG	Uninf_M
NC_023645.1	intron	65267118	65270030	11	+	.	GT/AG	Uninf_M
NC_023645.1	intron	65274146	65274425	14	+	.	GT/AG	Uninf_M
NC_023645.1	intron	65274567	65275953	14	+	.	GT/AG	Uninf_M
NC_023645.1	intron	65276065	65276233	13	+	.	GT/AG	Uninf_M
NC_023645.1	intron	65452060	65452803	13	-	.	GT/AG	2h_M
NC_023645.1	intron	65452897	65455781	11	-	.	GT/AG	Uninf_M
NC_023645.1	intron	65650843	65651792	11	+	.	GT/AG	Uninf_M
NC_023645.1	intron	67189909	67192645	10	+	.	GT/AG	Uninf_M
NC_023645.1	intron	67192722	67197121	12	+	.	GT/AG	Uninf_M
NC_023645.1	intron	67197272	67203412	10	+	.	GT/AG	Uninf_M
NC_023645.1	intron	67207867	67214450	13	+	.	GT/AG	Uninf_M
NC_023645.1	intron	67214533	67217465	13	+	.	GT/AG	Uninf_M
NC_023645.1	intron	67217589	67218421	12	+	.	GT/AG	Uninf_M
NC_023645.1	intron	67225316	67229390	12	+	.	GT/AG	Uninf_M
NC_023645.1	intron	67232407	67234010	14	+	.	GT/AG	Uninf_M
NC_023645.1	intron	67234098	67235297	12	+	.	GT/AG	Uninf_M
NC_023645.1	intron	67235695	67235774	11	+	.	GT/AG	Uninf_M
NC_023645.1	intron	67238707	67239203	13	+	.	GT/AG	Uninf_M
NC_023645.1	intron	67239300	67242160	13	+	.	GT/AG	Uninf_M
NC_023645.1	intron	67242237	67243127	12	+	.	GT/AG	Uninf_M
NC_023645.1	intron	67245946	67248113	17	+	.	GT/AG	Uninf_M
NC_023645.1	intron	67863832	67867120	54	+	.	GT/AG	Uninf_M
NC_023645.1	intron	67867761	67868977	62	+	.	GT/AG	Uninf_M
NC_023645.1	intron	68266064	68267432	10	+	.	GT/AG	Uninf_M
NC_023645.1	intron	68267737	68297210	11	+	.	GT/AG	Uninf_M
NC_023645.1	intron	69041609	69045673	51	+	.	GT/AG	Uninf_M
NC_023645.1	intron	69045740	69048441	52	+	.	GT/AG	Uninf_M
NC_023645.1	intron	69048855	69056276	51	+	.	GT/AG	Uninf_M
NC_023645.1	intron	69056379	69058387	45	+	.	GT/AG	Uninf_M
NC_023645.1	intron	69060382	69061258	46	+	.	GT/AG	Uninf_M
NC_023645.1	intron	69061346	69062932	46	+	.	GT/AG	Uninf_M
NC_023645.1	intron	69063006	69063473	53	+	.	GT/AG	Uninf_M
NC_023645.1	intron	69063649	69065085	50	+	.	GT/AG	Uninf_M
NC_023645.1	intron	69065177	69065297	54	+	.	GT/AG	Uninf_M
NC_023645.1	intron	69065403	69065756	54	+	.	GT/AG	Uninf_M
NC_023645.1	intron	69114717	69116581	47	+	.	GT/AG	Uninf_M
NC_023645.1	intron	69117016	69118304	37	+	.	GT/AG	Uninf_M
NC_023645.1	intron	69118485	69121103	29	+	.	GT/AG	Uninf_M
NC_023645.1	intron	71923318	71938030	15	-	.	GT/AG	Uninf_M
NC_023645.1	intron	71938137	72004455	13	-	.	GT/AG	Uninf_M
NC_023645.1	intron	76394513	76395684	64	-	.	GT/AG	Uninf_M
NC_023645.1	intron	76395845	76396327	22	-	.	GT/AG	Uninf_M
NC_023645.1	intron	77160747	77167229	148	-	.	GT/AG	Uninf_M
NC_023645.1	intron	77160747	77170305	17	-	.	GT/AG	Uninf_M
NC_023645.1	intron	77603577	77603660	10	+	.	GT/AG	Uninf_M
NC_023645.1	intron	77603789	77621951	11	+	.	GT/AG	Uninf_M
NC_023645.1	intron	77652001	77655262	46	+	.	GT/AG	8h1_S
NC_023645.1	intron	77657822	77663152	54	+	.	GT/AG	8h1_S
NC_023645.1	intron	77663312	77664694	54	+	.	GT/AG	8h1_S
NC_023645.1	intron	77664778	77682548	11	+	.	GT/AG	Uninf_M
NC_023645.1	intron	77682694	77690160	12	+	.	GT/AG	Uninf_M
NC_023645.1	intron	77690344	77690488	11	+	.	GT/AG	Uninf_M
NC_023645.1	intron	80257030	80258228	71	-	.	GT/AG	Uninf_M
NC_023645.1	intron	80257030	80258232	1000	-	.	GT/AG	Uninf_M
NC_023645.1	intron	82179644	82180828	11	-	.	GT/AG	Uninf_M
NC_023645.1	intron	89606759	89611603	13	+	.	GT/AG	Uninf_M
NC_023645.1	intron	89629586	89637310	23	+	.	GT/AG	Uninf_M
NC_023645.1	intron	89641939	89654281	23	+	.	GT/AG	Uninf_M
NC_023645.1	intron	89654456	89657750	31	+	.	GT/AG	Uninf_M
NC_023645.1	intron	89662883	89667142	32	+	.	GT/AG	Uninf_M
NC_023645.1	intron	89690246	89695942	54	-	.	GT/AG	Uninf_M
NC_023645.1	intron	90563646	90564042	11	+	.	GT/AG	Uninf_M
NC_023645.1	intron	90564157	90565215	11	+	.	GT/AG	Uninf_M
NC_023645.1	intron	90569232	90570811	10	+	.	GT/AG	Uninf_M
NC_023645.1	intron	90575798	90579241	12	+	.	GT/AG	Uninf_M
NC_023645.1	intron	90581671	90583636	13	+	.	GT/AG	Uninf_M
NC_023645.1	intron	90583733	90587352	11	+	.	GT/AG	Uninf_M
NC_023645.1	intron	90587455	90587949	11	+	.	GT/AG	Uninf_M
NC_023645.1	intron	90588034	90590691	13	+	.	GT/AG	Uninf_M
NC_023645.1	intron	90590743	90590830	14	+	.	GT/AG	Uninf_M
NC_023645.1	intron	90599477	90600759	20	+	.	GT/AG	Uninf_M
NC_023645.1	intron	90600805	90601227	22	+	.	GT/AG	Uninf_M
NC_023645.1	intron	90601321	90603818	23	+	.	GT/AG	Uninf_M
NC_023645.1	intron	90603891	90605422	20	+	.	GT/AG	Uninf_M
NC_023645.1	intron	90994473	90996307	12	-	.	GT/AG	2h_M
NC_023646.1	intron	10690	12051	10	+	.	GT/AG	Uninf_M
NC_023646.1	intron	12143	12369	15	+	.	GT/AG	Uninf_M
NC_023646.1	intron	12476	13430	18	+	.	GT/AG	Uninf_M
NC_023646.1	intron	36577	39461	14	+	.	GT/AG	2h_M
NC_023646.1	intron	39667	41844	11	+	.	GT/AG	2h_M
NC_023646.1	intron	199629	205630	14	+	.	GT/AG	Uninf_M
NC_023646.1	intron	206312	207502	15	+	.	GT/AG	Uninf_M
NC_023646.1	intron	208231	208424	16	+	.	GT/AG	Uninf_M
NC_023646.1	intron	208555	208941	10	+	.	GT/AG	Uninf_M
NC_023646.1	intron	209083	209378	12	+	.	GT/AG	Uninf_M
NC_023646.1	intron	209843	210287	12	+	.	GT/AG	Uninf_M
NC_023646.1	intron	210391	210484	11	+	.	GT/AG	Uninf_M
NC_023646.1	intron	588026	588141	12	+	.	GT/AG	8h1_S
NC_023646.1	intron	588201	588276	12	+	.	GT/AG	8h1_S
NC_023646.1	intron	588489	589332	12	+	.	GT/AG	8h1_S
NC_023646.1	intron	589387	589870	12	+	.	GT/AG	8h1_S
NC_023646.1	intron	589924	589997	11	+	.	GT/AG	8h1_S
NC_023646.1	intron	590107	590216	10	+	.	GT/AG	3h_S
NC_023646.1	intron	590319	590439	10	+	.	GT/AG	8h1_S
NC_023646.1	intron	590969	591372	13	+	.	GT/AG	3h_S
NC_023646.1	intron	591458	591528	13	+	.	GT/AG	3h_S
NC_023646.1	intron	591672	591748	13	+	.	GT/AG	3h_S
NC_023646.1	intron	591850	591920	15	+	.	GT/AG	3h_S
NC_023646.1	intron	592052	592159	11	+	.	GT/AG	2h_S
NC_023646.1	intron	592493	592593	11	+	.	GT/AG	2h_S
NC_023646.1	intron	592797	593089	11	+	.	GT/AG	2h_S
NC_023646.1	intron	1204065	1204254	34	+	.	GT/AG	Uninf_M
NC_023646.1	intron	1204339	1205588	34	+	.	GT/AG	Uninf_M
NC_023646.1	intron	1205662	1210072	30	+	.	GT/AG	Uninf_M
NC_023646.1	intron	1210183	1210338	34	+	.	GT/AG	Uninf_M
NC_023646.1	intron	1210419	1214421	36	+	.	GT/AG	Uninf_M
NC_023646.1	intron	1240543	1240621	13	+	.	GT/AG	Uninf_M
NC_023646.1	intron	1240690	1249548	13	+	.	GT/AG	Uninf_M
NC_023646.1	intron	1249604	1249675	14	+	.	GT/AG	Uninf_M
NC_023646.1	intron	1249760	1249842	15	+	.	GT/AG	Uninf_M
NC_023646.1	intron	1249937	1250010	15	+	.	GT/AG	Uninf_M
NC_023646.1	intron	1250126	1250244	15	+	.	GT/AG	Uninf_M
NC_023646.1	intron	1250328	1250403	16	+	.	GT/AG	Uninf_M
NC_023646.1	intron	1250536	1250621	12	+	.	GT/AG	Uninf_M
NC_023646.1	intron	1250704	1250792	16	+	.	GT/AG	Uninf_M
NC_023646.1	intron	1679761	1679874	12	-	.	GT/AG	2h_M
NC_023646.1	intron	1681521	1681624	16	-	.	GT/AG	Uninf_M
NC_023646.1	intron	1681668	1681819	16	-	.	GT/AG	Uninf_M
NC_023646.1	intron	1696223	1696341	10	+	.	GT/AG	2h_M
NC_023646.1	intron	1856746	1858532	12	+	.	GT/AG	Uninf_M
NC_023646.1	intron	1858672	1858870	13	+	.	GT/AG	Uninf_M
NC_023646.1	intron	1859011	1859158	23	+	.	GT/AG	Uninf_M
NC_023646.1	intron	1859011	1859163	11	+	.	GT/AG	2h_M
NC_023646.1	intron	1859627	1859852	82	-	.	GT/AG	Uninf_M
NC_023646.1	intron	1860013	1860091	84	-	.	GT/AG	Uninf_M
NC_023646.1	intron	1860266	1860504	55	-	.	GT/AG	Uninf_M
NC_023646.1	intron	1860613	1861950	55	-	.	GT/AG	Uninf_M
NC_023646.1	intron	1862041	1862123	44	-	.	GT/AG	Uninf_M
NC_023646.1	intron	1862304	1862481	164	-	.	GT/AG	3h_S
NC_023646.1	intron	2127644	2127821	10	+	.	GT/AG	3h_S
NC_023646.1	intron	2127975	2128076	10	+	.	GT/AG	3h_S
NC_023646.1	intron	2128250	2128491	13	+	.	GT/AG	3h_S
NC_023646.1	intron	2129046	2129222	13	+	.	GT/AG	3h_S
NC_023646.1	intron	2129441	2129633	13	+	.	GT/AG	3h_S
NC_023646.1	intron	2129833	2129909	13	+	.	GT/AG	3h_S
NC_023646.1	intron	2130053	2130131	13	+	.	GT/AG	3h_S
NC_023646.1	intron	2388198	2393096	104	+	.	GT/AG	Uninf_M
NC_023646.1	intron	2393281	2393434	138	+	.	GT/AG	Uninf_M
NC_023646.1	intron	2564705	2564813	11	+	.	GT/AG	Uninf_M
NC_023646.1	intron	2564949	2566369	35	+	.	GT/AG	Uninf_M
NC_023646.1	intron	2566476	2569869	34	+	.	GT/AG	Uninf_M
NC_023646.1	intron	2642049	2644638	11	+	.	GT/AG	Uninf_M
NC_023646.1	intron	2712675	2712754	14	-	.	GT/AG	Uninf_M
NC_023646.1	intron	2712833	2713616	16	-	.	GT/AG	Uninf_M
NC_023646.1	intron	2713775	2713859	12	-	.	GT/AG	Uninf_M
NC_023646.1	intron	2714033	2714164	15	-	.	GT/AG	Uninf_M
NC_023646.1	intron	2714272	2714938	14	-	.	GT/AG	Uninf_M
NC_023646.1	intron	2715433	2716283	15	-	.	GT/AG	Uninf_M
NC_023646.1	intron	2763808	2764525	34	+	.	GT/AG	Uninf_M
NC_023646.1	intron	2764631	2764865	44	+	.	GT/AG	Uninf_M
NC_023646.1	intron	2765001	2765081	49	+	.	GT/AG	Uninf_M
NC_023646.1	intron	2766306	2766539	26	-	.	GT/AG	2h_M
NC_023646.1	intron	2766669	2766780	15	-	.	GT/AG	2h_M
NC_023646.1	intron	2767673	2769012	12	+	.	GT/AG	8h1_S
NC_023646.1	intron	2769129	2769229	10	+	.	GT/AG	Uninf_M
NC_023646.1	intron	2769295	2769368	19	+	.	GT/AG	8h1_S
NC_023646.1	intron	2769473	2769556	20	+	.	GT/AG	8h1_S
NC_023646.1	intron	2769595	2769671	10	+	.	GT/AG	3h_S
NC_023646.1	intron	2769721	2769822	12	+	.	GT/AG	3h_S
NC_023646.1	intron	2769895	2769985	11	+	.	GT/AG	Uninf_M
NC_023646.1	intron	2770089	2770173	11	+	.	GT/AG	Uninf_M
NC_023646.1	intron	2770224	2770312	13	+	.	GT/AG	3h_S
NC_023646.1	intron	2770376	2770471	10	+	.	GT/AG	Uninf_M
NC_023646.1	intron	2770583	2770667	12	+	.	GT/AG	Uninf_M
NC_023646.1	intron	2770803	2770878	10	+	.	GT/AG	Uninf_M
NC_023646.1	intron	3340142	3340684	10	-	.	GT/AG	Uninf_M
NC_023646.1	intron	3340758	3344156	13	-	.	GT/AG	Uninf_M
NC_023646.1	intron	3344303	3345084	10	-	.	GT/AG	Uninf_M
NC_023646.1	intron	3345171	3345630	13	-	.	GT/AG	Uninf_M
NC_023646.1	intron	3345770	3346471	12	-	.	GT/AG	Uninf_M
NC_023646.1	intron	3353648	3354578	10	-	.	GT/AG	3h_S
NC_023646.1	intron	3354700	3356258	11	-	.	GT/AG	Uninf_M
NC_023646.1	intron	3356415	3357197	11	-	.	GT/AG	Uninf_M
NC_023646.1	intron	3357272	3357920	11	-	.	GT/AG	Uninf_M
NC_023646.1	intron	3358031	3359522	17	-	.	GT/AG	8h1_S
NC_023646.1	intron	3359684	3364200	10	-	.	GT/AG	3h_S
NC_023646.1	intron	3364273	3369574	17	-	.	GT/AG	8h1_S
NC_023646.1	intron	3369716	3372600	17	-	.	GT/AG	8h1_S
NC_023646.1	intron	3372684	3374401	16	-	.	GT/AG	8h1_S
NC_023646.1	intron	3374561	3405044	15	-	.	GT/AG	8h1_S
NC_023646.1	intron	4020278	4020775	15	-	.	GT/AG	Uninf_M
NC_023646.1	intron	4020842	4021221	18	-	.	GT/AG	Uninf_M
NC_023646.1	intron	4021359	4023088	12	-	.	GT/AG	Uninf_M
NC_023646.1	intron	4023174	4031076	10	-	.	GT/AG	2h_M
NC_023646.1	intron	4203550	4203656	10	-	.	GT/AG	Uninf_M
NC_023646.1	intron	4203931	4204550	10	-	.	GT/AG	Uninf_M
NC_023646.1	intron	4204999	4205425	13	-	.	GT/AG	8h1_S
NC_023646.1	intron	4698148	4698227	10	-	.	GT/AG	8h1_S
NC_023646.1	intron	4698330	4698792	10	-	.	GT/AG	8h1_S
NC_023646.1	intron	4698841	4698926	10	-	.	GT/AG	8h1_S
NC_023646.1	intron	4701432	4703009	10	-	.	GT/AG	8h1_S
NC_023646.1	intron	8431235	8434171	12	-	.	GT/AG	2h_M
NC_023646.1	intron	8434295	8435004	10	-	.	GT/AG	2h_M
NC_023646.1	intron	10247011	10248018	10	+	.	GT/AG	Uninf_M
NC_023646.1	intron	11028903	11031976	19	-	.	GT/AG	Uninf_M
NC_023646.1	intron	11309882	11313548	10	-	.	GT/AG	8h1_S
NC_023646.1	intron	11313651	11313740	10	-	.	GT/AG	8h1_S
NC_023646.1	intron	11313890	11314706	10	-	.	GT/AG	8h1_S
NC_023646.1	intron	11314846	11317821	10	-	.	GT/AG	8h1_S
NC_023646.1	intron	11317962	11319038	10	-	.	GT/AG	8h1_S
NC_023646.1	intron	14287352	14290200	10	+	.	GT/AG	Uninf_M
NC_023646.1	intron	14889469	14896166	13	-	.	GT/AG	Uninf_M
NC_023646.1	intron	14906886	14911556	11	-	.	GT/AG	Uninf_M
NC_023646.1	intron	15266661	15269909	10	+	.	GT/AG	8h1_S
NC_023646.1	intron	15270011	15272088	10	+	.	GT/AG	8h1_S
NC_023646.1	intron	15279191	15279519	11	+	.	GT/AG	8h1_S
NC_023646.1	intron	15283272	15288924	11	+	.	GT/AG	8h1_S
NC_023646.1	intron	15289100	15290488	12	+	.	GT/AG	8h1_S
NC_023646.1	intron	15290631	15290916	12	+	.	GT/AG	8h1_S
NC_023646.1	intron	15292583	15294386	12	+	.	GT/AG	8h1_S
NC_023646.1	intron	15294475	15298265	13	+	.	GT/AG	8h1_S
NC_023646.1	intron	15298330	15298878	13	+	.	GT/AG	8h1_S
NC_023646.1	intron	15298975	15301679	13	+	.	GT/AG	8h1_S
NC_023646.1	intron	15301899	15301983	14	+	.	GT/AG	8h1_S
NC_023646.1	intron	15302067	15302953	14	+	.	GT/AG	8h1_S
NC_023646.1	intron	15303384	15305332	14	+	.	GT/AG	8h1_S
NC_023646.1	intron	15305447	15306627	14	+	.	GT/AG	8h1_S
NC_023646.1	intron	15306756	15308126	14	+	.	GT/AG	8h1_S
NC_023646.1	intron	15308269	15309174	14	+	.	GT/AG	8h1_S
NC_023646.1	intron	15310903	15313234	15	+	.	GT/AG	8h1_S
NC_023646.1	intron	15313337	15315504	15	+	.	GT/AG	8h1_S
NC_023646.1	intron	15315625	15321317	16	+	.	GT/AG	8h1_S
NC_023646.1	intron	17082449	17084094	250	-	.	GT/AG	Uninf_M
NC_023646.1	intron	17087300	17088089	222	-	.	GT/AG	Uninf_M
NC_023646.1	intron	17088228	17089450	10	-	.	GT/AG	4h1_S
NC_023646.1	intron	17093802	17094568	33	-	.	GT/AG	Uninf_M
NC_023646.1	intron	17097980	17100527	28	-	.	GT/AG	Uninf_M
NC_023646.1	intron	17785262	17787859	24	-	.	GT/AG	Uninf_M
NC_023646.1	intron	17787953	17791032	22	-	.	GT/AG	Uninf_M
NC_023646.1	intron	17797506	17802546	17	-	.	GT/AG	Uninf_M
NC_023646.1	intron	19628869	19632740	32	+	.	GT/AG	Uninf_M
NC_023646.1	intron	19632798	19633043	36	+	.	GT/AG	Uninf_M
NC_023646.1	intron	19633169	19635666	40	+	.	GT/AG	Uninf_M
NC_023646.1	intron	19635765	19638901	38	+	.	GT/AG	Uninf_M
NC_023646.1	intron	19641904	19642205	36	+	.	GT/AG	Uninf_M
NC_023646.1	intron	19642406	19644160	39	+	.	GT/AG	Uninf_M
NC_023646.1	intron	19644242	19646443	40	+	.	GT/AG	Uninf_M
NC_023646.1	intron	19646521	19650878	40	+	.	GT/AG	Uninf_M
NC_023646.1	intron	21315605	21317566	17	-	.	GT/AG	2h_M
NC_023646.1	intron	21407600	21407701	10	+	.	GT/AG	8h1_S
NC_023646.1	intron	21407885	21408067	10	+	.	GT/AG	8h1_S
NC_023646.1	intron	24931441	24932316	10	-	.	GT/AG	Uninf_M
NC_023646.1	intron	25795584	25798804	11	-	.	GT/AG	3h_S
NC_023646.1	intron	25799036	25799193	21	-	.	GT/AG	8h1_S
NC_023646.1	intron	25799293	25802215	20	-	.	GT/AG	8h1_S
NC_023646.1	intron	25804149	25805149	12	-	.	GT/AG	8h1_S
NC_023646.1	intron	25805306	25809442	12	-	.	GT/AG	8h1_S
NC_023646.1	intron	25809633	25810550	11	-	.	GT/AG	8h1_S
NC_023646.1	intron	26086420	26086933	11	-	.	GT/AG	3h_S
NC_023646.1	intron	26087033	26087286	12	-	.	GT/AG	3h_S
NC_023646.1	intron	26087353	26087661	11	-	.	GT/AG	3h_S
NC_023646.1	intron	26090730	26091842	11	-	.	GT/AG	3h_S
NC_023646.1	intron	26091980	26094528	10	-	.	GT/AG	3h_S
NC_023646.1	intron	26094595	26094696	10	-	.	GT/AG	3h_S
NC_023646.1	intron	26198253	26198429	10	-	.	GT/AG	3h_S
NC_023646.1	intron	26199161	26199292	11	-	.	GT/AG	3h_S
NC_023646.1	intron	26221389	26221500	41	+	.	GT/AG	Uninf_M
NC_023646.1	intron	26222537	26222622	79	+	.	GT/AG	Uninf_M
NC_023646.1	intron	26222788	26222933	75	+	.	GT/AG	Uninf_M
NC_023646.1	intron	26223067	26223150	76	+	.	GT/AG	Uninf_M
NC_023646.1	intron	26223535	26223629	76	+	.	GT/AG	Uninf_M
NC_023646.1	intron	26223750	26224334	65	+	.	GT/AG	Uninf_M
NC_023646.1	intron	26279894	26279990	15	-	.	GT/AG	Uninf_M
NC_023646.1	intron	26280154	26280254	13	-	.	GT/AG	Uninf_M
NC_023646.1	intron	26280747	26282752	15	-	.	GT/AG	Uninf_M
NC_023646.1	intron	26283117	26290279	16	-	.	GT/AG	Uninf_M
NC_023646.1	intron	26290921	26292540	10	-	.	GT/AG	Uninf_M
NC_023646.1	intron	26292635	26292769	12	-	.	GT/AG	Uninf_M
NC_023646.1	intron	26292896	26293089	11	-	.	GT/AG	Uninf_M
NC_023646.1	intron	26293232	26293983	14	-	.	GT/AG	8h1_S
NC_023646.1	intron	26294088	26294211	14	-	.	GT/AG	8h1_S
NC_023646.1	intron	26302869	26303310	10	-	.	GT/AG	Uninf_M
NC_023646.1	intron	26303366	26303553	10	-	.	GT/AG	Uninf_M
NC_023646.1	intron	26304088	26304186	12	-	.	GT/AG	Uninf_M
NC_023646.1	intron	26304253	26306159	12	-	.	GT/AG	Uninf_M
NC_023646.1	intron	26320489	26320589	12	-	.	GT/AG	Uninf_M
NC_023646.1	intron	26320731	26325257	11	-	.	GT/AG	Uninf_M
NC_023646.1	intron	26325352	26325479	10	-	.	GT/AG	Uninf_M
NC_023646.1	intron	26325536	26325629	11	-	.	GT/AG	Uninf_M
NC_023646.1	intron	26325699	26325778	10	-	.	GT/AG	Uninf_M
NC_023646.1	intron	26329311	26329397	12	-	.	GT/AG	Uninf_M
NC_023646.1	intron	26479334	26479631	10	+	.	GT/AG	2h_M
NC_023646.1	intron	26574091	26574167	10	-	.	GT/AG	8h1_S
NC_023646.1	intron	26574358	26575199	10	-	.	GT/AG	8h1_S
NC_023646.1	intron	26589230	26589316	119	-	.	GT/AG	Uninf_M
NC_023646.1	intron	26589517	26589667	111	-	.	GT/AG	Uninf_M
NC_023646.1	intron	26589843	26589951	103	-	.	GT/AG	Uninf_M
NC_023646.1	intron	26590036	26590363	107	-	.	GT/AG	Uninf_M
NC_023646.1	intron	26590525	26590641	98	-	.	GT/AG	Uninf_M
NC_023646.1	intron	26590697	26591684	82	-	.	GT/AG	Uninf_M
NC_023646.1	intron	26591897	26591979	101	-	.	GT/AG	Uninf_M
NC_023646.1	intron	26592113	26593397	89	-	.	GT/AG	Uninf_M
NC_023646.1	intron	26690834	26692407	23	-	.	GT/AG	Uninf_M
NC_023646.1	intron	26692638	26697414	24	-	.	GT/AG	Uninf_M
NC_023646.1	intron	26697605	26697703	21	-	.	GT/AG	Uninf_M
NC_023646.1	intron	26792640	26793945	14	+	.	GT/AG	Uninf_M
NC_023646.1	intron	26794100	26794540	15	+	.	GT/AG	Uninf_M
NC_023646.1	intron	26794623	26797036	16	+	.	GT/AG	Uninf_M
NC_023646.1	intron	26797119	26797225	16	+	.	GT/AG	Uninf_M
NC_023646.1	intron	26848566	26848653	11	-	.	GT/AG	8h1_S
NC_023646.1	intron	26848714	26848802	11	-	.	GT/AG	8h1_S
NC_023646.1	intron	26850139	26850528	10	-	.	GT/AG	8h1_S
NC_023646.1	intron	26850698	26851212	10	-	.	GT/AG	8h1_S
NC_023646.1	intron	26854484	26854616	10	-	.	GT/AG	Uninf_M
NC_023646.1	intron	27097329	27101782	17	-	.	GT/AG	Uninf_M
NC_023646.1	intron	27101894	27102610	13	-	.	GT/AG	Uninf_M
NC_023646.1	intron	27779041	27781010	12	-	.	GT/AG	Uninf_M
NC_023646.1	intron	27795143	27795705	16	+	.	GT/AG	Uninf_M
NC_023646.1	intron	27796077	27796169	26	+	.	GT/AG	Uninf_M
NC_023646.1	intron	27796448	27796740	23	+	.	GT/AG	Uninf_M
NC_023646.1	intron	27796789	27796868	22	+	.	GT/AG	Uninf_M
NC_023646.1	intron	27796989	27797065	19	+	.	GT/AG	Uninf_M
NC_023646.1	intron	27797165	27797352	25	+	.	GT/AG	Uninf_M
NC_023646.1	intron	27797427	27797755	26	+	.	GT/AG	Uninf_M
NC_023646.1	intron	27797885	27797964	23	+	.	GT/AG	Uninf_M
NC_023646.1	intron	27798055	27798534	24	+	.	GT/AG	Uninf_M
NC_023646.1	intron	27798694	27798786	23	+	.	GT/AG	Uninf_M
NC_023646.1	intron	27872759	27872848	14	+	.	GT/AG	8h1_S
NC_023646.1	intron	27875177	27876795	17	+	.	GT/AG	8h1_S
NC_023646.1	intron	27876831	27878315	17	+	.	GT/AG	8h1_S
NC_023646.1	intron	27878349	27879113	16	+	.	GT/AG	3h_S
NC_023646.1	intron	27879218	27879652	16	+	.	GT/AG	3h_S
NC_023646.1	intron	27880105	27880239	15	+	.	GT/AG	3h_S
NC_023646.1	intron	27880364	27880703	10	+	.	GT/AG	2h_S
[truncated: 10,288 more rows]
