# Supplementary material for: Time-course transcriptome analysis of host cell response to poxvirus infection using a dual long-read sequencing approach
Source: BMC Res Notes. 2021 Jun 24;14:239. doi: 10.1186/s13104-021-05657-x (PMC8223271; doi:10.1186/s13104-021-05657-x)
Supplement: Supplementary file 8 — Additional file 8: Table S4. Transcript isoforms of host cells. Read counts, category abbreviations, length of transcripts, and length of 5’ and 3’ UTRs are shown. Abbreviation of categories is defined in Supplementary Fig. 4. Transcript isoforms were determined using the LoRTIA toolkit and were categorized using the ti.py script. [file 13104_2021_5657_MOESM8_ESM.xlsx]

## Sheet: Munka1
contig	start	end	read_count	strand	name	type	exons	tr_l	5'UTR_l	3'UTR_l	samples
NC_008066.1	1674	2369	5	+	Parent=tr113;transcript_id=113	nc	((1674, 2369),)	695	0	0	1hM
NC_008066.1	1674	2369	14	+	Parent=tr253;transcript_id=253	nc	((1674, 2369),)	695	0	0	2hM
NC_008066.1	1674	2369	11	+	Parent=tr353;transcript_id=353	nc	((1674, 2369),)	695	0	0	2hS
NC_008066.1	1674	2369	4	+	Parent=tr42;transcript_id=42	nc	((1674, 2369),)	695	0	0	3hM
NC_008066.1	1674	2369	9	+	Parent=tr462;transcript_id=462	nc	((1674, 2369),)	695	0	0	3hS
NC_008066.1	1674	2369	1	+	Parent=tr341;transcript_id=341	prev	((1674, 2369),)	695	0	0	4h1S
NC_008066.1	1674	2369	5	+	Parent=tr99;transcript_id=99	prev	((1674, 2369),)	695	0	0	4hM
NC_008066.1	1674	2369	8	+	Parent=tr203;transcript_id=203	prev	((1674, 2369),)	695	0	0	6hM
NC_008066.1	1674	2369	9	+	Parent=tr570;transcript_id=570	prev	((1674, 2369),)	695	0	0	6hS
NC_008066.1	1674	2369	23	+	Parent=tr367;transcript_id=367	prev	((1674, 2369),)	695	0	0	8h1S
NC_008066.1	1674	2369	5	+	Parent=tr13;transcript_id=13	prev	((1674, 2369),)	695	0	0	8hM
NC_008066.1	1674	2369	3	+	Parent=tr10;transcript_id=10	prev	((1674, 2369),)	695	0	0	12hM
NC_008066.1	1674	2369	63	+	Parent=tr134;transcript_id=134	prev	((1674, 2369),)	695	0	0	Uninf.
NC_008066.1	1674	2428	2	+	Parent=tr302;transcript_id=302	nc	((1674, 2428),)	754	0	0	2hS
NC_008066.1	1674	2428	1	+	Parent=tr224;transcript_id=224	prev	((1674, 2428),)	754	0	0	6hM
NC_008066.1	1674	2428	2	+	Parent=tr524;transcript_id=524	prev	((1674, 2428),)	754	0	0	6hS
NC_008066.1	1674	2428	2	+	Parent=tr191;transcript_id=191	prev	((1674, 2428),)	754	0	0	8h1S
NC_008066.1	1674	2428	1	+	Parent=tr233;transcript_id=233	prev	((1674, 2428),)	754	0	0	Uninf.
NC_008066.1	1674	2552	1	+	Parent=tr395;transcript_id=395	nc	((1674, 2552),)	878	0	0	2hM
NC_008066.1	1674	2552	1	+	Parent=tr157;transcript_id=157	prev	((1674, 2552),)	878	0	0	4hM
NC_008066.1	1674	2552	1	+	Parent=tr269;transcript_id=269	prev	((1674, 2552),)	878	0	0	6hM
NC_008066.1	1674	2552	2	+	Parent=tr560;transcript_id=560	prev	((1674, 2552),)	878	0	0	8h1S
NC_008066.1	1674	2552	2	+	Parent=tr192;transcript_id=192	prev	((1674, 2552),)	878	0	0	Uninf.
NC_008066.1	1674	2587	1	+	Parent=tr101;transcript_id=101	nc	((1674, 2587),)	913	0	0	3hS
NC_008066.1	1674	2587	1	+	Parent=tr116;transcript_id=116	prev	((1674, 2587),)	913	0	0	6hS
NC_008066.1	1674	2587	1	+	Parent=tr307;transcript_id=307	prev	((1674, 2587),)	913	0	0	8h1S
NC_008066.1	1674	2774	2	+	Parent=tr161;transcript_id=161	nc	((1674, 2774),)	1100	0	0	2hS
NC_008066.1	1674	2774	1	+	Parent=tr761;transcript_id=761	prev	((1674, 2774),)	1100	0	0	6hS
NC_008066.1	1674	2774	4	+	Parent=tr246;transcript_id=246	prev	((1674, 2774),)	1100	0	0	8h1S
NC_008066.1	1674	2774	4	+	Parent=tr51;transcript_id=51	prev	((1674, 2774),)	1100	0	0	Uninf.
NC_008066.1	1674	2931	1	+	Parent=tr431;transcript_id=431	nc	((1674, 2931),)	1257	0	0	2hS
NC_008066.1	1674	2931	1	+	Parent=tr212;transcript_id=212	nc	((1674, 2931),)	1257	0	0	3hS
NC_008066.1	1674	2931	1	+	Parent=tr515;transcript_id=515	prev	((1674, 2931),)	1257	0	0	6hS
NC_008066.1	1674	2931	6	+	Parent=tr507;transcript_id=507	prev	((1674, 2931),)	1257	0	0	8h1S
NC_008066.1	1674	2931	1	+	Parent=tr134;transcript_id=134	prev	((1674, 2931),)	1257	0	0	Uninf.
NC_008066.1	1674	3010	2	+	Parent=tr259;transcript_id=259	nc	((1674, 3010),)	1336	0	0	2hS
NC_008066.1	1674	3010	3	+	Parent=tr470;transcript_id=470	nc	((1674, 3010),)	1336	0	0	3hS
NC_008066.1	1674	3010	4	+	Parent=tr147;transcript_id=147	prev	((1674, 3010),)	1336	0	0	6hS
NC_008066.1	1674	3010	8	+	Parent=tr114;transcript_id=114	prev	((1674, 3010),)	1336	0	0	8h1S
NC_008066.1	1674	3010	6	+	Parent=tr225;transcript_id=225	prev	((1674, 3010),)	1336	0	0	Uninf.
NC_008066.1	1674	3230	2	+	Parent=tr15;transcript_id=15	nc	((1674, 3230),)	1556	0	0	1hM
NC_008066.1	1674	3230	6	+	Parent=tr75;transcript_id=75	nc	((1674, 3230),)	1556	0	0	2hM
NC_008066.1	1674	3230	52	+	Parent=tr164;transcript_id=164	nc	((1674, 3230),)	1556	0	0	2hS
NC_008066.1	1674	3230	6	+	Parent=tr159;transcript_id=159	nc	((1674, 3230),)	1556	0	0	3hM
NC_008066.1	1674	3230	82	+	Parent=tr268;transcript_id=268	nc	((1674, 3230),)	1556	0	0	3hS
NC_008066.1	1674	3230	28	+	Parent=tr132;transcript_id=132	prev	((1674, 3230),)	1556	0	0	4h1S
NC_008066.1	1674	3230	3	+	Parent=tr16;transcript_id=16	prev	((1674, 3230),)	1556	0	0	4hM
NC_008066.1	1674	3230	2	+	Parent=tr219;transcript_id=219	prev	((1674, 3230),)	1556	0	0	6hM
NC_008066.1	1674	3230	85	+	Parent=tr292;transcript_id=292	prev	((1674, 3230),)	1556	0	0	6hS
NC_008066.1	1674	3230	521	+	Parent=tr358;transcript_id=358	prev	((1674, 3230),)	1556	0	0	8h1S
NC_008066.1	1674	3230	4	+	Parent=tr123;transcript_id=123	prev	((1674, 3230),)	1556	0	0	8hM
NC_008066.1	1674	3230	2	+	Parent=tr25;transcript_id=25	prev	((1674, 3230),)	1556	0	0	12hM
NC_008066.1	1674	3230	29	+	Parent=tr137;transcript_id=137	prev	((1674, 3230),)	1556	0	0	Uninf.
NC_008066.1	1674	4262	1	+	Parent=tr165;transcript_id=165	nc	((1674, 4262),)	2588	0	0	2hS
NC_008066.1	1674	4262	4	+	Parent=tr709;transcript_id=709	prev	((1674, 4262),)	2588	0	0	6hS
NC_008066.1	1674	4262	8	+	Parent=tr284;transcript_id=284	prev	((1674, 4262),)	2588	0	0	8h1S
NC_008066.1	4825	5504	12	+	Parent=tr418;transcript_id=418	nc	((4825, 5504),)	679	0	0	2hS
NC_008066.1	4825	5504	1	+	Parent=tr37;transcript_id=37	nc	((4825, 5504),)	679	0	0	3hM
NC_008066.1	4825	5504	3	+	Parent=tr678;transcript_id=678	nc	((4825, 5504),)	679	0	0	3hS
NC_008066.1	4825	5504	8	+	Parent=tr72;transcript_id=72	prev	((4825, 5504),)	679	0	0	6hS
NC_008066.1	4825	5504	14	+	Parent=tr639;transcript_id=639	prev	((4825, 5504),)	679	0	0	8h1S
NC_008066.1	4825	5504	3	+	Parent=tr239;transcript_id=239	prev	((4825, 5504),)	679	0	0	Uninf.
NC_008066.1	5896	7297	2	+	Parent=tr134;transcript_id=134	nc	((5896, 7297),)	1401	0	0	2hS
NC_008066.1	5896	7297	2	+	Parent=tr148;transcript_id=148	nc	((5896, 7297),)	1401	0	0	3hS
NC_008066.1	5896	7297	2	+	Parent=tr763;transcript_id=763	prev	((5896, 7297),)	1401	0	0	6hS
NC_008066.1	5896	7297	4	+	Parent=tr173;transcript_id=173	prev	((5896, 7297),)	1401	0	0	8h1S
NC_008066.1	5896	7511	487	+	Parent=tr131;transcript_id=131	nc	((5896, 7511),)	1615	0	0	2hS
NC_008066.1	5896	7511	1	+	Parent=tr47;transcript_id=47	nc	((5896, 7511),)	1615	0	0	3hM
NC_008066.1	5896	7511	1038	+	Parent=tr55;transcript_id=55	nc	((5896, 7511),)	1615	0	0	3hS
NC_008066.1	5896	7511	401	+	Parent=tr16;transcript_id=16	prev	((5896, 7511),)	1615	0	0	4h1S
NC_008066.1	5896	7511	3270	+	Parent=tr300;transcript_id=300	prev	((5896, 7511),)	1615	0	0	6hS
NC_008066.1	5896	7511	5225	+	Parent=tr647;transcript_id=647	prev	((5896, 7511),)	1615	0	0	8h1S
NC_008066.1	5896	7511	2	+	Parent=tr317;transcript_id=317	prev	((5896, 7511),)	1615	0	0	Uninf.
NC_008066.1	5896	8295	44	+	Parent=tr254;transcript_id=254	nc	((5896, 8295),)	2399	0	0	2hS
NC_008066.1	5896	8295	51	+	Parent=tr380;transcript_id=380	nc	((5896, 8295),)	2399	0	0	3hS
NC_008066.1	5896	8295	16	+	Parent=tr226;transcript_id=226	prev	((5896, 8295),)	2399	0	0	4h1S
NC_008066.1	5896	8295	123	+	Parent=tr778;transcript_id=778	prev	((5896, 8295),)	2399	0	0	6hS
NC_008066.1	5896	8295	298	+	Parent=tr275;transcript_id=275	prev	((5896, 8295),)	2399	0	0	8h1S
NC_008066.1	7582	8295	2	+	Parent=tr153;transcript_id=153	nc	((7582, 8295),)	713	0	0	1hM
NC_008066.1	7582	8295	5	+	Parent=tr184;transcript_id=184	nc	((7582, 8295),)	713	0	0	2hM
NC_008066.1	7582	8295	582	+	Parent=tr431;transcript_id=431	nc	((7582, 8295),)	713	0	0	2hS
NC_008066.1	7582	8295	2	+	Parent=tr61;transcript_id=61	nc	((7582, 8295),)	713	0	0	3hM
NC_008066.1	7582	8295	950	+	Parent=tr405;transcript_id=405	nc	((7582, 8295),)	713	0	0	3hS
NC_008066.1	7582	8295	533	+	Parent=tr492;transcript_id=492	prev	((7582, 8295),)	713	0	0	4h1S
NC_008066.1	7582	8295	3	+	Parent=tr70;transcript_id=70	prev	((7582, 8295),)	713	0	0	6hM
NC_008066.1	7582	8295	1497	+	Parent=tr272;transcript_id=272	prev	((7582, 8295),)	713	0	0	6hS
NC_008066.1	7582	8295	2483	+	Parent=tr691;transcript_id=691	prev	((7582, 8295),)	713	0	0	8h1S
NC_008066.1	7582	8295	1	+	Parent=tr113;transcript_id=113	prev	((7582, 8295),)	713	0	0	8hM
NC_008066.1	7582	8295	10	+	Parent=tr241;transcript_id=241	prev	((7582, 8295),)	713	0	0	Uninf.
NC_008066.1	9543	9988	2	+	Parent=tr407;transcript_id=407	nc	((9543, 9988),)	445	0	0	2hM
NC_008066.1	9543	9988	8	+	Parent=tr108;transcript_id=108	nc	((9543, 9988),)	445	0	0	2hS
NC_008066.1	9543	9988	6	+	Parent=tr332;transcript_id=332	nc	((9543, 9988),)	445	0	0	3hS
NC_008066.1	9543	9988	4	+	Parent=tr492;transcript_id=492	prev	((9543, 9988),)	445	0	0	4h1S
NC_008066.1	9543	9988	9	+	Parent=tr302;transcript_id=302	prev	((9543, 9988),)	445	0	0	6hS
NC_008066.1	9543	9988	11	+	Parent=tr81;transcript_id=81	prev	((9543, 9988),)	445	0	0	8h1S
NC_008066.1	10461	12128	2	+	Parent=tr99;transcript_id=99	nc	((10461, 12128),)	1667	0	0	1hM
NC_008066.1	10461	12128	1	+	Parent=tr380;transcript_id=380	nc	((10461, 12128),)	1667	0	0	2hM
NC_008066.1	10461	12128	58	+	Parent=tr275;transcript_id=275	nc	((10461, 12128),)	1667	0	0	2hS
NC_008066.1	10461	12128	88	+	Parent=tr642;transcript_id=642	nc	((10461, 12128),)	1667	0	0	3hS
NC_008066.1	10461	12128	33	+	Parent=tr536;transcript_id=536	prev	((10461, 12128),)	1667	0	0	4h1S
NC_008066.1	10461	12128	1	+	Parent=tr272;transcript_id=272	prev	((10461, 12128),)	1667	0	0	4hM
NC_008066.1	10461	12128	1	+	Parent=tr137;transcript_id=137	prev	((10461, 12128),)	1667	0	0	6hM
NC_008066.1	10461	12128	101	+	Parent=tr309;transcript_id=309	prev	((10461, 12128),)	1667	0	0	6hS
NC_008066.1	10461	12128	304	+	Parent=tr679;transcript_id=679	prev	((10461, 12128),)	1667	0	0	8h1S
NC_008066.1	10461	12128	32	+	Parent=tr235;transcript_id=235	prev	((10461, 12128),)	1667	0	0	Uninf.
NC_008066.1	10461	12257	1	+	Parent=tr228;transcript_id=228	nc	((10461, 12257),)	1796	0	0	2hS
NC_008066.1	10461	12257	1	+	Parent=tr467;transcript_id=467	prev	((10461, 12257),)	1796	0	0	4h1S
NC_008066.1	10461	12257	1	+	Parent=tr12;transcript_id=12	prev	((10461, 12257),)	1796	0	0	6hS
NC_008066.1	10461	12257	8	+	Parent=tr335;transcript_id=335	prev	((10461, 12257),)	1796	0	0	8h1S
NC_008066.1	10461	12257	5	+	Parent=tr106;transcript_id=106	prev	((10461, 12257),)	1796	0	0	Uninf.
NC_008066.1	14732	15870	1	+	Parent=tr207;transcript_id=207	nc	((14732, 15870),)	1138	0	0	1hM
NC_008066.1	14732	15870	802	+	Parent=tr403;transcript_id=403	nc	((14732, 15870),)	1138	0	0	2hS
NC_008066.1	14732	15870	1157	+	Parent=tr159;transcript_id=159	nc	((14732, 15870),)	1138	0	0	3hS
NC_008066.1	14732	15870	436	+	Parent=tr168;transcript_id=168	prev	((14732, 15870),)	1138	0	0	4h1S
NC_008066.1	14732	15870	1722	+	Parent=tr613;transcript_id=613	prev	((14732, 15870),)	1138	0	0	6hS
NC_008066.1	14732	15870	3431	+	Parent=tr373;transcript_id=373	prev	((14732, 15870),)	1138	0	0	8h1S
NC_023642.1	553503	569931	3	+	Parent=gene37;Dbxref=GeneID:103233096,Genbank:XM_007993562.1;Name=XM_007993562.1;gbkey=mRNA;gene=TALDO1;product=transaldolase 1;transcript_id=XM_007993562.1-S	sp/s	((553503, 553636), (561669, 561792), (564362, 564469), (565535, 565666), (568277, 568452), (568680, 568877), (569222, 569367), (569735, 569931))	133	37	164	2hM
NC_023642.1	553503	569931	1	+	Parent=gene37;Dbxref=GeneID:103233096,Genbank:XM_007993562.1;Name=XM_007993562.1;gbkey=mRNA;gene=TALDO1;product=transaldolase 1;transcript_id=XM_007993562.1-S	sp/s	((553503, 553636), (561669, 561792), (564362, 564469), (565535, 565666), (568277, 568452), (568680, 568877), (569222, 569367), (569735, 569931))	133	37	164	2hS
NC_023642.1	553503	569931	2	+	Parent=gene37;Dbxref=GeneID:103233096,Genbank:XM_007993562.1;Name=XM_007993562.1;gbkey=mRNA;gene=TALDO1;product=transaldolase 1;transcript_id=XM_007993562.1-S	sp/s	((553503, 553636), (561669, 561792), (564362, 564469), (565535, 565666), (568277, 568452), (568680, 568877), (569222, 569367), (569735, 569931))	133	37	164	3hM
NC_023642.1	553503	569931	1	+	Parent=gene37;Dbxref=GeneID:103233096,Genbank:XM_007993562.1;Name=XM_007993562.1;gbkey=mRNA;gene=TALDO1;product=transaldolase 1;transcript_id=XM_007993562.1-S	sp/s	((553503, 553636), (561669, 561792), (564362, 564469), (565535, 565666), (568277, 568452), (568680, 568877), (569222, 569367), (569735, 569931))	133	37	164	3hS
NC_023642.1	553503	569931	3	+	Parent=gene37;Dbxref=GeneID:103233096,Genbank:XM_007993562.1;Name=XM_007993562.1;gbkey=mRNA;gene=TALDO1;product=transaldolase 1;transcript_id=XM_007993562.1-S	sp/s	((553503, 553636), (561669, 561792), (564362, 564469), (565535, 565666), (568277, 568452), (568680, 568877), (569222, 569367), (569735, 569931))	133	37	164	4h1S
NC_023642.1	553503	569931	3	+	Parent=gene37;Dbxref=GeneID:103233096,Genbank:XM_007993562.1;Name=XM_007993562.1;gbkey=mRNA;gene=TALDO1;product=transaldolase 1;transcript_id=XM_007993562.1-S	sp/s	((553503, 553636), (561669, 561792), (564362, 564469), (565535, 565666), (568277, 568452), (568680, 568877), (569222, 569367), (569735, 569931))	133	37	164	4hM
NC_023642.1	553503	569931	3	+	Parent=gene37;Dbxref=GeneID:103233096,Genbank:XM_007993562.1;Name=XM_007993562.1;gbkey=mRNA;gene=TALDO1;product=transaldolase 1;transcript_id=XM_007993562.1-S	sp/s	((553503, 553636), (561669, 561792), (564362, 564469), (565535, 565666), (568277, 568452), (568680, 568877), (569222, 569367), (569735, 569931))	133	37	164	6hS
NC_023642.1	553503	569931	3	+	Parent=gene37;Dbxref=GeneID:103233096,Genbank:XM_007993562.1;Name=XM_007993562.1;gbkey=mRNA;gene=TALDO1;product=transaldolase 1;transcript_id=XM_007993562.1-S	sp/s	((553503, 553636), (561669, 561792), (564362, 564469), (565535, 565666), (568277, 568452), (568680, 568877), (569222, 569367), (569735, 569931))	133	37	164	8h1S
NC_023642.1	553503	569931	1	+	Parent=gene37;Dbxref=GeneID:103233096,Genbank:XM_007993562.1;Name=XM_007993562.1;gbkey=mRNA;gene=TALDO1;product=transaldolase 1;transcript_id=XM_007993562.1-S	sp/s	((553503, 553636), (561669, 561792), (564362, 564469), (565535, 565666), (568277, 568452), (568680, 568877), (569222, 569367), (569735, 569931))	133	37	164	8hM
NC_023642.1	553503	569931	3	+	Parent=gene37;Dbxref=GeneID:103233096,Genbank:XM_007993562.1;Name=XM_007993562.1;gbkey=mRNA;gene=TALDO1;product=transaldolase 1;transcript_id=XM_007993562.1-S	sp/s	((553503, 553636), (561669, 561792), (564362, 564469), (565535, 565666), (568277, 568452), (568680, 568877), (569222, 569367), (569735, 569931))	133	37	164	Uninf.
NC_023642.1	617443	620652	9	+	Parent=gene44;Dbxref=GeneID:103233927,Genbank:XM_007995349.1;Name=XM_007995349.1;gbkey=mRNA;gene=RPLP2;product=ribosomal protein%2C large%2C P2;transcript_id=XM_007995349.1-S	sp/s	((617443, 617511), (617706, 617829), (619100, 619148), (620317, 620415), (620542, 620652))	191	69	34	2hM
NC_023642.1	617443	620652	9	+	Parent=gene44;Dbxref=GeneID:103233927,Genbank:XM_007995349.1;Name=XM_007995349.1;gbkey=mRNA;gene=RPLP2;product=ribosomal protein%2C large%2C P2;transcript_id=XM_007995349.1-S	sp/s	((617443, 617511), (617706, 617829), (619100, 619148), (620317, 620415), (620542, 620652))	191	69	34	2hS
NC_023642.1	617443	620652	1	+	Parent=gene44;Dbxref=GeneID:103233927,Genbank:XM_007995349.1;Name=XM_007995349.1;gbkey=mRNA;gene=RPLP2;product=ribosomal protein%2C large%2C P2;transcript_id=XM_007995349.1-SP	sp	((617443, 617511), (617706, 617829), (619100, 619148), (620317, 620415), (620545, 620652))	191			3hM
NC_023642.1	617443	620652	6	+	Parent=gene44;Dbxref=GeneID:103233927,Genbank:XM_007995349.1;Name=XM_007995349.1;gbkey=mRNA;gene=RPLP2;product=ribosomal protein%2C large%2C P2;transcript_id=XM_007995349.1-S	sp/s	((617443, 617511), (617706, 617829), (619100, 619148), (620317, 620415), (620542, 620652))	191	69	34	3hS
NC_023642.1	617443	620652	1	+	Parent=gene44;Dbxref=GeneID:103233927,Genbank:XM_007995349.1;Name=XM_007995349.1;gbkey=mRNA;gene=RPLP2;product=ribosomal protein%2C large%2C P2;transcript_id=XM_007995349.1-S	sp/s	((617443, 617511), (617706, 617829), (619100, 619148), (620317, 620415), (620542, 620652))	191	69	34	4h1S
NC_023642.1	617443	620652	4	+	Parent=gene44;Dbxref=GeneID:103233927,Genbank:XM_007995349.1;Name=XM_007995349.1;gbkey=mRNA;gene=RPLP2;product=ribosomal protein%2C large%2C P2;transcript_id=XM_007995349.1-SP	sp	((617443, 617511), (617706, 617829), (619100, 619148), (620317, 620415), (620545, 620652))	191			4hM
NC_023642.1	617443	620652	1	+	Parent=gene44;Dbxref=GeneID:103233927,Genbank:XM_007995349.1;Name=XM_007995349.1;gbkey=mRNA;gene=RPLP2;product=ribosomal protein%2C large%2C P2;transcript_id=XM_007995349.1-S	sp/s	((617443, 617511), (617706, 617829), (619100, 619148), (620317, 620415), (620542, 620652))	191	69	34	4hM
NC_023642.1	617443	620652	1	+	Parent=gene44;Dbxref=GeneID:103233927,Genbank:XM_007995349.1;Name=XM_007995349.1;gbkey=mRNA;gene=RPLP2;product=ribosomal protein%2C large%2C P2;transcript_id=XM_007995349.1-S	sp/s	((617443, 617511), (617706, 617829), (619100, 619148), (620317, 620415), (620542, 620652))	191	69	34	6hM
NC_023642.1	617443	620652	4	+	Parent=gene44;Dbxref=GeneID:103233927,Genbank:XM_007995349.1;Name=XM_007995349.1;gbkey=mRNA;gene=RPLP2;product=ribosomal protein%2C large%2C P2;transcript_id=XM_007995349.1-S	sp/s	((617443, 617511), (617706, 617829), (619100, 619148), (620317, 620415), (620542, 620652))	191	69	34	6hS
NC_023642.1	617443	620652	2	+	Parent=gene44;Dbxref=GeneID:103233927,Genbank:XM_007995349.1;Name=XM_007995349.1;gbkey=mRNA;gene=RPLP2;product=ribosomal protein%2C large%2C P2;transcript_id=XM_007995349.1-S	sp/s	((617443, 617511), (617706, 617829), (619100, 619148), (620317, 620415), (620542, 620652))	191	69	34	8h1S
NC_023642.1	617443	620652	1	+	Parent=gene44;Dbxref=GeneID:103233927,Genbank:XM_007995349.1;Name=XM_007995349.1;gbkey=mRNA;gene=RPLP2;product=ribosomal protein%2C large%2C P2;transcript_id=XM_007995349.1-S	sp/s	((617443, 617511), (617706, 617829), (619100, 619148), (620317, 620415), (620542, 620652))	191	69	34	12hM
NC_023642.1	617443	620652	6	+	Parent=gene44;Dbxref=GeneID:103233927,Genbank:XM_007995349.1;Name=XM_007995349.1;gbkey=mRNA;gene=RPLP2;product=ribosomal protein%2C large%2C P2;transcript_id=XM_007995349.1-S	sp/s	((617443, 617511), (617706, 617829), (619100, 619148), (620317, 620415), (620542, 620652))	191	69	34	Uninf.
NC_023642.1	617443	620652	1	+	Parent=gene44;Dbxref=GeneID:103233927,Genbank:XM_007995349.1;Name=XM_007995349.1;gbkey=mRNA;gene=RPLP2;product=ribosomal protein%2C large%2C P2;transcript_id=XM_007995349.1-SP	sp	((617443, 617511), (617706, 617829), (619100, 619148), (620317, 620415), (620545, 620652))	191			Uninf.
NC_023642.1	639372	645137	1	+	Parent=gene47;Dbxref=GeneID:103234052,Genbank:XM_007995757.1;Name=XM_007995757.1;gbkey=mRNA;gene=CD151;product=CD151 molecule (Raph blood group)%2C transcript variant X3;transcript_id=XM_007995757.1-S-AT	sp/s-at	((639372, 639434), (642096, 642186), (642290, 642481), (642804, 642878), (643285, 643389), (643495, 643653), (644229, 644315), (644419, 645137))	152	69	659	1hM
NC_023642.1	639372	645137	2	+	Parent=gene47;Dbxref=GeneID:103234052,Genbank:XM_007995757.1;Name=XM_007995757.1;gbkey=mRNA;gene=CD151;product=CD151 molecule (Raph blood group)%2C transcript variant X3;transcript_id=XM_007995757.1-S-AT	sp/s-at	((639372, 639434), (642096, 642186), (642290, 642481), (642804, 642878), (643285, 643389), (643495, 643653), (644229, 644315), (644419, 645137))	152	69	659	2hM
NC_023642.1	639372	645137	11	+	Parent=gene47;Dbxref=GeneID:103234052,Genbank:XM_007995993.1;Name=XM_007995993.1;gbkey=mRNA;gene=CD151;product=CD151 molecule (Raph blood group)%2C transcript variant X6;transcript_id=XM_007995993.1-S-AT	sp/s-at	((639372, 639430), (642096, 642186), (642290, 642481), (642804, 642878), (643285, 643389), (643495, 643653), (644229, 644315), (644419, 645137))	148	65	659	2hS
NC_023642.1	639372	645137	1	+	Parent=gene47;Dbxref=GeneID:103234052,Genbank:XM_007995757.1;Name=XM_007995757.1;gbkey=mRNA;gene=CD151;product=CD151 molecule (Raph blood group)%2C transcript variant X3;transcript_id=XM_007995757.1-S-AT	sp/s-at	((639372, 639434), (642096, 642186), (642290, 642481), (642804, 642878), (643285, 643389), (643495, 643653), (644229, 644315), (644419, 645137))	152	69	659	2hS
NC_023642.1	639372	645137	1	+	Parent=gene47;Dbxref=GeneID:103234052,Genbank:XM_007995757.1;Name=XM_007995757.1;gbkey=mRNA;gene=CD151;product=CD151 molecule (Raph blood group)%2C transcript variant X3;transcript_id=XM_007995757.1-S-AT	sp/s-at	((639372, 639434), (642096, 642186), (642290, 642481), (642804, 642878), (643285, 643389), (643495, 643653), (644229, 644315), (644419, 645137))	152	69	659	3hM
NC_023642.1	639372	645137	8	+	Parent=gene47;Dbxref=GeneID:103234052,Genbank:XM_007995757.1;Name=XM_007995757.1;gbkey=mRNA;gene=CD151;product=CD151 molecule (Raph blood group)%2C transcript variant X3;transcript_id=XM_007995757.1-S-AT	sp/s-at	((639372, 639434), (642096, 642186), (642290, 642481), (642804, 642878), (643285, 643389), (643495, 643653), (644229, 644315), (644419, 645137))	152	69	659	3hS
NC_023642.1	639372	645137	5	+	Parent=gene47;Dbxref=GeneID:103234052,Genbank:XM_007995993.1;Name=XM_007995993.1;gbkey=mRNA;gene=CD151;product=CD151 molecule (Raph blood group)%2C transcript variant X6;transcript_id=XM_007995993.1-S-AT	sp/s-at	((639372, 639430), (642096, 642186), (642290, 642481), (642804, 642878), (643285, 643389), (643495, 643653), (644229, 644315), (644419, 645137))	148	65	659	4h1S
NC_023642.1	639372	645137	6	+	Parent=gene47;Dbxref=GeneID:103234052,Genbank:XM_007995757.1;Name=XM_007995757.1;gbkey=mRNA;gene=CD151;product=CD151 molecule (Raph blood group)%2C transcript variant X3;transcript_id=XM_007995757.1-S-AT	sp/s-at	((639372, 639434), (642096, 642186), (642290, 642481), (642804, 642878), (643285, 643389), (643495, 643653), (644229, 644315), (644419, 645137))	152	69	659	4h1S
NC_023642.1	639372	645137	1	+	Parent=gene47;Dbxref=GeneID:103234052,Genbank:XM_007995757.1;Name=XM_007995757.1;gbkey=mRNA;gene=CD151;product=CD151 molecule (Raph blood group)%2C transcript variant X3;transcript_id=XM_007995757.1-S-AT	sp/s-at	((639372, 639434), (642096, 642186), (642290, 642481), (642804, 642878), (643285, 643389), (643495, 643653), (644229, 644315), (644419, 645137))	152	69	659	4hM
NC_023642.1	639372	645137	1	+	Parent=gene47;Dbxref=GeneID:103234052,Genbank:XM_007995993.1;Name=XM_007995993.1;gbkey=mRNA;gene=CD151;product=CD151 molecule (Raph blood group)%2C transcript variant X6;transcript_id=XM_007995993.1-S-AT	sp/s-at	((639372, 639430), (642096, 642186), (642290, 642481), (642804, 642878), (643285, 643389), (643495, 643653), (644229, 644315), (644419, 645137))	148	65	659	6hM
NC_023642.1	639372	645137	18	+	Parent=gene47;Dbxref=GeneID:103234052,Genbank:XM_007995757.1;Name=XM_007995757.1;gbkey=mRNA;gene=CD151;product=CD151 molecule (Raph blood group)%2C transcript variant X3;transcript_id=XM_007995757.1-S-AT	sp/s-at	((639372, 639434), (642096, 642186), (642290, 642481), (642804, 642878), (643285, 643389), (643495, 643653), (644229, 644315), (644419, 645137))	152	69	659	6hS
NC_023642.1	639372	645137	1	+	Parent=gene47;Dbxref=GeneID:103234052,Genbank:XM_007995993.1;Name=XM_007995993.1;gbkey=mRNA;gene=CD151;product=CD151 molecule (Raph blood group)%2C transcript variant X6;transcript_id=XM_007995993.1-S-AT	sp/s-at	((639372, 639430), (642096, 642186), (642290, 642481), (642804, 642878), (643285, 643389), (643495, 643653), (644229, 644315), (644419, 645137))	148	65	659	6hS
NC_023642.1	639372	645137	1	+	Parent=gene47;Dbxref=GeneID:103234052,Genbank:XM_007995928.1;Name=XM_007995928.1;gbkey=mRNA;gene=CD151;product=CD151 molecule (Raph blood group)%2C transcript variant X5;transcript_id=XM_007995928.1-SP	sp	((639372, 639434), (642096, 642186), (642290, 643389), (643495, 643653), (644229, 644315), (644419, 645137))	152			6hS
NC_023642.1	639372	645137	9	+	Parent=gene47;Dbxref=GeneID:103234052,Genbank:XM_007995993.1;Name=XM_007995993.1;gbkey=mRNA;gene=CD151;product=CD151 molecule (Raph blood group)%2C transcript variant X6;transcript_id=XM_007995993.1-S-AT	sp/s-at	((639372, 639430), (642096, 642186), (642290, 642481), (642804, 642878), (643285, 643389), (643495, 643653), (644229, 644315), (644419, 645137))	148	65	659	8h1S
NC_023642.1	639372	645137	12	+	Parent=gene47;Dbxref=GeneID:103234052,Genbank:XM_007995757.1;Name=XM_007995757.1;gbkey=mRNA;gene=CD151;product=CD151 molecule (Raph blood group)%2C transcript variant X3;transcript_id=XM_007995757.1-S-AT	sp/s-at	((639372, 639434), (642096, 642186), (642290, 642481), (642804, 642878), (643285, 643389), (643495, 643653), (644229, 644315), (644419, 645137))	152	69	659	8h1S
NC_023642.1	639372	645137	3	+	Parent=gene47;Dbxref=GeneID:103234052,Genbank:XM_007995993.1;Name=XM_007995993.1;gbkey=mRNA;gene=CD151;product=CD151 molecule (Raph blood group)%2C transcript variant X6;transcript_id=XM_007995993.1-S-AT	sp/s-at	((639372, 639430), (642096, 642186), (642290, 642481), (642804, 642878), (643285, 643389), (643495, 643653), (644229, 644315), (644419, 645137))	148	65	659	Uninf.
NC_023642.1	639372	645137	4	+	Parent=gene47;Dbxref=GeneID:103234052,Genbank:XM_007995757.1;Name=XM_007995757.1;gbkey=mRNA;gene=CD151;product=CD151 molecule (Raph blood group)%2C transcript variant X3;transcript_id=XM_007995757.1-S-AT	sp/s-at	((639372, 639434), (642096, 642186), (642290, 642481), (642804, 642878), (643285, 643389), (643495, 643653), (644229, 644315), (644419, 645137))	152	69	659	Uninf.
NC_023642.1	646747	649050	3	-	Parent=gene48;Dbxref=GeneID:103234512,Genbank:XM_007996398.1;Name=XM_007996398.1;gbkey=mRNA;gene=POLR2L;product=polymerase (RNA) II (DNA directed) polypeptide L%2C 7.6kDa;transcript_id=XM_007996398.1-S	sp/s	((646747, 647023), (648935, 649050))	276	21	168	1hM
NC_023642.1	646747	649050	6	-	Parent=gene48;Dbxref=GeneID:103234512,Genbank:XM_007996398.1;Name=XM_007996398.1;gbkey=mRNA;gene=POLR2L;product=polymerase (RNA) II (DNA directed) polypeptide L%2C 7.6kDa;transcript_id=XM_007996398.1-S	sp/s	((646747, 647023), (648935, 649050))	276	21	168	2hM
NC_023642.1	646747	649050	3	-	Parent=gene48;Dbxref=GeneID:103234512,Genbank:XM_007996398.1;Name=XM_007996398.1;gbkey=mRNA;gene=POLR2L;product=polymerase (RNA) II (DNA directed) polypeptide L%2C 7.6kDa;transcript_id=XM_007996398.1-S	sp/s	((646747, 647023), (648935, 649050))	276	21	168	2hS
NC_023642.1	646747	649050	2	-	Parent=gene48;Dbxref=GeneID:103234512,Genbank:XM_007996398.1;Name=XM_007996398.1;gbkey=mRNA;gene=POLR2L;product=polymerase (RNA) II (DNA directed) polypeptide L%2C 7.6kDa;transcript_id=XM_007996398.1-S	sp/s	((646747, 647023), (648935, 649050))	276	21	168	3hM
NC_023642.1	646747	649050	8	-	Parent=gene48;Dbxref=GeneID:103234512,Genbank:XM_007996398.1;Name=XM_007996398.1;gbkey=mRNA;gene=POLR2L;product=polymerase (RNA) II (DNA directed) polypeptide L%2C 7.6kDa;transcript_id=XM_007996398.1-S	sp/s	((646747, 647023), (648935, 649050))	276	21	168	3hS
NC_023642.1	646747	649050	5	-	Parent=gene48;Dbxref=GeneID:103234512,Genbank:XM_007996398.1;Name=XM_007996398.1;gbkey=mRNA;gene=POLR2L;product=polymerase (RNA) II (DNA directed) polypeptide L%2C 7.6kDa;transcript_id=XM_007996398.1-S	sp/s	((646747, 647023), (648935, 649050))	276	21	168	4h1S
NC_023642.1	646747	649050	2	-	Parent=gene48;Dbxref=GeneID:103234512,Genbank:XM_007996398.1;Name=XM_007996398.1;gbkey=mRNA;gene=POLR2L;product=polymerase (RNA) II (DNA directed) polypeptide L%2C 7.6kDa;transcript_id=XM_007996398.1-S	sp/s	((646747, 647023), (648935, 649050))	276	21	168	4hM
NC_023642.1	646747	649050	2	-	Parent=gene48;Dbxref=GeneID:103234512,Genbank:XM_007996398.1;Name=XM_007996398.1;gbkey=mRNA;gene=POLR2L;product=polymerase (RNA) II (DNA directed) polypeptide L%2C 7.6kDa;transcript_id=XM_007996398.1-S	sp/s	((646747, 647023), (648935, 649050))	276	21	168	6hM
NC_023642.1	646747	649050	10	-	Parent=gene48;Dbxref=GeneID:103234512,Genbank:XM_007996398.1;Name=XM_007996398.1;gbkey=mRNA;gene=POLR2L;product=polymerase (RNA) II (DNA directed) polypeptide L%2C 7.6kDa;transcript_id=XM_007996398.1-S	sp/s	((646747, 647023), (648935, 649050))	276	21	168	6hS
NC_023642.1	646747	649050	3	-	Parent=gene48;Dbxref=GeneID:103234512,Genbank:XM_007996398.1;Name=XM_007996398.1;gbkey=mRNA;gene=POLR2L;product=polymerase (RNA) II (DNA directed) polypeptide L%2C 7.6kDa;transcript_id=XM_007996398.1-S	sp/s	((646747, 647023), (648935, 649050))	276	21	168	8h1S
NC_023642.1	646747	649050	3	-	Parent=gene48;Dbxref=GeneID:103234512,Genbank:XM_007996398.1;Name=XM_007996398.1;gbkey=mRNA;gene=POLR2L;product=polymerase (RNA) II (DNA directed) polypeptide L%2C 7.6kDa;transcript_id=XM_007996398.1-S	sp/s	((646747, 647023), (648935, 649050))	276	21	168	8hM
NC_023642.1	646747	649050	2	-	Parent=gene48;Dbxref=GeneID:103234512,Genbank:XM_007996398.1;Name=XM_007996398.1;gbkey=mRNA;gene=POLR2L;product=polymerase (RNA) II (DNA directed) polypeptide L%2C 7.6kDa;transcript_id=XM_007996398.1-S	sp/s	((646747, 647023), (648935, 649050))	276	21	168	Uninf.
NC_023642.1	1570167	1581747	3	-	Parent=gene75;Dbxref=GeneID:103236841,Genbank:XM_008000736.1;Name=XM_008000736.1;gbkey=mRNA;gene=CTSD;product=cathepsin D;transcript_id=XM_008000736.1-S	sp/s	((1570167, 1571113), (1571272, 1571370), (1571463, 1571607), (1572229, 1572351), (1574742, 1574974), (1576609, 1576727), (1577151, 1577274), (1579133, 1579292), (1581662, 1581747))	946	18	779	2hM
NC_023642.1	1570167	1581747	12	-	Parent=gene75;Dbxref=GeneID:103236841,Genbank:XM_008000736.1;Name=XM_008000736.1;gbkey=mRNA;gene=CTSD;product=cathepsin D;transcript_id=XM_008000736.1-S	sp/s	((1570167, 1571113), (1571272, 1571370), (1571463, 1571607), (1572229, 1572351), (1574742, 1574974), (1576609, 1576727), (1577151, 1577274), (1579133, 1579292), (1581662, 1581747))	946	18	779	2hS
NC_023642.1	1570167	1581747	3	-	Parent=gene75;Dbxref=GeneID:103236841,Genbank:XM_008000736.1;Name=XM_008000736.1;gbkey=mRNA;gene=CTSD;product=cathepsin D;transcript_id=XM_008000736.1-S	sp/s	((1570167, 1571113), (1571272, 1571370), (1571463, 1571607), (1572229, 1572351), (1574742, 1574974), (1576609, 1576727), (1577151, 1577274), (1579133, 1579292), (1581662, 1581747))	946	18	779	3hM
NC_023642.1	1570167	1581747	14	-	Parent=gene75;Dbxref=GeneID:103236841,Genbank:XM_008000736.1;Name=XM_008000736.1;gbkey=mRNA;gene=CTSD;product=cathepsin D;transcript_id=XM_008000736.1-S	sp/s	((1570167, 1571113), (1571272, 1571370), (1571463, 1571607), (1572229, 1572351), (1574742, 1574974), (1576609, 1576727), (1577151, 1577274), (1579133, 1579292), (1581662, 1581747))	946	18	779	3hS
NC_023642.1	1570167	1581747	11	-	Parent=gene75;Dbxref=GeneID:103236841,Genbank:XM_008000736.1;Name=XM_008000736.1;gbkey=mRNA;gene=CTSD;product=cathepsin D;transcript_id=XM_008000736.1-S	sp/s	((1570167, 1571113), (1571272, 1571370), (1571463, 1571607), (1572229, 1572351), (1574742, 1574974), (1576609, 1576727), (1577151, 1577274), (1579133, 1579292), (1581662, 1581747))	946	18	779	4h1S
NC_023642.1	1570167	1581747	4	-	Parent=gene75;Dbxref=GeneID:103236841,Genbank:XM_008000736.1;Name=XM_008000736.1;gbkey=mRNA;gene=CTSD;product=cathepsin D;transcript_id=XM_008000736.1-S	sp/s	((1570167, 1571113), (1571272, 1571370), (1571463, 1571607), (1572229, 1572351), (1574742, 1574974), (1576609, 1576727), (1577151, 1577274), (1579133, 1579292), (1581662, 1581747))	946	18	779	4hM
NC_023642.1	1570167	1581747	2	-	Parent=gene75;Dbxref=GeneID:103236841,Genbank:XM_008000736.1;Name=XM_008000736.1;gbkey=mRNA;gene=CTSD;product=cathepsin D;transcript_id=XM_008000736.1-S	sp/s	((1570167, 1571113), (1571272, 1571370), (1571463, 1571607), (1572229, 1572351), (1574742, 1574974), (1576609, 1576727), (1577151, 1577274), (1579133, 1579292), (1581662, 1581747))	946	18	779	6hM
NC_023642.1	1570167	1581747	17	-	Parent=gene75;Dbxref=GeneID:103236841,Genbank:XM_008000736.1;Name=XM_008000736.1;gbkey=mRNA;gene=CTSD;product=cathepsin D;transcript_id=XM_008000736.1-S	sp/s	((1570167, 1571113), (1571272, 1571370), (1571463, 1571607), (1572229, 1572351), (1574742, 1574974), (1576609, 1576727), (1577151, 1577274), (1579133, 1579292), (1581662, 1581747))	946	18	779	6hS
NC_023642.1	1570167	1581747	62	-	Parent=gene75;Dbxref=GeneID:103236841,Genbank:XM_008000736.1;Name=XM_008000736.1;gbkey=mRNA;gene=CTSD;product=cathepsin D;transcript_id=XM_008000736.1-S	sp/s	((1570167, 1571113), (1571272, 1571370), (1571463, 1571607), (1572229, 1572351), (1574742, 1574974), (1576609, 1576727), (1577151, 1577274), (1579133, 1579292), (1581662, 1581747))	946	18	779	8h1S
NC_023642.1	1570167	1581747	16	-	Parent=gene75;Dbxref=GeneID:103236841,Genbank:XM_008000736.1;Name=XM_008000736.1;gbkey=mRNA;gene=CTSD;product=cathepsin D;transcript_id=XM_008000736.1-S	sp/s	((1570167, 1571113), (1571272, 1571370), (1571463, 1571607), (1572229, 1572351), (1574742, 1574974), (1576609, 1576727), (1577151, 1577274), (1579133, 1579292), (1581662, 1581747))	946	18	779	Uninf.
NC_023642.1	2741039	2742070	1	-	Parent=gene106;Dbxref=GeneID:103241531,Genbank:XM_008009078.1;Name=XM_008009078.1;gbkey=mRNA;gene=PHLDA2;product=pleckstrin homology-like domain%2C family A%2C member 2%2C transcript variant X4;transcript_id=XM_008009078.1-SP	sp	((2741039, 2741289), (2741534, 2742070))	786			1hM
NC_023642.1	2741039	2742070	4	-	Parent=gene106;Dbxref=GeneID:103241531,Genbank:XM_008009078.1;Name=XM_008009078.1;gbkey=mRNA;gene=PHLDA2;product=pleckstrin homology-like domain%2C family A%2C member 2%2C transcript variant X4;transcript_id=XM_008009078.1-SP	sp	((2741039, 2741289), (2741534, 2742070))	786			2hM
NC_023642.1	2741039	2742070	1	-	Parent=gene106;Dbxref=GeneID:103241531,Genbank:XM_008009078.1;Name=XM_008009078.1;gbkey=mRNA;gene=PHLDA2;product=pleckstrin homology-like domain%2C family A%2C member 2%2C transcript variant X4;transcript_id=XM_008009078.1-SP	sp	((2741039, 2741289), (2741534, 2742070))	786			3hM
NC_023642.1	2741039	2742070	1	-	Parent=gene106;Dbxref=GeneID:103241531,Genbank:XM_008009078.1;Name=XM_008009078.1;gbkey=mRNA;gene=PHLDA2;product=pleckstrin homology-like domain%2C family A%2C member 2%2C transcript variant X4;transcript_id=XM_008009078.1-SP	sp	((2741039, 2741289), (2741534, 2742070))	786			3hS
NC_023642.1	2741039	2742070	1	-	Parent=gene106;Dbxref=GeneID:103241531,Genbank:XM_008009078.1;Name=XM_008009078.1;gbkey=mRNA;gene=PHLDA2;product=pleckstrin homology-like domain%2C family A%2C member 2%2C transcript variant X4;transcript_id=XM_008009078.1-SP	sp	((2741039, 2741289), (2741534, 2742070))	786			4h1S
NC_023642.1	2741039	2742070	3	-	Parent=gene106;Dbxref=GeneID:103241531,Genbank:XM_008009078.1;Name=XM_008009078.1;gbkey=mRNA;gene=PHLDA2;product=pleckstrin homology-like domain%2C family A%2C member 2%2C transcript variant X4;transcript_id=XM_008009078.1-SP	sp	((2741039, 2741289), (2741534, 2742070))	786			6hM
NC_023642.1	2741039	2742070	2	-	Parent=gene106;Dbxref=GeneID:103241531,Genbank:XM_008009078.1;Name=XM_008009078.1;gbkey=mRNA;gene=PHLDA2;product=pleckstrin homology-like domain%2C family A%2C member 2%2C transcript variant X4;transcript_id=XM_008009078.1-SP	sp	((2741039, 2741289), (2741534, 2742070))	786			6hS
NC_023642.1	2741039	2742070	2	-	Parent=gene106;Dbxref=GeneID:103241531,Genbank:XM_008009078.1;Name=XM_008009078.1;gbkey=mRNA;gene=PHLDA2;product=pleckstrin homology-like domain%2C family A%2C member 2%2C transcript variant X4;transcript_id=XM_008009078.1-SP	sp	((2741039, 2741289), (2741534, 2742070))	786			8h1S
NC_023642.1	2741039	2742070	1	-	Parent=gene106;Dbxref=GeneID:103241531,Genbank:XM_008009078.1;Name=XM_008009078.1;gbkey=mRNA;gene=PHLDA2;product=pleckstrin homology-like domain%2C family A%2C member 2%2C transcript variant X4;transcript_id=XM_008009078.1-SP	sp	((2741039, 2741289), (2741534, 2742070))	786			8hM
NC_023642.1	2741039	2742070	1	-	Parent=gene106;Dbxref=GeneID:103241531,Genbank:XM_008009078.1;Name=XM_008009078.1;gbkey=mRNA;gene=PHLDA2;product=pleckstrin homology-like domain%2C family A%2C member 2%2C transcript variant X4;transcript_id=XM_008009078.1-SP	sp	((2741039, 2741289), (2741534, 2742070))	786			Uninf.
NC_023642.1	5655081	5667447	2	+	Parent=gene172;Dbxref=GeneID:103248179,Genbank:XM_008020478.1;Name=XM_008020478.1;gbkey=mRNA;gene=MRPL21;product=mitochondrial ribosomal protein L21;transcript_id=XM_008020478.1-S	sp/s	((5655081, 5655198), (5658752, 5658809), (5661360, 5661445), (5662694, 5662857), (5665962, 5666014), (5666424, 5666527), (5667333, 5667447))	117	18	50	1hM
NC_023642.1	5655081	5667447	1	+	Parent=gene172;Dbxref=GeneID:103248179,Genbank:XM_008020478.1;Name=XM_008020478.1;gbkey=mRNA;gene=MRPL21;product=mitochondrial ribosomal protein L21;transcript_id=XM_008020478.1-S	sp/s	((5655081, 5655198), (5658752, 5658809), (5661360, 5661445), (5662694, 5662857), (5665962, 5666014), (5666424, 5666527), (5667333, 5667447))	117	18	50	4hM
NC_023642.1	5655081	5667447	3	+	Parent=gene172;Dbxref=GeneID:103248179,Genbank:XM_008020478.1;Name=XM_008020478.1;gbkey=mRNA;gene=MRPL21;product=mitochondrial ribosomal protein L21;transcript_id=XM_008020478.1-S	sp/s	((5655081, 5655198), (5658752, 5658809), (5661360, 5661445), (5662694, 5662857), (5665962, 5666014), (5666424, 5666527), (5667333, 5667447))	117	18	50	6hS
NC_023642.1	5655081	5667447	2	+	Parent=gene172;Dbxref=GeneID:103248179,Genbank:XM_008020478.1;Name=XM_008020478.1;gbkey=mRNA;gene=MRPL21;product=mitochondrial ribosomal protein L21;transcript_id=XM_008020478.1-S	sp/s	((5655081, 5655198), (5658752, 5658809), (5661360, 5661445), (5662694, 5662857), (5665962, 5666014), (5666424, 5666527), (5667333, 5667447))	117	18	50	Uninf.
NC_023642.1	6499371	6505685	1	-	Parent=gene188;Dbxref=GeneID:103215835,Genbank:XM_007962649.1;Name=XM_007962649.1;gbkey=mRNA;gene=NDUFS8;product=NADH dehydrogenase (ubiquinone) Fe-S protein 8%2C 23kDa (NADH-coenzyme Q reductase)%2C transcript variant X1;transcript_id=XM_007962649.1-SP	sp	((6499371, 6499555), (6499640, 6499768), (6502727, 6503004), (6504044, 6504078), (6504155, 6504212), (6505633, 6505685))	184			2hM
NC_023642.1	6499371	6505685	1	-	Parent=gene188;Dbxref=GeneID:103215835,Genbank:XM_007962649.1;Name=XM_007962649.1;gbkey=mRNA;gene=NDUFS8;product=NADH dehydrogenase (ubiquinone) Fe-S protein 8%2C 23kDa (NADH-coenzyme Q reductase)%2C transcript variant X1;transcript_id=XM_007962649.1-SP	sp	((6499371, 6499555), (6499640, 6499768), (6502727, 6503004), (6504044, 6504078), (6504155, 6504212), (6505633, 6505685))	184			3hS
NC_023642.1	6499371	6505685	2	-	Parent=gene188;Dbxref=GeneID:103215835,Genbank:XM_007962649.1;Name=XM_007962649.1;gbkey=mRNA;gene=NDUFS8;product=NADH dehydrogenase (ubiquinone) Fe-S protein 8%2C 23kDa (NADH-coenzyme Q reductase)%2C transcript variant X1;transcript_id=XM_007962649.1-SP	sp	((6499371, 6499555), (6499640, 6499768), (6502727, 6503004), (6504044, 6504078), (6504155, 6504212), (6505633, 6505685))	184			6hS
NC_023642.1	6499371	6505685	5	-	Parent=gene188;Dbxref=GeneID:103215835,Genbank:XM_007962649.1;Name=XM_007962649.1;gbkey=mRNA;gene=NDUFS8;product=NADH dehydrogenase (ubiquinone) Fe-S protein 8%2C 23kDa (NADH-coenzyme Q reductase)%2C transcript variant X1;transcript_id=XM_007962649.1-SP	sp	((6499371, 6499555), (6499640, 6499768), (6502727, 6503004), (6504044, 6504078), (6504155, 6504212), (6505633, 6505685))	184			8h1S
NC_023642.1	6676900	6679724	5	-	Parent=gene197;Dbxref=GeneID:103216679,Genbank:XM_007964474.1;Name=XM_007964474.1;gbkey=mRNA;gene=GSTP1;product=glutathione S-transferase pi 1%2C transcript variant X2;transcript_id=XM_007964474.1-S	sp/s	((6676900, 6677164), (6677343, 6677450), (6678298, 6678401), (6678765, 6678852), (6678967, 6679073), (6679369, 6679404), (6679683, 6679724))	264	41	76	1hM
NC_023642.1	6676900	6679724	47	-	Parent=gene197;Dbxref=GeneID:103216679,Genbank:XM_007964474.1;Name=XM_007964474.1;gbkey=mRNA;gene=GSTP1;product=glutathione S-transferase pi 1%2C transcript variant X2;transcript_id=XM_007964474.1-S	sp/s	((6676900, 6677164), (6677343, 6677450), (6678298, 6678401), (6678765, 6678852), (6678967, 6679073), (6679369, 6679404), (6679683, 6679724))	264	41	76	2hM
NC_023642.1	6676900	6679724	1	-	Parent=gene197;Dbxref=GeneID:103216679,Genbank:XM_007964474.1;Name=XM_007964474.1;gbkey=mRNA;gene=GSTP1;product=glutathione S-transferase pi 1%2C transcript variant X2;transcript_id=XM_007964474.1-SP	sp	((6676900, 6678852), (6678967, 6679073), (6679369, 6679404), (6679683, 6679724))	1952			2hM
NC_023642.1	6676900	6679724	15	-	Parent=gene197;Dbxref=GeneID:103216679,Genbank:XM_007964474.1;Name=XM_007964474.1;gbkey=mRNA;gene=GSTP1;product=glutathione S-transferase pi 1%2C transcript variant X2;transcript_id=XM_007964474.1-S	sp/s	((6676900, 6677164), (6677343, 6677450), (6678298, 6678401), (6678765, 6678852), (6678967, 6679073), (6679369, 6679404), (6679683, 6679724))	264	41	76	2hS
NC_023642.1	6676900	6679724	6	-	Parent=gene197;Dbxref=GeneID:103216679,Genbank:XM_007964474.1;Name=XM_007964474.1;gbkey=mRNA;gene=GSTP1;product=glutathione S-transferase pi 1%2C transcript variant X2;transcript_id=XM_007964474.1-S	sp/s	((6676900, 6677164), (6677343, 6677450), (6678298, 6678401), (6678765, 6678852), (6678967, 6679073), (6679369, 6679404), (6679683, 6679724))	264	41	76	3hM
NC_023642.1	6676900	6679724	64	-	Parent=gene197;Dbxref=GeneID:103216679,Genbank:XM_007964474.1;Name=XM_007964474.1;gbkey=mRNA;gene=GSTP1;product=glutathione S-transferase pi 1%2C transcript variant X2;transcript_id=XM_007964474.1-S	sp/s	((6676900, 6677164), (6677343, 6677450), (6678298, 6678401), (6678765, 6678852), (6678967, 6679073), (6679369, 6679404), (6679683, 6679724))	264	41	76	3hS
NC_023642.1	6676900	6679724	2	-	Parent=gene197;Dbxref=GeneID:103216679,Genbank:XM_007964474.1;Name=XM_007964474.1;gbkey=mRNA;gene=GSTP1;product=glutathione S-transferase pi 1%2C transcript variant X2;transcript_id=XM_007964474.1-SP	sp	((6676900, 6677164), (6677343, 6678401), (6678765, 6678852), (6678967, 6679073), (6679369, 6679404), (6679683, 6679724))	264			3hS
NC_023642.1	6676900	6679724	14	-	Parent=gene197;Dbxref=GeneID:103216679,Genbank:XM_007964474.1;Name=XM_007964474.1;gbkey=mRNA;gene=GSTP1;product=glutathione S-transferase pi 1%2C transcript variant X2;transcript_id=XM_007964474.1-S	sp/s	((6676900, 6677164), (6677343, 6677450), (6678298, 6678401), (6678765, 6678852), (6678967, 6679073), (6679369, 6679404), (6679683, 6679724))	264	41	76	4h1S
NC_023642.1	6676900	6679724	9	-	Parent=gene197;Dbxref=GeneID:103216679,Genbank:XM_007964474.1;Name=XM_007964474.1;gbkey=mRNA;gene=GSTP1;product=glutathione S-transferase pi 1%2C transcript variant X2;transcript_id=XM_007964474.1-S	sp/s	((6676900, 6677164), (6677343, 6677450), (6678298, 6678401), (6678765, 6678852), (6678967, 6679073), (6679369, 6679404), (6679683, 6679724))	264	41	76	4hM
NC_023642.1	6676900	6679724	5	-	Parent=gene197;Dbxref=GeneID:103216679,Genbank:XM_007964474.1;Name=XM_007964474.1;gbkey=mRNA;gene=GSTP1;product=glutathione S-transferase pi 1%2C transcript variant X2;transcript_id=XM_007964474.1-S	sp/s	((6676900, 6677164), (6677343, 6677450), (6678298, 6678401), (6678765, 6678852), (6678967, 6679073), (6679369, 6679404), (6679683, 6679724))	264	41	76	6hM
NC_023642.1	6676900	6679724	35	-	Parent=gene197;Dbxref=GeneID:103216679,Genbank:XM_007964474.1;Name=XM_007964474.1;gbkey=mRNA;gene=GSTP1;product=glutathione S-transferase pi 1%2C transcript variant X2;transcript_id=XM_007964474.1-SP	sp	((6676900, 6678852), (6678967, 6679724))	1952			6hS
NC_023642.1	6676900	6679724	1	-	Parent=gene197;Dbxref=GeneID:103216679,Genbank:XM_007964416.1;Name=XM_007964416.1;gbkey=mRNA;gene=GSTP1;product=glutathione S-transferase pi 1%2C transcript variant X1;transcript_id=XM_007964416.1-L	sp/l	((6676900, 6677164), (6677343, 6677450), (6678298, 6678401), (6678765, 6678852), (6678967, 6679073), (6679369, 6679724))	264	235	76	6hS
NC_023642.1	6676900	6679724	1	-	Parent=gene197;Dbxref=GeneID:103216679,Genbank:XM_007964474.1;Name=XM_007964474.1;gbkey=mRNA;gene=GSTP1;product=glutathione S-transferase pi 1%2C transcript variant X2;transcript_id=XM_007964474.1-SP	sp	((6676900, 6677164), (6677343, 6678401), (6678765, 6678852), (6678967, 6679404), (6679683, 6679724))	264			6hS
NC_023642.1	6676900	6679724	42	-	Parent=gene197;Dbxref=GeneID:103216679,Genbank:XM_007964474.1;Name=XM_007964474.1;gbkey=mRNA;gene=GSTP1;product=glutathione S-transferase pi 1%2C transcript variant X2;transcript_id=XM_007964474.1-S	sp/s	((6676900, 6677164), (6677343, 6677450), (6678298, 6678401), (6678765, 6678852), (6678967, 6679073), (6679369, 6679404), (6679683, 6679724))	264	41	76	6hS
NC_023642.1	6676900	6679724	24	-	Parent=gene197;Dbxref=GeneID:103216679,Genbank:XM_007964474.1;Name=XM_007964474.1;gbkey=mRNA;gene=GSTP1;product=glutathione S-transferase pi 1%2C transcript variant X2;transcript_id=XM_007964474.1-S	sp/s	((6676900, 6677164), (6677343, 6677450), (6678298, 6678401), (6678765, 6678852), (6678967, 6679073), (6679369, 6679404), (6679683, 6679724))	264	41	76	8h1S
NC_023642.1	6676900	6679724	2	-	Parent=gene197;Dbxref=GeneID:103216679,Genbank:XM_007964474.1;Name=XM_007964474.1;gbkey=mRNA;gene=GSTP1;product=glutathione S-transferase pi 1%2C transcript variant X2;transcript_id=XM_007964474.1-S	sp/s	((6676900, 6677164), (6677343, 6677450), (6678298, 6678401), (6678765, 6678852), (6678967, 6679073), (6679369, 6679404), (6679683, 6679724))	264	41	76	8hM
NC_023642.1	6676900	6679724	15	-	Parent=gene197;Dbxref=GeneID:103216679,Genbank:XM_007964474.1;Name=XM_007964474.1;gbkey=mRNA;gene=GSTP1;product=glutathione S-transferase pi 1%2C transcript variant X2;transcript_id=XM_007964474.1-S	sp/s	((6676900, 6677164), (6677343, 6677450), (6678298, 6678401), (6678765, 6678852), (6678967, 6679073), (6679369, 6679404), (6679683, 6679724))	264	41	76	Uninf.
NC_023642.1	6820349	6825776	3	+	Parent=gene206;Dbxref=GeneID:103217721,Genbank:XM_007966072.1;Name=XM_007966072.1;gbkey=mRNA;gene=CORO1B;product=coronin%2C actin binding protein%2C 1B%2C transcript variant X1;transcript_id=XM_007966072.1-S	sp/s	((6820349, 6820412), (6821171, 6821373), (6821713, 6821835), (6821939, 6822068), (6822281, 6822462), (6822551, 6822670), (6823380, 6823484), (6823566, 6823711), (6823989, 6824046), (6824878, 6825156), (6825326, 6825776))	265	65	325	2hS
NC_023642.1	6820349	6825776	5	+	Parent=gene206;Dbxref=GeneID:103217721,Genbank:XM_007966072.1;Name=XM_007966072.1;gbkey=mRNA;gene=CORO1B;product=coronin%2C actin binding protein%2C 1B%2C transcript variant X1;transcript_id=XM_007966072.1-S	sp/s	((6820349, 6820412), (6821171, 6821373), (6821713, 6821835), (6821939, 6822068), (6822281, 6822462), (6822551, 6822670), (6823380, 6823484), (6823566, 6823711), (6823989, 6824046), (6824878, 6825156), (6825326, 6825776))	265	65	325	6hS
NC_023642.1	6820349	6825776	2	+	Parent=gene206;Dbxref=GeneID:103217721,Genbank:XM_007966072.1;Name=XM_007966072.1;gbkey=mRNA;gene=CORO1B;product=coronin%2C actin binding protein%2C 1B%2C transcript variant X1;transcript_id=XM_007966072.1-S	sp/s	((6820349, 6820412), (6821171, 6821373), (6821713, 6821835), (6821939, 6822068), (6822281, 6822462), (6822551, 6822670), (6823380, 6823484), (6823566, 6823711), (6823989, 6824046), (6824878, 6825156), (6825326, 6825776))	265	65	325	8h1S
NC_023642.1	7092558	7093033	4	-	Parent=tr91;transcript_id=91	nc	((7092558, 7093033),)	475	0	0	2hM
NC_023642.1	7092558	7093033	35	-	Parent=tr529;transcript_id=529	nc	((7092558, 7093033),)	475	0	0	2hS
NC_023642.1	7092558	7093033	3	-	Parent=tr498;transcript_id=498	nc	((7092558, 7093033),)	475	0	0	3hS
NC_023642.1	7092558	7093033	6	-	Parent=tr278;transcript_id=278	prev	((7092558, 7093033),)	475	0	0	6hS
NC_023642.1	7092558	7093033	100	-	Parent=tr121;transcript_id=121	prev	((7092558, 7093033),)	475	0	0	8h1S
NC_023642.1	7092558	7093033	2	-	Parent=tr59;transcript_id=59	prev	((7092558, 7093033),)	475	0	0	12hM
NC_023642.1	8700835	8714561	1	-	Parent=tr551;transcript_id=551	sp/nc	((8700835, 8701268), (8701356, 8701571), (8701656, 8701727), (8702405, 8702547), (8702784, 8702948), (8703200, 8703275), (8703394, 8703582), (8704376, 8704531), (8706515, 8706628), (8708023, 8708130), (8708917, 8709075), (8712531, 8712686), (8712775, 8712865), (8713298, 8713524), (8713605, 8713727), (8713932, 8714072), (8714380, 8714561))				3hS
NC_023642.1	8700835	8714561	1	-	Parent=gene305;Dbxref=GeneID:103228854,Genbank:XM_007986563.1;Name=XM_007986563.1;gbkey=mRNA;gene=SCYL1;product=SCY1-like 1 (S. cerevisiae)%2C transcript variant X1;transcript_id=XM_007986563.1	sp/prev	((8700835, 8701097), (8701214, 8701268), (8701356, 8701571), (8701656, 8701727), (8702405, 8702547), (8702784, 8702948), (8703200, 8703275), (8703394, 8703582), (8704376, 8704531), (8706515, 8706628), (8708023, 8708130), (8708917, 8709075), (8712531, 8712686), (8712775, 8712865), (8713298, 8713524), (8713605, 8713727), (8713932, 8714072), (8714380, 8714561))	262	71	138	2hS
NC_023642.1	8742038	8742856	4	-	Parent=tr308;transcript_id=308	nc	((8742038, 8742856),)	818	0	0	2hM
NC_023642.1	8742038	8742856	17	-	Parent=tr244;transcript_id=244	nc	((8742038, 8742856),)	818	0	0	3hM
NC_023642.1	8742038	8742856	3	-	Parent=tr473;transcript_id=473	nc	((8742038, 8742856),)	818	0	0	3hS
NC_023642.1	8742038	8742856	32	-	Parent=tr450;transcript_id=450	prev	((8742038, 8742856),)	818	0	0	4h1S
NC_023642.1	8742038	8742856	6	-	Parent=tr265;transcript_id=265	prev	((8742038, 8742856),)	818	0	0	6hS
NC_023642.1	8742038	8742856	1	-	Parent=tr356;transcript_id=356	prev	((8742038, 8742856),)	818	0	0	8h1S
NC_023642.1	8742038	8742856	37	-	Parent=tr160;transcript_id=160	prev	((8742038, 8742856),)	818	0	0	Uninf.
NC_023642.1	8742205	8742856	13	-	Parent=tr84;transcript_id=84	nc	((8742205, 8742856),)	651	0	0	1hM
NC_023642.1	8742205	8742856	6	-	Parent=tr129;transcript_id=129	nc	((8742205, 8742856),)	651	0	0	2hM
NC_023642.1	8742205	8742856	2	-	Parent=tr509;transcript_id=509	nc	((8742205, 8742856),)	651	0	0	2hS
NC_023642.1	8742205	8742856	1	-	Parent=tr204;transcript_id=204	nc	((8742205, 8742856),)	651	0	0	3hM
NC_023642.1	8742205	8742856	2	-	Parent=tr6;transcript_id=6	nc	((8742205, 8742856),)	651	0	0	3hS
NC_023642.1	8742205	8742856	1	-	Parent=tr323;transcript_id=323	prev	((8742205, 8742856),)	651	0	0	4h1S
NC_023642.1	8742205	8742856	18	-	Parent=tr263;transcript_id=263	prev	((8742205, 8742856),)	651	0	0	4hM
NC_023642.1	8742205	8742856	5	-	Parent=tr737;transcript_id=737	prev	((8742205, 8742856),)	651	0	0	6hS
NC_023642.1	8742205	8742856	1	-	Parent=tr69;transcript_id=69	prev	((8742205, 8742856),)	651	0	0	8h1S
NC_023642.1	8742205	8742856	9	-	Parent=tr22;transcript_id=22	prev	((8742205, 8742856),)	651	0	0	8hM
NC_023642.1	8742205	8742856	8	-	Parent=tr256;transcript_id=256	prev	((8742205, 8742856),)	651	0	0	Uninf.
NC_023642.1	8742242	8742856	1	-	Parent=tr134;transcript_id=134	nc	((8742242, 8742856),)	614	0	0	1hM
NC_023642.1	8742242	8742856	4	-	Parent=tr180;transcript_id=180	nc	((8742242, 8742856),)	614	0	0	2hM
NC_023642.1	8742242	8742856	15	-	Parent=tr210;transcript_id=210	prev	((8742242, 8742856),)	614	0	0	6hM
NC_023642.1	8742242	8742856	1	-	Parent=tr452;transcript_id=452	prev	((8742242, 8742856),)	614	0	0	6hS
NC_023642.1	8742242	8742856	1	-	Parent=tr60;transcript_id=60	prev	((8742242, 8742856),)	614	0	0	8hM
NC_023642.1	8742242	8742856	1	-	Parent=tr287;transcript_id=287	prev	((8742242, 8742856),)	614	0	0	Uninf.
NC_023642.1	8742638	8742856	9	-	Parent=tr331;transcript_id=331	nc	((8742638, 8742856),)	218	0	0	2hM
NC_023642.1	8742638	8742856	5	-	Parent=tr181;transcript_id=181	nc	((8742638, 8742856),)	218	0	0	2hS
NC_023642.1	8742638	8742856	3	-	Parent=tr503;transcript_id=503	nc	((8742638, 8742856),)	218	0	0	3hS
NC_023642.1	8742638	8742856	4	-	Parent=tr71;transcript_id=71	prev	((8742638, 8742856),)	218	0	0	4h1S
NC_023642.1	8742638	8742856	4	-	Parent=tr12;transcript_id=12	prev	((8742638, 8742856),)	218	0	0	6hS
NC_023642.1	8742638	8742856	3	-	Parent=tr289;transcript_id=289	prev	((8742638, 8742856),)	218	0	0	8h1S
NC_023642.1	8742638	8742856	1	-	Parent=tr82;transcript_id=82	prev	((8742638, 8742856),)	218	0	0	8hM
NC_023642.1	8742638	8742856	4	-	Parent=tr121;transcript_id=121	prev	((8742638, 8742856),)	218	0	0	Uninf.
NC_023642.1	9106718	9108281	2	+	Parent=gene322;Dbxref=GeneID:103230749,Genbank:XM_007989818.1;Name=XM_007989818.1;gbkey=mRNA;gene=FAU;product=Finkel-Biskis-Reilly murine sarcoma virus (FBR-MuSV) ubiquitously expressed;transcript_id=XM_007989818.1	sp/prev	((9106718, 9106819), (9107090, 9107172), (9107267, 9107411), (9107875, 9107930), (9108108, 9108281))	183	109	48	1hM
NC_023642.1	9106718	9108281	2	+	Parent=gene322;Dbxref=GeneID:103230749,Genbank:XM_007989818.1;Name=XM_007989818.1;gbkey=mRNA;gene=FAU;product=Finkel-Biskis-Reilly murine sarcoma virus (FBR-MuSV) ubiquitously expressed;transcript_id=XM_007989818.1	sp/prev	((9106718, 9106819), (9107090, 9107172), (9107267, 9107411), (9107875, 9107930), (9108108, 9108281))	183	109	48	2hM
NC_023642.1	9106718	9108281	1	+	Parent=gene322;Dbxref=GeneID:103230749,Genbank:XM_007989818.1;Name=XM_007989818.1;gbkey=mRNA;gene=FAU;product=Finkel-Biskis-Reilly murine sarcoma virus (FBR-MuSV) ubiquitously expressed;transcript_id=XM_007989818.1	sp/prev	((9106718, 9106819), (9107090, 9107172), (9107267, 9107411), (9107875, 9107930), (9108108, 9108281))	183	109	48	3hM
NC_023642.1	9106718	9108281	5	+	Parent=gene322;Dbxref=GeneID:103230749,Genbank:XM_007989818.1;Name=XM_007989818.1;gbkey=mRNA;gene=FAU;product=Finkel-Biskis-Reilly murine sarcoma virus (FBR-MuSV) ubiquitously expressed;transcript_id=XM_007989818.1	sp/prev	((9106718, 9106819), (9107090, 9107172), (9107267, 9107411), (9107875, 9107930), (9108108, 9108281))	183	109	48	3hS
NC_023642.1	9106718	9108281	5	+	Parent=gene322;Dbxref=GeneID:103230749,Genbank:XM_007989818.1;Name=XM_007989818.1;gbkey=mRNA;gene=FAU;product=Finkel-Biskis-Reilly murine sarcoma virus (FBR-MuSV) ubiquitously expressed;transcript_id=XM_007989818.1	sp/prev	((9106718, 9106819), (9107090, 9107172), (9107267, 9107411), (9107875, 9107930), (9108108, 9108281))	183	109	48	4h1S
NC_023642.1	9106718	9108281	3	+	Parent=gene322;Dbxref=GeneID:103230749,Genbank:XM_007989818.1;Name=XM_007989818.1;gbkey=mRNA;gene=FAU;product=Finkel-Biskis-Reilly murine sarcoma virus (FBR-MuSV) ubiquitously expressed;transcript_id=XM_007989818.1	sp/prev	((9106718, 9106819), (9107090, 9107172), (9107267, 9107411), (9107875, 9107930), (9108108, 9108281))	183	109	48	6hM
NC_023642.1	9106718	9108281	3	+	Parent=gene322;Dbxref=GeneID:103230749,Genbank:XM_007989818.1;Name=XM_007989818.1;gbkey=mRNA;gene=FAU;product=Finkel-Biskis-Reilly murine sarcoma virus (FBR-MuSV) ubiquitously expressed;transcript_id=XM_007989818.1	sp/prev	((9106718, 9106819), (9107090, 9107172), (9107267, 9107411), (9107875, 9107930), (9108108, 9108281))	183	109	48	6hS
NC_023642.1	9106718	9108281	1	+	Parent=gene322;Dbxref=GeneID:103230749,Genbank:XM_007989818.1;Name=XM_007989818.1;gbkey=mRNA;gene=FAU;product=Finkel-Biskis-Reilly murine sarcoma virus (FBR-MuSV) ubiquitously expressed;transcript_id=XM_007989818.1	sp/prev	((9106718, 9106819), (9107090, 9107172), (9107267, 9107411), (9107875, 9107930), (9108108, 9108281))	183	109	48	12hM
NC_023642.1	9106718	9108281	1	+	Parent=gene322;Dbxref=GeneID:103230749,Genbank:XM_007989818.1;Name=XM_007989818.1;gbkey=mRNA;gene=FAU;product=Finkel-Biskis-Reilly murine sarcoma virus (FBR-MuSV) ubiquitously expressed;transcript_id=XM_007989818.1	sp/prev	((9106718, 9106819), (9107090, 9107172), (9107267, 9107411), (9107875, 9107930), (9108108, 9108281))	183	109	48	Uninf.
NC_023642.1	9106769	9108281	2	+	Parent=gene322;Dbxref=GeneID:103230749,Genbank:XM_007989818.1;Name=XM_007989818.1;gbkey=mRNA;gene=FAU;product=Finkel-Biskis-Reilly murine sarcoma virus (FBR-MuSV) ubiquitously expressed;transcript_id=XM_007989818.1-S	sp/s	((9106769, 9106819), (9107090, 9107172), (9107267, 9107411), (9107875, 9107930), (9108108, 9108281))	132	58	48	1hM
NC_023642.1	9106769	9108281	12	+	Parent=gene322;Dbxref=GeneID:103230749,Genbank:XM_007989818.1;Name=XM_007989818.1;gbkey=mRNA;gene=FAU;product=Finkel-Biskis-Reilly murine sarcoma virus (FBR-MuSV) ubiquitously expressed;transcript_id=XM_007989818.1-S	sp/s	((9106769, 9106819), (9107090, 9107172), (9107267, 9107411), (9107875, 9107930), (9108108, 9108281))	132	58	48	2hM
NC_023642.1	9106769	9108281	1	+	Parent=gene322;Dbxref=GeneID:103230749,Genbank:XM_007989818.1;Name=XM_007989818.1;gbkey=mRNA;gene=FAU;product=Finkel-Biskis-Reilly murine sarcoma virus (FBR-MuSV) ubiquitously expressed;transcript_id=XM_007989818.1-S	sp/s	((9106769, 9106819), (9107090, 9107172), (9107267, 9107411), (9107875, 9107930), (9108108, 9108281))	132	58	48	3hS
NC_023642.1	9106769	9108281	2	+	Parent=gene322;Dbxref=GeneID:103230749,Genbank:XM_007989818.1;Name=XM_007989818.1;gbkey=mRNA;gene=FAU;product=Finkel-Biskis-Reilly murine sarcoma virus (FBR-MuSV) ubiquitously expressed;transcript_id=XM_007989818.1-S	sp/s	((9106769, 9106819), (9107090, 9107172), (9107267, 9107411), (9107875, 9107930), (9108108, 9108281))	132	58	48	4h1S
NC_023642.1	9106769	9108281	7	+	Parent=gene322;Dbxref=GeneID:103230749,Genbank:XM_007989818.1;Name=XM_007989818.1;gbkey=mRNA;gene=FAU;product=Finkel-Biskis-Reilly murine sarcoma virus (FBR-MuSV) ubiquitously expressed;transcript_id=XM_007989818.1-S	sp/s	((9106769, 9106819), (9107090, 9107172), (9107267, 9107411), (9107875, 9107930), (9108108, 9108281))	132	58	48	4hM
NC_023642.1	9106769	9108281	1	+	Parent=gene322;Dbxref=GeneID:103230749,Genbank:XM_007989818.1;Name=XM_007989818.1;gbkey=mRNA;gene=FAU;product=Finkel-Biskis-Reilly murine sarcoma virus (FBR-MuSV) ubiquitously expressed;transcript_id=XM_007989818.1-S	sp/s	((9106769, 9106819), (9107090, 9107172), (9107267, 9107411), (9107875, 9107930), (9108108, 9108281))	132	58	48	6hM
NC_023642.1	9106769	9108281	3	+	Parent=gene322;Dbxref=GeneID:103230749,Genbank:XM_007989818.1;Name=XM_007989818.1;gbkey=mRNA;gene=FAU;product=Finkel-Biskis-Reilly murine sarcoma virus (FBR-MuSV) ubiquitously expressed;transcript_id=XM_007989818.1-S	sp/s	((9106769, 9106819), (9107090, 9107172), (9107267, 9107411), (9107875, 9107930), (9108108, 9108281))	132	58	48	6hS
NC_023642.1	9106769	9108281	5	+	Parent=gene322;Dbxref=GeneID:103230749,Genbank:XM_007989818.1;Name=XM_007989818.1;gbkey=mRNA;gene=FAU;product=Finkel-Biskis-Reilly murine sarcoma virus (FBR-MuSV) ubiquitously expressed;transcript_id=XM_007989818.1-S	sp/s	((9106769, 9106819), (9107090, 9107172), (9107267, 9107411), (9107875, 9107930), (9108108, 9108281))	132	58	48	8h1S
NC_023642.1	9106769	9108281	2	+	Parent=gene322;Dbxref=GeneID:103230749,Genbank:XM_007989818.1;Name=XM_007989818.1;gbkey=mRNA;gene=FAU;product=Finkel-Biskis-Reilly murine sarcoma virus (FBR-MuSV) ubiquitously expressed;transcript_id=XM_007989818.1-S	sp/s	((9106769, 9106819), (9107090, 9107172), (9107267, 9107411), (9107875, 9107930), (9108108, 9108281))	132	58	48	12hM
NC_023642.1	9106769	9108281	4	+	Parent=gene322;Dbxref=GeneID:103230749,Genbank:XM_007989818.1;Name=XM_007989818.1;gbkey=mRNA;gene=FAU;product=Finkel-Biskis-Reilly murine sarcoma virus (FBR-MuSV) ubiquitously expressed;transcript_id=XM_007989818.1-S	sp/s	((9106769, 9106819), (9107090, 9107172), (9107267, 9107411), (9107875, 9107930), (9108108, 9108281))	132	58	48	Uninf.
NC_023642.1	9917931	9918790	1	+	Parent=gene354;Dbxref=GeneID:103233268,Genbank:XM_007993947.1;Name=XM_007993947.1;gbkey=mRNA;gene=TRMT112;product=tRNA methyltransferase 11-2 homolog (S. cerevisiae);transcript_id=XM_007993947.1-SP	sp	((9917931, 9918034), (9918114, 9918215), (9918331, 9918420), (9918510, 9918790))	573			2hM
NC_023642.1	9917931	9918790	1	+	Parent=gene354;Dbxref=GeneID:103233268,Genbank:XM_007993947.1;Name=XM_007993947.1;gbkey=mRNA;gene=TRMT112;product=tRNA methyltransferase 11-2 homolog (S. cerevisiae);transcript_id=XM_007993947.1-SP	sp	((9917931, 9918034), (9918114, 9918215), (9918331, 9918420), (9918510, 9918790))	573			2hS
NC_023642.1	9917931	9918790	1	+	Parent=gene354;Dbxref=GeneID:103233268,Genbank:XM_007993947.1;Name=XM_007993947.1;gbkey=mRNA;gene=TRMT112;product=tRNA methyltransferase 11-2 homolog (S. cerevisiae);transcript_id=XM_007993947.1-SP	sp	((9917931, 9918034), (9918114, 9918215), (9918331, 9918420), (9918510, 9918790))	573			3hM
NC_023642.1	9917931	9918790	2	+	Parent=gene354;Dbxref=GeneID:103233268,Genbank:XM_007993947.1;Name=XM_007993947.1;gbkey=mRNA;gene=TRMT112;product=tRNA methyltransferase 11-2 homolog (S. cerevisiae);transcript_id=XM_007993947.1-SP	sp	((9917931, 9918034), (9918114, 9918215), (9918331, 9918420), (9918510, 9918790))	573			3hS
NC_023642.1	9917931	9918790	1	+	Parent=gene354;Dbxref=GeneID:103233268,Genbank:XM_007993947.1;Name=XM_007993947.1;gbkey=mRNA;gene=TRMT112;product=tRNA methyltransferase 11-2 homolog (S. cerevisiae);transcript_id=XM_007993947.1-SP	sp	((9917931, 9918034), (9918114, 9918215), (9918331, 9918420), (9918510, 9918790))	573			4hM
NC_023642.1	9917931	9918790	1	+	Parent=gene354;Dbxref=GeneID:103233268,Genbank:XM_007993947.1;Name=XM_007993947.1;gbkey=mRNA;gene=TRMT112;product=tRNA methyltransferase 11-2 homolog (S. cerevisiae);transcript_id=XM_007993947.1-SP	sp	((9917931, 9918034), (9918114, 9918215), (9918331, 9918420), (9918510, 9918790))	573			6hM
NC_023642.1	9917931	9918790	1	+	Parent=gene354;Dbxref=GeneID:103233268,Genbank:XM_007993947.1;Name=XM_007993947.1;gbkey=mRNA;gene=TRMT112;product=tRNA methyltransferase 11-2 homolog (S. cerevisiae);transcript_id=XM_007993947.1-SP	sp	((9917931, 9918034), (9918114, 9918215), (9918331, 9918420), (9918510, 9918790))	573			6hS
NC_023642.1	9917931	9918790	1	+	Parent=gene354;Dbxref=GeneID:103233268,Genbank:XM_007993947.1;Name=XM_007993947.1;gbkey=mRNA;gene=TRMT112;product=tRNA methyltransferase 11-2 homolog (S. cerevisiae);transcript_id=XM_007993947.1-SP	sp	((9917931, 9918034), (9918114, 9918215), (9918331, 9918420), (9918510, 9918790))	573			Uninf.
NC_023642.1	10247260	10259705	4	-	Parent=gene373;Dbxref=GeneID:103233479,Genbank:XM_007994400.1;Name=XM_007994400.1;gbkey=mRNA;gene=OTUB1;product=OTU deubiquitinase%2C ubiquitin aldehyde binding 1;transcript_id=XM_007994400.1-SP	sp	((10247260, 10248338), (10248443, 10248637), (10248746, 10248830), (10249025, 10249143), (10257594, 10257692), (10257948, 10258009), (10259629, 10259705))	1078			3hS
NC_023642.1	10247260	10259705	1	-	Parent=gene373;Dbxref=GeneID:103233479,Genbank:XM_007994400.1;Name=XM_007994400.1;gbkey=mRNA;gene=OTUB1;product=OTU deubiquitinase%2C ubiquitin aldehyde binding 1;transcript_id=XM_007994400.1-SP	sp	((10247260, 10248637), (10248746, 10248830), (10249025, 10249143), (10257594, 10257692), (10257948, 10258009), (10259629, 10259705))	1377			3hS
NC_023642.1	10247260	10259705	5	-	Parent=gene373;Dbxref=GeneID:103233479,Genbank:XM_007994400.1;Name=XM_007994400.1;gbkey=mRNA;gene=OTUB1;product=OTU deubiquitinase%2C ubiquitin aldehyde binding 1;transcript_id=XM_007994400.1-SP	sp	((10247260, 10248338), (10248443, 10248637), (10248746, 10249143), (10257594, 10257692), (10257948, 10258009), (10259629, 10259705))	1078			6hS
NC_023642.1	10247260	10259705	1	-	Parent=gene373;Dbxref=GeneID:103233479,Genbank:XM_007994400.1;Name=XM_007994400.1;gbkey=mRNA;gene=OTUB1;product=OTU deubiquitinase%2C ubiquitin aldehyde binding 1;transcript_id=XM_007994400.1-SP	sp	((10247260, 10248338), (10248443, 10248637), (10248746, 10248830), (10249025, 10249143), (10257594, 10257692), (10257948, 10258009), (10259629, 10259705))	1078			6hS
NC_023642.1	10247260	10259705	6	-	Parent=gene373;Dbxref=GeneID:103233479,Genbank:XM_007994400.1;Name=XM_007994400.1;gbkey=mRNA;gene=OTUB1;product=OTU deubiquitinase%2C ubiquitin aldehyde binding 1;transcript_id=XM_007994400.1-SP	sp	((10247260, 10248338), (10248443, 10248637), (10248746, 10249143), (10257594, 10257692), (10257948, 10258009), (10259629, 10259705))	1078			8h1S
NC_023642.1	10247260	10259705	7	-	Parent=gene373;Dbxref=GeneID:103233479,Genbank:XM_007994400.1;Name=XM_007994400.1;gbkey=mRNA;gene=OTUB1;product=OTU deubiquitinase%2C ubiquitin aldehyde binding 1;transcript_id=XM_007994400.1-SP	sp	((10247260, 10248338), (10248443, 10248637), (10248746, 10248830), (10249025, 10249143), (10257594, 10257692), (10257948, 10258009), (10259629, 10259705))	1078			8h1S
NC_023642.1	10247260	10259705	2	-	Parent=gene373;Dbxref=GeneID:103233479,Genbank:XM_007994400.1;Name=XM_007994400.1;gbkey=mRNA;gene=OTUB1;product=OTU deubiquitinase%2C ubiquitin aldehyde binding 1;transcript_id=XM_007994400.1-SP	sp	((10247260, 10248338), (10248443, 10248637), (10248746, 10249143), (10257594, 10257692), (10257948, 10258009), (10259629, 10259705))	1078			Uninf.
NC_023642.1	10247990	10259705	2	-	Parent=gene373;Dbxref=GeneID:103233479,Genbank:XM_007994400.1;Name=XM_007994400.1;gbkey=mRNA;gene=OTUB1;product=OTU deubiquitinase%2C ubiquitin aldehyde binding 1;transcript_id=XM_007994400.1-SP	sp	((10247990, 10248338), (10248443, 10248637), (10248746, 10248830), (10249025, 10249143), (10257594, 10257692), (10257948, 10258009), (10259629, 10259705))	348			2hM
NC_023642.1	10247990	10259705	1	-	Parent=gene373;Dbxref=GeneID:103233479,Genbank:XM_007994400.1;Name=XM_007994400.1;gbkey=mRNA;gene=OTUB1;product=OTU deubiquitinase%2C ubiquitin aldehyde binding 1;transcript_id=XM_007994400.1-SP	sp	((10247990, 10248338), (10248443, 10248637), (10248746, 10249143), (10257594, 10257692), (10257948, 10258009), (10259629, 10259705))	348			2hS
NC_023642.1	10247990	10259705	2	-	Parent=gene373;Dbxref=GeneID:103233479,Genbank:XM_007994400.1;Name=XM_007994400.1;gbkey=mRNA;gene=OTUB1;product=OTU deubiquitinase%2C ubiquitin aldehyde binding 1;transcript_id=XM_007994400.1-SP	sp	((10247990, 10248338), (10248443, 10248637), (10248746, 10248830), (10249025, 10249143), (10257594, 10257692), (10257948, 10258009), (10259629, 10259705))	348			4h1S
NC_023642.1	10247990	10259705	1	-	Parent=gene373;Dbxref=GeneID:103233479,Genbank:XM_007994400.1;Name=XM_007994400.1;gbkey=mRNA;gene=OTUB1;product=OTU deubiquitinase%2C ubiquitin aldehyde binding 1;transcript_id=XM_007994400.1-SP	sp	((10247990, 10248338), (10248443, 10248637), (10248746, 10248830), (10249025, 10249143), (10257594, 10257692), (10257948, 10258009), (10259629, 10259705))	348			4hM
NC_023642.1	10247990	10259705	5	-	Parent=gene373;Dbxref=GeneID:103233479,Genbank:XM_007994400.1;Name=XM_007994400.1;gbkey=mRNA;gene=OTUB1;product=OTU deubiquitinase%2C ubiquitin aldehyde binding 1;transcript_id=XM_007994400.1-SP	sp	((10247990, 10248338), (10248443, 10248637), (10248746, 10248830), (10249025, 10249143), (10257594, 10257692), (10257948, 10258009), (10259629, 10259705))	348			6hS
NC_023642.1	10247990	10259705	1	-	Parent=gene373;Dbxref=GeneID:103233479,Genbank:XM_007994400.1;Name=XM_007994400.1;gbkey=mRNA;gene=OTUB1;product=OTU deubiquitinase%2C ubiquitin aldehyde binding 1;transcript_id=XM_007994400.1-SP	sp	((10247990, 10248338), (10248443, 10248637), (10248746, 10248830), (10249025, 10249143), (10257594, 10257692), (10257948, 10258009), (10259629, 10259705))	348			8h1S
NC_023642.1	10247990	10259705	1	-	Parent=gene373;Dbxref=GeneID:103233479,Genbank:XM_007994400.1;Name=XM_007994400.1;gbkey=mRNA;gene=OTUB1;product=OTU deubiquitinase%2C ubiquitin aldehyde binding 1;transcript_id=XM_007994400.1-SP	sp	((10247990, 10248338), (10248443, 10248637), (10248746, 10248830), (10249025, 10249143), (10257594, 10257692), (10257948, 10258009), (10259629, 10259705))	348			Uninf.
NC_023642.1	10486627	10559672	3	-	Parent=gene383;Dbxref=GeneID:103233675,Genbank:XM_007994797.1;Name=XM_007994797.1;gbkey=mRNA;gene=RTN3;product=reticulon 3%2C transcript variant X5;transcript_id=XM_007994797.1-S-AT	sp/s-at	((10486627, 10488391), (10490704, 10490762), (10493103, 10493149), (10493672, 10493741), (10494166, 10494304), (10499284, 10499491), (10559398, 10559672))	1764	133	1719	2hS
NC_023642.1	10486627	10559672	3	-	Parent=gene383;Dbxref=GeneID:103233675,Genbank:XM_007994797.1;Name=XM_007994797.1;gbkey=mRNA;gene=RTN3;product=reticulon 3%2C transcript variant X5;transcript_id=XM_007994797.1-S-AT	sp/s-at	((10486627, 10488391), (10490704, 10490762), (10493103, 10493149), (10493672, 10493741), (10494166, 10494304), (10499284, 10499491), (10559398, 10559672))	1764	133	1719	3hS
NC_023642.1	10486627	10559672	6	-	Parent=gene383;Dbxref=GeneID:103233675,Genbank:XM_007994797.1;Name=XM_007994797.1;gbkey=mRNA;gene=RTN3;product=reticulon 3%2C transcript variant X5;transcript_id=XM_007994797.1-S-AT	sp/s-at	((10486627, 10488391), (10490704, 10490762), (10493103, 10493149), (10493672, 10493741), (10494166, 10494304), (10499284, 10499491), (10559398, 10559672))	1764	133	1719	6hS
NC_023642.1	10486627	10559672	4	-	Parent=gene383;Dbxref=GeneID:103233675,Genbank:XM_007994797.1;Name=XM_007994797.1;gbkey=mRNA;gene=RTN3;product=reticulon 3%2C transcript variant X5;transcript_id=XM_007994797.1-S-AT	sp/s-at	((10486627, 10488391), (10490704, 10490762), (10493103, 10493149), (10493672, 10493741), (10494166, 10494304), (10499284, 10499491), (10559398, 10559672))	1764	133	1719	8h1S
NC_023642.1	10486627	10559672	1	-	Parent=gene383;Dbxref=GeneID:103233675,Genbank:XM_007994797.1;Name=XM_007994797.1;gbkey=mRNA;gene=RTN3;product=reticulon 3%2C transcript variant X5;transcript_id=XM_007994797.1-S-AT	sp/s-at	((10486627, 10488391), (10490704, 10490762), (10493103, 10493149), (10493672, 10493741), (10494166, 10494304), (10499284, 10499491), (10559398, 10559672))	1764	133	1719	Uninf.
NC_023642.1	10487445	10559672	1	-	Parent=gene383;Dbxref=GeneID:103233675,Genbank:XM_007994797.1;Name=XM_007994797.1;gbkey=mRNA;gene=RTN3;product=reticulon 3%2C transcript variant X5;transcript_id=XM_007994797.1-S-AT	sp/s-at	((10487445, 10488391), (10490704, 10490762), (10493103, 10493149), (10493672, 10493741), (10494166, 10494304), (10499284, 10499491), (10559398, 10559672))	946	133	901	2hS
NC_023642.1	10487445	10559672	1	-	Parent=gene383;Dbxref=GeneID:103233675,Genbank:XM_007994797.1;Name=XM_007994797.1;gbkey=mRNA;gene=RTN3;product=reticulon 3%2C transcript variant X5;transcript_id=XM_007994797.1-S-AT	sp/s-at	((10487445, 10488391), (10490704, 10490762), (10493103, 10493149), (10493672, 10493741), (10494166, 10494304), (10499284, 10499491), (10559398, 10559672))	946	133	901	3hS
NC_023642.1	10487445	10559672	4	-	Parent=gene383;Dbxref=GeneID:103233675,Genbank:XM_007994797.1;Name=XM_007994797.1;gbkey=mRNA;gene=RTN3;product=reticulon 3%2C transcript variant X5;transcript_id=XM_007994797.1-S-AT	sp/s-at	((10487445, 10488391), (10490704, 10490762), (10493103, 10493149), (10493672, 10493741), (10494166, 10494304), (10499284, 10499491), (10559398, 10559672))	946	133	901	6hS
NC_023642.1	10487445	10559672	3	-	Parent=gene383;Dbxref=GeneID:103233675,Genbank:XM_007994797.1;Name=XM_007994797.1;gbkey=mRNA;gene=RTN3;product=reticulon 3%2C transcript variant X5;transcript_id=XM_007994797.1-S-AT	sp/s-at	((10487445, 10488391), (10490704, 10490762), (10493103, 10493149), (10493672, 10493741), (10494166, 10494304), (10499284, 10499491), (10559398, 10559672))	946	133	901	8h1S
NC_023642.1	11140899	11150845	1	-	Parent=gene407;Dbxref=GeneID:103233885,Genbank:XM_007995218.1;Name=XM_007995218.1;gbkey=mRNA;gene=POLR2G;product=polymerase (RNA) II (DNA directed) polypeptide G%2C transcript variant X2;transcript_id=XM_007995218.1-S	sp/s	((11140899, 11141115), (11141336, 11141369), (11141565, 11141636), (11141885, 11141950), (11142057, 11142107), (11149374, 11149533), (11150492, 11150601), (11150736, 11150845))	216	98	203	2hS
NC_023642.1	11140899	11150845	3	-	Parent=gene407;Dbxref=GeneID:103233885,Genbank:XM_007995218.1;Name=XM_007995218.1;gbkey=mRNA;gene=POLR2G;product=polymerase (RNA) II (DNA directed) polypeptide G%2C transcript variant X2;transcript_id=XM_007995218.1-S	sp/s	((11140899, 11141115), (11141336, 11141369), (11141565, 11141636), (11141885, 11141950), (11142057, 11142107), (11149374, 11149533), (11150492, 11150601), (11150736, 11150845))	216	98	203	3hS
NC_023642.1	11140899	11150845	2	-	Parent=gene407;Dbxref=GeneID:103233885,Genbank:XM_007995218.1;Name=XM_007995218.1;gbkey=mRNA;gene=POLR2G;product=polymerase (RNA) II (DNA directed) polypeptide G%2C transcript variant X2;transcript_id=XM_007995218.1-S	sp/s	((11140899, 11141115), (11141336, 11141369), (11141565, 11141636), (11141885, 11141950), (11142057, 11142107), (11149374, 11149533), (11150492, 11150601), (11150736, 11150845))	216	98	203	4h1S
NC_023642.1	11140899	11150845	5	-	Parent=gene407;Dbxref=GeneID:103233885,Genbank:XM_007995209.1;Name=XM_007995209.1;gbkey=mRNA;gene=POLR2G;product=polymerase (RNA) II (DNA directed) polypeptide G%2C transcript variant X1;transcript_id=XM_007995209.1-SP	sp	((11140899, 11141115), (11141336, 11141369), (11141565, 11141636), (11141885, 11141950), (11142057, 11142107), (11149374, 11150601), (11150736, 11150845))	216			6hS
NC_023642.1	11140899	11150845	6	-	Parent=gene407;Dbxref=GeneID:103233885,Genbank:XM_007995218.1;Name=XM_007995218.1;gbkey=mRNA;gene=POLR2G;product=polymerase (RNA) II (DNA directed) polypeptide G%2C transcript variant X2;transcript_id=XM_007995218.1-S	sp/s	((11140899, 11141115), (11141336, 11141369), (11141565, 11141636), (11141885, 11141950), (11142057, 11142107), (11149374, 11149533), (11150492, 11150601), (11150736, 11150845))	216	98	203	6hS
NC_023642.1	11140899	11150845	3	-	Parent=gene407;Dbxref=GeneID:103233885,Genbank:XM_007995218.1;Name=XM_007995218.1;gbkey=mRNA;gene=POLR2G;product=polymerase (RNA) II (DNA directed) polypeptide G%2C transcript variant X2;transcript_id=XM_007995218.1-S	sp/s	((11140899, 11141115), (11141336, 11141369), (11141565, 11141636), (11141885, 11141950), (11142057, 11142107), (11149374, 11149533), (11150492, 11150601), (11150736, 11150845))	216	98	203	8h1S
NC_023642.1	11327099	11339372	1	+	Parent=gene428;Dbxref=GeneID:103234055,Genbank:XM_007995558.1;Name=XM_007995558.1;gbkey=mRNA;gene=EEF1G;product=eukaryotic translation elongation factor 1 gamma;transcript_id=XM_007995558.1-S	sp/s	((11327099, 11327129), (11328209, 11328367), (11329060, 11329123), (11329275, 11329417), (11329817, 11329960), (11333438, 11333567), (11333962, 11334166), (11338517, 11338689), (11338780, 11338904), (11339136, 11339372))	30	19	78	1hM
NC_023642.1	11327099	11339372	8	+	Parent=gene428;Dbxref=GeneID:103234055,Genbank:XM_007995558.1;Name=XM_007995558.1;gbkey=mRNA;gene=EEF1G;product=eukaryotic translation elongation factor 1 gamma;transcript_id=XM_007995558.1-S	sp/s	((11327099, 11327129), (11328209, 11328367), (11329060, 11329123), (11329275, 11329417), (11329817, 11329960), (11333438, 11333567), (11333962, 11334166), (11338517, 11338689), (11338780, 11338904), (11339136, 11339372))	30	19	78	2hM
NC_023642.1	11327099	11339372	9	+	Parent=gene428;Dbxref=GeneID:103234055,Genbank:XM_007995558.1;Name=XM_007995558.1;gbkey=mRNA;gene=EEF1G;product=eukaryotic translation elongation factor 1 gamma;transcript_id=XM_007995558.1-S	sp/s	((11327099, 11327129), (11328209, 11328367), (11329060, 11329123), (11329275, 11329417), (11329817, 11329960), (11333438, 11333567), (11333962, 11334166), (11338517, 11338689), (11338780, 11338904), (11339136, 11339372))	30	19	78	2hS
NC_023642.1	11327099	11339372	2	+	Parent=gene428;Dbxref=GeneID:103234055,Genbank:XM_007995558.1;Name=XM_007995558.1;gbkey=mRNA;gene=EEF1G;product=eukaryotic translation elongation factor 1 gamma;transcript_id=XM_007995558.1-S	sp/s	((11327099, 11327129), (11328209, 11328367), (11329060, 11329123), (11329275, 11329417), (11329817, 11329960), (11333438, 11333567), (11333962, 11334166), (11338517, 11338689), (11338780, 11338904), (11339136, 11339372))	30	19	78	3hM
NC_023642.1	11327099	11339372	22	+	Parent=gene428;Dbxref=GeneID:103234055,Genbank:XM_007995558.1;Name=XM_007995558.1;gbkey=mRNA;gene=EEF1G;product=eukaryotic translation elongation factor 1 gamma;transcript_id=XM_007995558.1-S	sp/s	((11327099, 11327129), (11328209, 11328367), (11329060, 11329123), (11329275, 11329417), (11329817, 11329960), (11333438, 11333567), (11333962, 11334166), (11338517, 11338689), (11338780, 11338904), (11339136, 11339372))	30	19	78	3hS
NC_023642.1	11327099	11339372	8	+	Parent=gene428;Dbxref=GeneID:103234055,Genbank:XM_007995558.1;Name=XM_007995558.1;gbkey=mRNA;gene=EEF1G;product=eukaryotic translation elongation factor 1 gamma;transcript_id=XM_007995558.1-S	sp/s	((11327099, 11327129), (11328209, 11328367), (11329060, 11329123), (11329275, 11329417), (11329817, 11329960), (11333438, 11333567), (11333962, 11334166), (11338517, 11338689), (11338780, 11338904), (11339136, 11339372))	30	19	78	4h1S
NC_023642.1	11327099	11339372	3	+	Parent=gene428;Dbxref=GeneID:103234055,Genbank:XM_007995558.1;Name=XM_007995558.1;gbkey=mRNA;gene=EEF1G;product=eukaryotic translation elongation factor 1 gamma;transcript_id=XM_007995558.1-S	sp/s	((11327099, 11327129), (11328209, 11328367), (11329060, 11329123), (11329275, 11329417), (11329817, 11329960), (11333438, 11333567), (11333962, 11334166), (11338517, 11338689), (11338780, 11338904), (11339136, 11339372))	30	19	78	4hM
NC_023642.1	11327099	11339372	1	+	Parent=gene428;Dbxref=GeneID:103234055,Genbank:XM_007995558.1;Name=XM_007995558.1;gbkey=mRNA;gene=EEF1G;product=eukaryotic translation elongation factor 1 gamma;transcript_id=XM_007995558.1-S	sp/s	((11327099, 11327129), (11328209, 11328367), (11329060, 11329123), (11329275, 11329417), (11329817, 11329960), (11333438, 11333567), (11333962, 11334166), (11338517, 11338689), (11338780, 11338904), (11339136, 11339372))	30	19	78	6hM
NC_023642.1	11327099	11339372	24	+	Parent=gene428;Dbxref=GeneID:103234055,Genbank:XM_007995558.1;Name=XM_007995558.1;gbkey=mRNA;gene=EEF1G;product=eukaryotic translation elongation factor 1 gamma;transcript_id=XM_007995558.1-S	sp/s	((11327099, 11327129), (11328209, 11328367), (11329060, 11329123), (11329275, 11329417), (11329817, 11329960), (11333438, 11333567), (11333962, 11334166), (11338517, 11338689), (11338780, 11338904), (11339136, 11339372))	30	19	78	6hS
NC_023642.1	11327099	11339372	30	+	Parent=gene428;Dbxref=GeneID:103234055,Genbank:XM_007995558.1;Name=XM_007995558.1;gbkey=mRNA;gene=EEF1G;product=eukaryotic translation elongation factor 1 gamma;transcript_id=XM_007995558.1-S	sp/s	((11327099, 11327129), (11328209, 11328367), (11329060, 11329123), (11329275, 11329417), (11329817, 11329960), (11333438, 11333567), (11333962, 11334166), (11338517, 11338689), (11338780, 11338904), (11339136, 11339372))	30	19	78	8h1S
NC_023642.1	11327099	11339372	10	+	Parent=gene428;Dbxref=GeneID:103234055,Genbank:XM_007995558.1;Name=XM_007995558.1;gbkey=mRNA;gene=EEF1G;product=eukaryotic translation elongation factor 1 gamma;transcript_id=XM_007995558.1-S	sp/s	((11327099, 11327129), (11328209, 11328367), (11329060, 11329123), (11329275, 11329417), (11329817, 11329960), (11333438, 11333567), (11333962, 11334166), (11338517, 11338689), (11338780, 11338904), (11339136, 11339372))	30	19	78	Uninf.
NC_023642.1	11837902	11840955	4	+	Parent=gene444;Dbxref=GeneID:103241960,Genbank:XM_008009584.1;Name=XM_008009584.1;Note=The sequence of the model RefSeq transcript was modified relative to this genomic sequence to represent the inferred CDS: inserted 2 bases in 1 codon;exception=unclassified transcription discrepancy;gbkey=mRNA;gene=FTH1;product=ferritin%2C heavy polypeptide 1;transcript_id=XM_008009584.1-SP	sp	((11837902, 11838222), (11839996, 11840142), (11840403, 11840528), (11840620, 11840955))	926			1hM
NC_023642.1	11837902	11840955	19	+	Parent=gene444;Dbxref=GeneID:103241960,Genbank:XM_008009584.1;Name=XM_008009584.1;Note=The sequence of the model RefSeq transcript was modified relative to this genomic sequence to represent the inferred CDS: inserted 2 bases in 1 codon;exception=unclassified transcription discrepancy;gbkey=mRNA;gene=FTH1;product=ferritin%2C heavy polypeptide 1;transcript_id=XM_008009584.1-SP	sp	((11837902, 11838222), (11839996, 11840142), (11840403, 11840528), (11840620, 11840955))	926			2hM
NC_023642.1	11837902	11840955	15	+	Parent=gene444;Dbxref=GeneID:103241960,Genbank:XM_008009584.1;Name=XM_008009584.1;Note=The sequence of the model RefSeq transcript was modified relative to this genomic sequence to represent the inferred CDS: inserted 2 bases in 1 codon;exception=unclassified transcription discrepancy;gbkey=mRNA;gene=FTH1;product=ferritin%2C heavy polypeptide 1;transcript_id=XM_008009584.1-SP	sp	((11837902, 11838222), (11839996, 11840142), (11840403, 11840528), (11840620, 11840955))	926			2hS
NC_023642.1	11837902	11840955	4	+	Parent=gene444;Dbxref=GeneID:103241960,Genbank:XM_008009584.1;Name=XM_008009584.1;Note=The sequence of the model RefSeq transcript was modified relative to this genomic sequence to represent the inferred CDS: inserted 2 bases in 1 codon;exception=unclassified transcription discrepancy;gbkey=mRNA;gene=FTH1;product=ferritin%2C heavy polypeptide 1;transcript_id=XM_008009584.1-SP	sp	((11837902, 11838222), (11839996, 11840142), (11840403, 11840528), (11840620, 11840955))	926			3hM
NC_023642.1	11837902	11840955	14	+	Parent=gene444;Dbxref=GeneID:103241960,Genbank:XM_008009584.1;Name=XM_008009584.1;Note=The sequence of the model RefSeq transcript was modified relative to this genomic sequence to represent the inferred CDS: inserted 2 bases in 1 codon;exception=unclassified transcription discrepancy;gbkey=mRNA;gene=FTH1;product=ferritin%2C heavy polypeptide 1;transcript_id=XM_008009584.1-SP	sp	((11837902, 11838222), (11839996, 11840142), (11840403, 11840528), (11840620, 11840955))	926			3hS
NC_023642.1	11837902	11840955	9	+	Parent=gene444;Dbxref=GeneID:103241960,Genbank:XM_008009584.1;Name=XM_008009584.1;Note=The sequence of the model RefSeq transcript was modified relative to this genomic sequence to represent the inferred CDS: inserted 2 bases in 1 codon;exception=unclassified transcription discrepancy;gbkey=mRNA;gene=FTH1;product=ferritin%2C heavy polypeptide 1;transcript_id=XM_008009584.1-SP	sp	((11837902, 11838222), (11839996, 11840142), (11840403, 11840528), (11840620, 11840955))	926			4h1S
NC_023642.1	11837902	11840955	10	+	Parent=gene444;Dbxref=GeneID:103241960,Genbank:XM_008009584.1;Name=XM_008009584.1;Note=The sequence of the model RefSeq transcript was modified relative to this genomic sequence to represent the inferred CDS: inserted 2 bases in 1 codon;exception=unclassified transcription discrepancy;gbkey=mRNA;gene=FTH1;product=ferritin%2C heavy polypeptide 1;transcript_id=XM_008009584.1-SP	sp	((11837902, 11838222), (11839996, 11840142), (11840403, 11840528), (11840620, 11840955))	926			4hM
NC_023642.1	11837902	11840955	11	+	Parent=gene444;Dbxref=GeneID:103241960,Genbank:XM_008009584.1;Name=XM_008009584.1;Note=The sequence of the model RefSeq transcript was modified relative to this genomic sequence to represent the inferred CDS: inserted 2 bases in 1 codon;exception=unclassified transcription discrepancy;gbkey=mRNA;gene=FTH1;product=ferritin%2C heavy polypeptide 1;transcript_id=XM_008009584.1-SP	sp	((11837902, 11838222), (11839996, 11840142), (11840403, 11840528), (11840620, 11840955))	926			6hM
NC_023642.1	11837902	11840955	18	+	Parent=gene444;Dbxref=GeneID:103241960,Genbank:XM_008009584.1;Name=XM_008009584.1;Note=The sequence of the model RefSeq transcript was modified relative to this genomic sequence to represent the inferred CDS: inserted 2 bases in 1 codon;exception=unclassified transcription discrepancy;gbkey=mRNA;gene=FTH1;product=ferritin%2C heavy polypeptide 1;transcript_id=XM_008009584.1-SP	sp	((11837902, 11838222), (11839996, 11840142), (11840403, 11840528), (11840620, 11840955))	926			6hS
NC_023642.1	11837902	11840955	18	+	Parent=gene444;Dbxref=GeneID:103241960,Genbank:XM_008009584.1;Name=XM_008009584.1;Note=The sequence of the model RefSeq transcript was modified relative to this genomic sequence to represent the inferred CDS: inserted 2 bases in 1 codon;exception=unclassified transcription discrepancy;gbkey=mRNA;gene=FTH1;product=ferritin%2C heavy polypeptide 1;transcript_id=XM_008009584.1-SP	sp	((11837902, 11838222), (11839996, 11840142), (11840403, 11840528), (11840620, 11840955))	926			8h1S
NC_023642.1	11837902	11840955	3	+	Parent=gene444;Dbxref=GeneID:103241960,Genbank:XM_008009584.1;Name=XM_008009584.1;Note=The sequence of the model RefSeq transcript was modified relative to this genomic sequence to represent the inferred CDS: inserted 2 bases in 1 codon;exception=unclassified transcription discrepancy;gbkey=mRNA;gene=FTH1;product=ferritin%2C heavy polypeptide 1;transcript_id=XM_008009584.1-SP	sp	((11837902, 11838222), (11839996, 11840142), (11840403, 11840528), (11840620, 11840955))	926			8hM
NC_023642.1	11837902	11840955	13	+	Parent=gene444;Dbxref=GeneID:103241960,Genbank:XM_008009584.1;Name=XM_008009584.1;Note=The sequence of the model RefSeq transcript was modified relative to this genomic sequence to represent the inferred CDS: inserted 2 bases in 1 codon;exception=unclassified transcription discrepancy;gbkey=mRNA;gene=FTH1;product=ferritin%2C heavy polypeptide 1;transcript_id=XM_008009584.1-SP	sp	((11837902, 11838222), (11839996, 11840142), (11840403, 11840528), (11840620, 11840955))	926			Uninf.
NC_023642.1	12924736	12934484	27	-	Parent=gene483;Dbxref=GeneID:103234583,Genbank:XM_007996568.1;Name=XM_007996568.1;gbkey=mRNA;gene=TMEM109;product=transmembrane protein 109;transcript_id=XM_007996568.1-SP	sp	((12924736, 12927292), (12928411, 12928655), (12934392, 12934484))	2556			2hS
NC_023642.1	12924736	12934484	2	-	Parent=gene483;Dbxref=GeneID:103234583,Genbank:XM_007996568.1;Name=XM_007996568.1;gbkey=mRNA;gene=TMEM109;product=transmembrane protein 109;transcript_id=XM_007996568.1-S	sp/s	((12924736, 12926406), (12927190, 12927292), (12928411, 12928655), (12934392, 12934484))	1670	8	1279	2hS
NC_023642.1	12924736	12934484	1	-	Parent=gene483;Dbxref=GeneID:103234583,Genbank:XM_007996568.1;Name=XM_007996568.1;gbkey=mRNA;gene=TMEM109;product=transmembrane protein 109;transcript_id=XM_007996568.1-S	sp/s	((12924736, 12926406), (12927190, 12927292), (12928411, 12928655), (12934392, 12934484))	1670	8	1279	3hS
NC_023642.1	12924736	12934484	5	-	Parent=gene483;Dbxref=GeneID:103234583,Genbank:XM_007996568.1;Name=XM_007996568.1;gbkey=mRNA;gene=TMEM109;product=transmembrane protein 109;transcript_id=XM_007996568.1-S	sp/s	((12924736, 12926406), (12927190, 12927292), (12928411, 12928655), (12934392, 12934484))	1670	8	1279	6hS
NC_023642.1	12924736	12934484	13	-	Parent=gene483;Dbxref=GeneID:103234583,Genbank:XM_007996568.1;Name=XM_007996568.1;gbkey=mRNA;gene=TMEM109;product=transmembrane protein 109;transcript_id=XM_007996568.1-S	sp/s	((12924736, 12926406), (12927190, 12927292), (12928411, 12928655), (12934392, 12934484))	1670	8	1279	8h1S
NC_023642.1	12924736	12934484	1	-	Parent=gene483;Dbxref=GeneID:103234583,Genbank:XM_007996568.1;Name=XM_007996568.1;gbkey=mRNA;gene=TMEM109;product=transmembrane protein 109;transcript_id=XM_007996568.1-S	sp/s	((12924736, 12926406), (12927190, 12927292), (12928411, 12928655), (12934392, 12934484))	1670	8	1279	Uninf.
NC_023642.1	15487432	15488961	1	-	Parent=gene589;Dbxref=GeneID:103235310,Genbank:XM_007998159.1;Name=XM_007998159.1;gbkey=mRNA;gene=C1H11orf31;product=chromosome 1 open reading frame%2C human C11orf31;transcript_id=XM_007998159.1-S	sp/s	((15487432, 15487604), (15488218, 15488348), (15488492, 15488637), (15488727, 15488961))	302	113	202	1hM
NC_023642.1	15487432	15488961	1	-	Parent=gene589;Dbxref=GeneID:103235310,Genbank:XM_007998159.1;Name=XM_007998159.1;gbkey=mRNA;gene=C1H11orf31;product=chromosome 1 open reading frame%2C human C11orf31;transcript_id=XM_007998159.1-S	sp/s	((15487432, 15487604), (15488218, 15488348), (15488492, 15488637), (15488727, 15488961))	302	113	202	2hM
NC_023642.1	15487432	15488961	1	-	Parent=gene589;Dbxref=GeneID:103235310,Genbank:XM_007998159.1;Name=XM_007998159.1;gbkey=mRNA;gene=C1H11orf31;product=chromosome 1 open reading frame%2C human C11orf31;transcript_id=XM_007998159.1-S	sp/s	((15487432, 15487604), (15488218, 15488348), (15488492, 15488637), (15488727, 15488961))	302	113	202	2hS
NC_023642.1	15487432	15488961	2	-	Parent=gene589;Dbxref=GeneID:103235310,Genbank:XM_007998159.1;Name=XM_007998159.1;gbkey=mRNA;gene=C1H11orf31;product=chromosome 1 open reading frame%2C human C11orf31;transcript_id=XM_007998159.1-S	sp/s	((15487432, 15487604), (15488218, 15488348), (15488492, 15488637), (15488727, 15488961))	302	113	202	3hS
NC_023642.1	15487432	15488961	1	-	Parent=gene589;Dbxref=GeneID:103235310,Genbank:XM_007998159.1;Name=XM_007998159.1;gbkey=mRNA;gene=C1H11orf31;product=chromosome 1 open reading frame%2C human C11orf31;transcript_id=XM_007998159.1-S	sp/s	((15487432, 15487604), (15488218, 15488348), (15488492, 15488637), (15488727, 15488961))	302	113	202	8h1S
NC_023642.1	15487432	15488961	1	-	Parent=gene589;Dbxref=GeneID:103235310,Genbank:XM_007998159.1;Name=XM_007998159.1;gbkey=mRNA;gene=C1H11orf31;product=chromosome 1 open reading frame%2C human C11orf31;transcript_id=XM_007998159.1-S	sp/s	((15487432, 15487604), (15488218, 15488348), (15488492, 15488637), (15488727, 15488961))	302	113	202	8hM
NC_023642.1	15487432	15488961	1	-	Parent=gene589;Dbxref=GeneID:103235310,Genbank:XM_007998159.1;Name=XM_007998159.1;gbkey=mRNA;gene=C1H11orf31;product=chromosome 1 open reading frame%2C human C11orf31;transcript_id=XM_007998159.1-S	sp/s	((15487432, 15487604), (15488218, 15488348), (15488492, 15488637), (15488727, 15488961))	302	113	202	12hM
NC_023642.1	18223857	18224299	11	+	Parent=rna1566;Dbxref=GeneID:103236258,Genbank:XM_007999801.1;gbkey=mRNA;gene=LOC103236258;product=60S ribosomal protein L41;transcript_id=XM_007999801.1-S-AT2	s/at	((18223857, 18224299),)	442	42	323	1hM
NC_023642.1	18223857	18224299	64	+	Parent=rna1566;Dbxref=GeneID:103236258,Genbank:XM_007999801.1;gbkey=mRNA;gene=LOC103236258;product=60S ribosomal protein L41;transcript_id=XM_007999801.1-S-AT2	s/at	((18223857, 18224299),)	442	42	323	2hM
NC_023642.1	18223857	18224299	12	+	Parent=rna1566;Dbxref=GeneID:103236258,Genbank:XM_007999801.1;gbkey=mRNA;gene=LOC103236258;product=60S ribosomal protein L41;transcript_id=XM_007999801.1-S-AT2	s/at	((18223857, 18224299),)	442	42	323	2hS
NC_023642.1	18223857	18224299	11	+	Parent=rna1566;Dbxref=GeneID:103236258,Genbank:XM_007999801.1;gbkey=mRNA;gene=LOC103236258;product=60S ribosomal protein L41;transcript_id=XM_007999801.1-S-AT2	s/at	((18223857, 18224299),)	442	42	323	3hM
NC_023642.1	18223857	18224299	70	+	Parent=rna1566;Dbxref=GeneID:103236258,Genbank:XM_007999801.1;gbkey=mRNA;gene=LOC103236258;product=60S ribosomal protein L41;transcript_id=XM_007999801.1-S-AT2	s/at	((18223857, 18224299),)	442	42	323	3hS
NC_023642.1	18223857	18224299	28	+	Parent=rna1566;Dbxref=GeneID:103236258,Genbank:XM_007999801.1;gbkey=mRNA;gene=LOC103236258;product=60S ribosomal protein L41;transcript_id=XM_007999801.1-S-AT2	s/at	((18223857, 18224299),)	442	42	323	4h1S
NC_023642.1	18223857	18224299	32	+	Parent=rna1566;Dbxref=GeneID:103236258,Genbank:XM_007999801.1;gbkey=mRNA;gene=LOC103236258;product=60S ribosomal protein L41;transcript_id=XM_007999801.1-S-AT2	s/at	((18223857, 18224299),)	442	42	323	4hM
NC_023642.1	18223857	18224299	20	+	Parent=rna1566;Dbxref=GeneID:103236258,Genbank:XM_007999801.1;gbkey=mRNA;gene=LOC103236258;product=60S ribosomal protein L41;transcript_id=XM_007999801.1-S-AT2	s/at	((18223857, 18224299),)	442	42	323	6hM
NC_023642.1	18223857	18224299	73	+	Parent=rna1566;Dbxref=GeneID:103236258,Genbank:XM_007999801.1;gbkey=mRNA;gene=LOC103236258;product=60S ribosomal protein L41;transcript_id=XM_007999801.1-S-AT2	s/at	((18223857, 18224299),)	442	42	323	6hS
NC_023642.1	18223857	18224299	73	+	Parent=rna1566;Dbxref=GeneID:103236258,Genbank:XM_007999801.1;gbkey=mRNA;gene=LOC103236258;product=60S ribosomal protein L41;transcript_id=XM_007999801.1-S-AT2	s/at	((18223857, 18224299),)	442	42	323	8h1S
NC_023642.1	18223857	18224299	8	+	Parent=rna1566;Dbxref=GeneID:103236258,Genbank:XM_007999801.1;gbkey=mRNA;gene=LOC103236258;product=60S ribosomal protein L41;transcript_id=XM_007999801.1-S-AT2	s/at	((18223857, 18224299),)	442	42	323	8hM
NC_023642.1	18223857	18224299	4	+	Parent=rna1566;Dbxref=GeneID:103236258,Genbank:XM_007999801.1;gbkey=mRNA;gene=LOC103236258;product=60S ribosomal protein L41;transcript_id=XM_007999801.1-S-AT2	s/at	((18223857, 18224299),)	442	42	323	12hM
NC_023642.1	18223857	18224299	29	+	Parent=rna1566;Dbxref=GeneID:103236258,Genbank:XM_007999801.1;gbkey=mRNA;gene=LOC103236258;product=60S ribosomal protein L41;transcript_id=XM_007999801.1-S-AT2	s/at	((18223857, 18224299),)	442	42	323	Uninf.
NC_023642.1	18945386	18947470	1	-	Parent=gene709;Dbxref=GeneID:103236472,Genbank:XM_008000187.1;Name=XM_008000187.1;gbkey=mRNA;gene=MDK;product=midkine (neurite growth-promoting factor 2)%2C transcript variant X2;transcript_id=XM_008000187.1-S-AT	sp/s-at	((18945386, 18945724), (18946449, 18946610), (18946731, 18946898), (18947059, 18947135), (18947427, 18947470))	338	1	313	2hS
NC_023642.1	18945386	18947470	1	-	Parent=gene709;Dbxref=GeneID:103236472,Genbank:XM_008000187.1;Name=XM_008000187.1;gbkey=mRNA;gene=MDK;product=midkine (neurite growth-promoting factor 2)%2C transcript variant X2;transcript_id=XM_008000187.1-S-AT	sp/s-at	((18945386, 18945724), (18946449, 18946610), (18946731, 18946898), (18947059, 18947135), (18947427, 18947470))	338	1	313	3hS
NC_023642.1	18945386	18947470	1	-	Parent=gene709;Dbxref=GeneID:103236472,Genbank:XM_008000187.1;Name=XM_008000187.1;gbkey=mRNA;gene=MDK;product=midkine (neurite growth-promoting factor 2)%2C transcript variant X2;transcript_id=XM_008000187.1-S-AT	sp/s-at	((18945386, 18945724), (18946449, 18946610), (18946731, 18946898), (18947059, 18947135), (18947427, 18947470))	338	1	313	4h1S
NC_023642.1	18945386	18947470	5	-	Parent=gene709;Dbxref=GeneID:103236472,Genbank:XM_008000187.1;Name=XM_008000187.1;gbkey=mRNA;gene=MDK;product=midkine (neurite growth-promoting factor 2)%2C transcript variant X2;transcript_id=XM_008000187.1-S-AT	sp/s-at	((18945386, 18945724), (18946449, 18946610), (18946731, 18946898), (18947059, 18947135), (18947427, 18947470))	338	1	313	6hS
NC_023642.1	18945386	18947470	4	-	Parent=gene709;Dbxref=GeneID:103236472,Genbank:XM_008000187.1;Name=XM_008000187.1;gbkey=mRNA;gene=MDK;product=midkine (neurite growth-promoting factor 2)%2C transcript variant X2;transcript_id=XM_008000187.1-S-AT	sp/s-at	((18945386, 18945724), (18946449, 18946610), (18946731, 18946898), (18947059, 18947135), (18947427, 18947470))	338	1	313	8h1S
NC_023642.1	28957649	28972057	1	+	Parent=gene832;Dbxref=GeneID:103237568,Genbank:XM_008001794.1;Name=XM_008001794.1;gbkey=mRNA;gene=COMMD9;product=COMM domain containing 9%2C transcript variant X3;transcript_id=XM_008001794.1-S-AT	sp/s-at	((28957649, 28957711), (28965093, 28965218), (28967645, 28967784), (28969120, 28969154), (28969933, 28970036), (28971250, 28972057))	62	12	807	1hM
NC_023642.1	28957649	28972057	1	+	Parent=gene832;Dbxref=GeneID:103237568,Genbank:XM_008001794.1;Name=XM_008001794.1;gbkey=mRNA;gene=COMMD9;product=COMM domain containing 9%2C transcript variant X3;transcript_id=XM_008001794.1-S-AT	sp/s-at	((28957649, 28957711), (28965093, 28965218), (28967645, 28967784), (28969120, 28969154), (28969933, 28970036), (28971250, 28972057))	62	12	807	2hM
NC_023642.1	28957649	28972057	2	+	Parent=gene832;Dbxref=GeneID:103237568,Genbank:XM_008001794.1;Name=XM_008001794.1;gbkey=mRNA;gene=COMMD9;product=COMM domain containing 9%2C transcript variant X3;transcript_id=XM_008001794.1-S-AT	sp/s-at	((28957649, 28957711), (28965093, 28965218), (28967645, 28967784), (28969120, 28969154), (28969933, 28970036), (28971250, 28972057))	62	12	807	2hS
NC_023642.1	28957649	28972057	1	+	Parent=gene832;Dbxref=GeneID:103237568,Genbank:XM_008001794.1;Name=XM_008001794.1;gbkey=mRNA;gene=COMMD9;product=COMM domain containing 9%2C transcript variant X3;transcript_id=XM_008001794.1-S-AT	sp/s-at	((28957649, 28957711), (28965093, 28965218), (28967645, 28967784), (28969120, 28969154), (28969933, 28970036), (28971250, 28972057))	62	12	807	3hS
NC_023642.1	28957649	28972057	1	+	Parent=gene832;Dbxref=GeneID:103237568,Genbank:XM_008001794.1;Name=XM_008001794.1;gbkey=mRNA;gene=COMMD9;product=COMM domain containing 9%2C transcript variant X3;transcript_id=XM_008001794.1-S-AT	sp/s-at	((28957649, 28957711), (28965093, 28965218), (28967645, 28967784), (28969120, 28969154), (28969933, 28970036), (28971250, 28972057))	62	12	807	4h1S
NC_023642.1	28957649	28972057	2	+	Parent=gene832;Dbxref=GeneID:103237568,Genbank:XM_008001794.1;Name=XM_008001794.1;gbkey=mRNA;gene=COMMD9;product=COMM domain containing 9%2C transcript variant X3;transcript_id=XM_008001794.1-S-AT	sp/s-at	((28957649, 28957711), (28965093, 28965218), (28967645, 28967784), (28969120, 28969154), (28969933, 28970036), (28971250, 28972057))	62	12	807	6hS
NC_023642.1	28957649	28972057	1	+	Parent=gene832;Dbxref=GeneID:103237568,Genbank:XM_008001794.1;Name=XM_008001794.1;gbkey=mRNA;gene=COMMD9;product=COMM domain containing 9%2C transcript variant X3;transcript_id=XM_008001794.1-S-AT	sp/s-at	((28957649, 28957711), (28965093, 28965218), (28967645, 28967784), (28969120, 28969154), (28969933, 28970036), (28971250, 28972057))	62	12	807	8h1S
NC_023642.1	30039863	30132349	1	-	Parent=gene854;Dbxref=GeneID:103237736,Genbank:XM_008002158.1;Name=XM_008002158.1;gbkey=mRNA;gene=CD44;product=CD44 molecule (Indian blood group)%2C transcript variant X19;transcript_id=XM_008002158.1-S	sp/s	((30039863, 30043135), (30049956, 30050034), (30052357, 30052428), (30056871, 30056933), (30082403, 30082633), (30085547, 30085615), (30091620, 30091753), (30095258, 30095423), (30132153, 30132349))	3272	130	3068	2hS
NC_023642.1	30039863	30132349	8	-	Parent=gene854;Dbxref=GeneID:103237736,Genbank:XM_008002158.1;Name=XM_008002158.1;gbkey=mRNA;gene=CD44;product=CD44 molecule (Indian blood group)%2C transcript variant X19;transcript_id=XM_008002158.1-S	sp/s	((30039863, 30043135), (30049956, 30050034), (30052357, 30052428), (30056871, 30056933), (30082403, 30082633), (30085547, 30085615), (30091620, 30091753), (30095258, 30095423), (30132153, 30132349))	3272	130	3068	6hS
NC_023642.1	30039863	30132349	11	-	Parent=gene854;Dbxref=GeneID:103237736,Genbank:XM_008002158.1;Name=XM_008002158.1;gbkey=mRNA;gene=CD44;product=CD44 molecule (Indian blood group)%2C transcript variant X19;transcript_id=XM_008002158.1-S	sp/s	((30039863, 30043135), (30049956, 30050034), (30052357, 30052428), (30056871, 30056933), (30082403, 30082633), (30085547, 30085615), (30091620, 30091753), (30095258, 30095423), (30132153, 30132349))	3272	130	3068	8h1S
NC_023642.1	30042220	30132349	1	-	Parent=gene854;Dbxref=GeneID:103237736,Genbank:XM_008002158.1;Name=XM_008002158.1;gbkey=mRNA;gene=CD44;product=CD44 molecule (Indian blood group)%2C transcript variant X19;transcript_id=XM_008002158.1-S-AT	sp/s-at	((30042220, 30043135), (30049956, 30050034), (30052357, 30052428), (30056871, 30056933), (30082403, 30082633), (30085547, 30085615), (30091620, 30091753), (30095258, 30095423), (30132153, 30132349))	915	130	711	3hM
NC_023642.1	30042220	30132349	4	-	Parent=gene854;Dbxref=GeneID:103237736,Genbank:XM_008002158.1;Name=XM_008002158.1;gbkey=mRNA;gene=CD44;product=CD44 molecule (Indian blood group)%2C transcript variant X19;transcript_id=XM_008002158.1-S-AT	sp/s-at	((30042220, 30043135), (30049956, 30050034), (30052357, 30052428), (30056871, 30056933), (30082403, 30082633), (30085547, 30085615), (30091620, 30091753), (30095258, 30095423), (30132153, 30132349))	915	130	711	3hS
NC_023642.1	30042220	30132349	4	-	Parent=gene854;Dbxref=GeneID:103237736,Genbank:XM_008002158.1;Name=XM_008002158.1;gbkey=mRNA;gene=CD44;product=CD44 molecule (Indian blood group)%2C transcript variant X19;transcript_id=XM_008002158.1-S-AT	sp/s-at	((30042220, 30043135), (30049956, 30050034), (30052357, 30052428), (30056871, 30056933), (30082403, 30082633), (30085547, 30085615), (30091620, 30091753), (30095258, 30095423), (30132153, 30132349))	915	130	711	6hS
NC_023642.1	30042220	30132349	3	-	Parent=gene854;Dbxref=GeneID:103237736,Genbank:XM_008002158.1;Name=XM_008002158.1;gbkey=mRNA;gene=CD44;product=CD44 molecule (Indian blood group)%2C transcript variant X19;transcript_id=XM_008002158.1-S-AT	sp/s-at	((30042220, 30043135), (30049956, 30050034), (30052357, 30052428), (30056871, 30056933), (30082403, 30082633), (30085547, 30085615), (30091620, 30091753), (30095258, 30095423), (30132153, 30132349))	915	130	711	8h1S
NC_023642.1	30042220	30132349	3	-	Parent=gene854;Dbxref=GeneID:103237736,Genbank:XM_008002158.1;Name=XM_008002158.1;gbkey=mRNA;gene=CD44;product=CD44 molecule (Indian blood group)%2C transcript variant X19;transcript_id=XM_008002158.1-S-AT	sp/s-at	((30042220, 30043135), (30049956, 30050034), (30052357, 30052428), (30056871, 30056933), (30082403, 30082633), (30085547, 30085615), (30091620, 30091753), (30095258, 30095423), (30132153, 30132349))	915	130	711	Uninf.
NC_023642.1	31547918	31570711	2	+	Parent=gene877;Dbxref=GeneID:103237990,Genbank:XM_008002479.1;Name=XM_008002479.1;gbkey=mRNA;gene=CD59;product=CD59 molecule%2C complement regulatory protein%2C transcript variant X2;transcript_id=XM_008002479.1-S-AT	sp/s-at	((31547918, 31547958), (31558018, 31558102), (31563341, 31563442), (31570370, 31570711))	124	58	130	2hM
NC_023642.1	31547918	31570711	8	+	Parent=gene877;Dbxref=GeneID:103237990,Genbank:XM_008002479.1;Name=XM_008002479.1;gbkey=mRNA;gene=CD59;product=CD59 molecule%2C complement regulatory protein%2C transcript variant X2;transcript_id=XM_008002479.1-S-AT	sp/s-at	((31547918, 31547958), (31558018, 31558102), (31563341, 31563442), (31570370, 31570711))	124	58	130	3hS
NC_023642.1	31547918	31570711	4	+	Parent=gene877;Dbxref=GeneID:103237990,Genbank:XM_008002479.1;Name=XM_008002479.1;gbkey=mRNA;gene=CD59;product=CD59 molecule%2C complement regulatory protein%2C transcript variant X2;transcript_id=XM_008002479.1-S-AT	sp/s-at	((31547918, 31547958), (31558018, 31558102), (31563341, 31563442), (31570370, 31570711))	124	58	130	4h1S
NC_023642.1	31547918	31570711	2	+	Parent=gene877;Dbxref=GeneID:103237990,Genbank:XM_008002479.1;Name=XM_008002479.1;gbkey=mRNA;gene=CD59;product=CD59 molecule%2C complement regulatory protein%2C transcript variant X2;transcript_id=XM_008002479.1-S-AT	sp/s-at	((31547918, 31547958), (31558018, 31558102), (31563341, 31563442), (31570370, 31570711))	124	58	130	6hM
NC_023642.1	31547918	31570711	5	+	Parent=gene877;Dbxref=GeneID:103237990,Genbank:XM_008002479.1;Name=XM_008002479.1;gbkey=mRNA;gene=CD59;product=CD59 molecule%2C complement regulatory protein%2C transcript variant X2;transcript_id=XM_008002479.1-S-AT	sp/s-at	((31547918, 31547958), (31558018, 31558102), (31563341, 31563442), (31570370, 31570711))	124	58	130	6hS
NC_023642.1	31547918	31570711	1	+	Parent=gene877;Dbxref=GeneID:103237990,Genbank:XM_008002479.1;Name=XM_008002479.1;gbkey=mRNA;gene=CD59;product=CD59 molecule%2C complement regulatory protein%2C transcript variant X2;transcript_id=XM_008002479.1-S-AT	sp/s-at	((31547918, 31547958), (31558018, 31558102), (31563341, 31563442), (31570370, 31570711))	124	58	130	8h1S
NC_023642.1	31547918	31570711	4	+	Parent=gene877;Dbxref=GeneID:103237990,Genbank:XM_008002479.1;Name=XM_008002479.1;gbkey=mRNA;gene=CD59;product=CD59 molecule%2C complement regulatory protein%2C transcript variant X2;transcript_id=XM_008002479.1-S-AT	sp/s-at	((31547918, 31547958), (31558018, 31558102), (31563341, 31563442), (31570370, 31570711))	124	58	130	Uninf.
NC_023642.1	31547918	31571354	2	+	Parent=gene877;Dbxref=GeneID:103237990,Genbank:XM_008002479.1;Name=XM_008002479.1;gbkey=mRNA;gene=CD59;product=CD59 molecule%2C complement regulatory protein%2C transcript variant X2;transcript_id=XM_008002479.1-S-AT	sp/s-at	((31547918, 31547958), (31558018, 31558102), (31563341, 31563442), (31570370, 31571354))	124	58	773	3hS
NC_023642.1	31547918	31571354	2	+	Parent=gene877;Dbxref=GeneID:103237990,Genbank:XM_008002479.1;Name=XM_008002479.1;gbkey=mRNA;gene=CD59;product=CD59 molecule%2C complement regulatory protein%2C transcript variant X2;transcript_id=XM_008002479.1-S-AT	sp/s-at	((31547918, 31547958), (31558018, 31558102), (31563341, 31563442), (31570370, 31571354))	124	58	773	4h1S
NC_023642.1	31547918	31571354	1	+	Parent=gene877;Dbxref=GeneID:103237990,Genbank:XM_008002479.1;Name=XM_008002479.1;gbkey=mRNA;gene=CD59;product=CD59 molecule%2C complement regulatory protein%2C transcript variant X2;transcript_id=XM_008002479.1-S-AT	sp/s-at	((31547918, 31547958), (31558018, 31558102), (31563341, 31563442), (31570370, 31571354))	124	58	773	6hS
NC_023642.1	31547918	31571354	2	+	Parent=gene877;Dbxref=GeneID:103237990,Genbank:XM_008002479.1;Name=XM_008002479.1;gbkey=mRNA;gene=CD59;product=CD59 molecule%2C complement regulatory protein%2C transcript variant X2;transcript_id=XM_008002479.1-S-AT	sp/s-at	((31547918, 31547958), (31558018, 31558102), (31563341, 31563442), (31570370, 31571354))	124	58	773	8h1S
NC_023642.1	31547918	31571716	1	+	Parent=gene877;Dbxref=GeneID:103237990,Genbank:XM_008002479.1;Name=XM_008002479.1;gbkey=mRNA;gene=CD59;product=CD59 molecule%2C complement regulatory protein%2C transcript variant X2;transcript_id=XM_008002479.1-S	sp/s	((31547918, 31547958), (31558018, 31558102), (31563341, 31563442), (31570370, 31571716))	124	58	1135	2hM
NC_023642.1	31547918	31571716	3	+	Parent=gene877;Dbxref=GeneID:103237990,Genbank:XM_008002479.1;Name=XM_008002479.1;gbkey=mRNA;gene=CD59;product=CD59 molecule%2C complement regulatory protein%2C transcript variant X2;transcript_id=XM_008002479.1-S	sp/s	((31547918, 31547958), (31558018, 31558102), (31563341, 31563442), (31570370, 31571716))	124	58	1135	2hS
NC_023642.1	31547918	31571716	9	+	Parent=gene877;Dbxref=GeneID:103237990,Genbank:XM_008002479.1;Name=XM_008002479.1;gbkey=mRNA;gene=CD59;product=CD59 molecule%2C complement regulatory protein%2C transcript variant X2;transcript_id=XM_008002479.1-S	sp/s	((31547918, 31547958), (31558018, 31558102), (31563341, 31563442), (31570370, 31571716))	124	58	1135	3hS
NC_023642.1	31547918	31571716	4	+	Parent=gene877;Dbxref=GeneID:103237990,Genbank:XM_008002479.1;Name=XM_008002479.1;gbkey=mRNA;gene=CD59;product=CD59 molecule%2C complement regulatory protein%2C transcript variant X2;transcript_id=XM_008002479.1-S	sp/s	((31547918, 31547958), (31558018, 31558102), (31563341, 31563442), (31570370, 31571716))	124	58	1135	4h1S
NC_023642.1	31547918	31571716	7	+	Parent=gene877;Dbxref=GeneID:103237990,Genbank:XM_008002479.1;Name=XM_008002479.1;gbkey=mRNA;gene=CD59;product=CD59 molecule%2C complement regulatory protein%2C transcript variant X2;transcript_id=XM_008002479.1-S	sp/s	((31547918, 31547958), (31558018, 31558102), (31563341, 31563442), (31570370, 31571716))	124	58	1135	6hS
NC_023642.1	31547918	31571716	10	+	Parent=gene877;Dbxref=GeneID:103237990,Genbank:XM_008002479.1;Name=XM_008002479.1;gbkey=mRNA;gene=CD59;product=CD59 molecule%2C complement regulatory protein%2C transcript variant X2;transcript_id=XM_008002479.1-S	sp/s	((31547918, 31547958), (31558018, 31558102), (31563341, 31563442), (31570370, 31571716))	124	58	1135	8h1S
NC_023642.1	31547918	31571716	2	+	Parent=gene877;Dbxref=GeneID:103237990,Genbank:XM_008002479.1;Name=XM_008002479.1;gbkey=mRNA;gene=CD59;product=CD59 molecule%2C complement regulatory protein%2C transcript variant X2;transcript_id=XM_008002479.1-S	sp/s	((31547918, 31547958), (31558018, 31558102), (31563341, 31563442), (31570370, 31571716))	124	58	1135	Uninf.
NC_023642.1	35239770	35240422	2	+	Parent=tr41;transcript_id=41	nc	((35239770, 35240422),)	652	0	0	3hM
NC_023642.1	35239770	35240422	10	+	Parent=tr326;transcript_id=326	nc	((35239770, 35240422),)	652	0	0	3hS
NC_023642.1	35239770	35240422	1	+	Parent=tr224;transcript_id=224	prev	((35239770, 35240422),)	652	0	0	4h1S
NC_023642.1	47309616	47310387	2	-	Parent=tr61;transcript_id=61	nc	((47309616, 47310387),)	771	0	0	1hM
NC_023642.1	47309616	47310387	11	-	Parent=tr380;transcript_id=380	nc	((47309616, 47310387),)	771	0	0	2hM
NC_023642.1	47309616	47310387	9	-	Parent=tr235;transcript_id=235	nc	((47309616, 47310387),)	771	0	0	2hS
NC_023642.1	47309616	47310387	1	-	Parent=tr33;transcript_id=33	prev	((47309616, 47310387),)	771	0	0	4h1S
NC_023642.1	47309616	47310387	6	-	Parent=tr59;transcript_id=59	prev	((47309616, 47310387),)	771	0	0	6hM
NC_023642.1	47309616	47310387	3	-	Parent=tr268;transcript_id=268	prev	((47309616, 47310387),)	771	0	0	6hS
NC_023642.1	47309616	47310387	3	-	Parent=tr463;transcript_id=463	prev	((47309616, 47310387),)	771	0	0	8h1S
NC_023642.1	47309616	47310387	1	-	Parent=tr61;transcript_id=61	prev	((47309616, 47310387),)	771	0	0	12hM
NC_023642.1	47309616	47310387	5	-	Parent=tr194;transcript_id=194	prev	((47309616, 47310387),)	771	0	0	Uninf.
NC_023642.1	47883218	47886369	1	+	Parent=gene1022;Dbxref=GeneID:103239601,Genbank:XM_008005561.1;Name=XM_008005561.1;gbkey=mRNA;gene=RPS13;product=ribosomal protein S13;transcript_id=XM_008005561.1-S	sp/s	((47883218, 47883268), (47883409, 47883457), (47883640, 47883718), (47885241, 47885410), (47885648, 47885748), (47886292, 47886369))	50	28	44	1hM
NC_023642.1	47883218	47886369	5	+	Parent=gene1022;Dbxref=GeneID:103239601,Genbank:XM_008005561.1;Name=XM_008005561.1;gbkey=mRNA;gene=RPS13;product=ribosomal protein S13;transcript_id=XM_008005561.1-S	sp/s	((47883218, 47883268), (47883409, 47883457), (47883640, 47883718), (47885241, 47885410), (47885648, 47885748), (47886292, 47886369))	50	28	44	2hM
NC_023642.1	47883218	47886369	9	+	Parent=gene1022;Dbxref=GeneID:103239601,Genbank:XM_008005561.1;Name=XM_008005561.1;gbkey=mRNA;gene=RPS13;product=ribosomal protein S13;transcript_id=XM_008005561.1-S	sp/s	((47883218, 47883268), (47883409, 47883457), (47883640, 47883718), (47885241, 47885410), (47885648, 47885748), (47886292, 47886369))	50	28	44	2hS
NC_023642.1	47883218	47886369	5	+	Parent=gene1022;Dbxref=GeneID:103239601,Genbank:XM_008005561.1;Name=XM_008005561.1;gbkey=mRNA;gene=RPS13;product=ribosomal protein S13;transcript_id=XM_008005561.1-S	sp/s	((47883218, 47883268), (47883409, 47883457), (47883640, 47883718), (47885241, 47885410), (47885648, 47885748), (47886292, 47886369))	50	28	44	3hS
NC_023642.1	47883218	47886369	2	+	Parent=gene1022;Dbxref=GeneID:103239601,Genbank:XM_008005561.1;Name=XM_008005561.1;gbkey=mRNA;gene=RPS13;product=ribosomal protein S13;transcript_id=XM_008005561.1-S	sp/s	((47883218, 47883268), (47883409, 47883457), (47883640, 47883718), (47885241, 47885410), (47885648, 47885748), (47886292, 47886369))	50	28	44	4h1S
NC_023642.1	47883218	47886369	3	+	Parent=gene1022;Dbxref=GeneID:103239601,Genbank:XM_008005561.1;Name=XM_008005561.1;gbkey=mRNA;gene=RPS13;product=ribosomal protein S13;transcript_id=XM_008005561.1-S	sp/s	((47883218, 47883268), (47883409, 47883457), (47883640, 47883718), (47885241, 47885410), (47885648, 47885748), (47886292, 47886369))	50	28	44	4hM
NC_023642.1	47883218	47886369	4	+	Parent=gene1022;Dbxref=GeneID:103239601,Genbank:XM_008005561.1;Name=XM_008005561.1;gbkey=mRNA;gene=RPS13;product=ribosomal protein S13;transcript_id=XM_008005561.1-S	sp/s	((47883218, 47883268), (47883409, 47883457), (47883640, 47883718), (47885241, 47885410), (47885648, 47885748), (47886292, 47886369))	50	28	44	6hM
NC_023642.1	47883218	47886369	8	+	Parent=gene1022;Dbxref=GeneID:103239601,Genbank:XM_008005561.1;Name=XM_008005561.1;gbkey=mRNA;gene=RPS13;product=ribosomal protein S13;transcript_id=XM_008005561.1-S	sp/s	((47883218, 47883268), (47883409, 47883457), (47883640, 47883718), (47885241, 47885410), (47885648, 47885748), (47886292, 47886369))	50	28	44	6hS
NC_023642.1	47883218	47886369	1	+	Parent=gene1022;Dbxref=GeneID:103239601,Genbank:XM_008005561.1;Name=XM_008005561.1;gbkey=mRNA;gene=RPS13;product=ribosomal protein S13;transcript_id=XM_008005561.1-SP	sp	((47883218, 47883268), (47883409, 47883457), (47883640, 47883718), (47885241, 47885410), (47885648, 47886369))	50			8h1S
NC_023642.1	47883218	47886369	5	+	Parent=gene1022;Dbxref=GeneID:103239601,Genbank:XM_008005561.1;Name=XM_008005561.1;gbkey=mRNA;gene=RPS13;product=ribosomal protein S13;transcript_id=XM_008005561.1-S	sp/s	((47883218, 47883268), (47883409, 47883457), (47883640, 47883718), (47885241, 47885410), (47885648, 47885748), (47886292, 47886369))	50	28	44	8h1S
NC_023642.1	47883218	47886369	5	+	Parent=gene1022;Dbxref=GeneID:103239601,Genbank:XM_008005561.1;Name=XM_008005561.1;gbkey=mRNA;gene=RPS13;product=ribosomal protein S13;transcript_id=XM_008005561.1-S	sp/s	((47883218, 47883268), (47883409, 47883457), (47883640, 47883718), (47885241, 47885410), (47885648, 47885748), (47886292, 47886369))	50	28	44	8hM
NC_023642.1	47883218	47886369	6	+	Parent=gene1022;Dbxref=GeneID:103239601,Genbank:XM_008005561.1;Name=XM_008005561.1;gbkey=mRNA;gene=RPS13;product=ribosomal protein S13;transcript_id=XM_008005561.1-S	sp/s	((47883218, 47883268), (47883409, 47883457), (47883640, 47883718), (47885241, 47885410), (47885648, 47885748), (47886292, 47886369))	50	28	44	Uninf.
NC_023642.1	50428916	50430165	10	-	Parent=rna2320;Dbxref=GeneID:103239827,Genbank:XM_008006140.1;gbkey=mRNA;gene=LOC103239827;product=cytochrome c;transcript_id=XM_008006140.1-NC2	nc	((50428916, 50430165),)	1249	0	0	2hS
NC_023642.1	50428916	50430165	13	-	Parent=rna2320;Dbxref=GeneID:103239827,Genbank:XM_008006140.1;gbkey=mRNA;gene=LOC103239827;product=cytochrome c;transcript_id=XM_008006140.1-NC2	nc	((50428916, 50430165),)	1249	0	0	3hS
NC_023642.1	50428916	50430165	4	-	Parent=rna2320;Dbxref=GeneID:103239827,Genbank:XM_008006140.1;gbkey=mRNA;gene=LOC103239827;product=cytochrome c;transcript_id=XM_008006140.1-NC2	nc	((50428916, 50430165),)	1249	0	0	4h1S
NC_023642.1	50428916	50430165	11	-	Parent=rna2320;Dbxref=GeneID:103239827,Genbank:XM_008006140.1;gbkey=mRNA;gene=LOC103239827;product=cytochrome c;transcript_id=XM_008006140.1-NC2	nc	((50428916, 50430165),)	1249	0	0	6hS
NC_023642.1	50428916	50430165	1	-	Parent=rna2320;Dbxref=GeneID:103239827,Genbank:XM_008006140.1;gbkey=mRNA;gene=LOC103239827;product=cytochrome c;transcript_id=XM_008006140.1-NC2	nc	((50428916, 50430165),)	1249	0	0	8h1S
NC_023642.1	50428916	50430165	7	-	Parent=rna2320;Dbxref=GeneID:103239827,Genbank:XM_008006140.1;gbkey=mRNA;gene=LOC103239827;product=cytochrome c;transcript_id=XM_008006140.1-NC2	nc	((50428916, 50430165),)	1249	0	0	Uninf.
NC_023642.1	53207321	53561196	8	+	Parent=gene1064;Dbxref=GeneID:103240148,Genbank:XM_008006704.1;Name=XM_008006704.1;gbkey=mRNA;gene=GALNT18;product=polypeptide N-acetylgalactosaminyltransferase 18%2C transcript variant X5;transcript_id=XM_008006704.1.5	sp/ppc	((53207321, 53207975), (53382556, 53382748), (53398729, 53398895), (53452605, 53452788), (53454468, 53454665), (53459246, 53459360), (53493850, 53494035), (53501651, 53501788), (53507327, 53507422), (53539080, 53539244), (53560787, 53561196))	2496			3hS
NC_023642.1	53207321	53561196	1	+	Parent=gene1064;Dbxref=GeneID:103240148,Genbank:XM_008006704.1;Name=XM_008006704.1;gbkey=mRNA;gene=GALNT18;product=polypeptide N-acetylgalactosaminyltransferase 18%2C transcript variant X5;transcript_id=XM_008006704.1.5	sp/ppc	((53207321, 53207975), (53382556, 53382748), (53398729, 53398895), (53452605, 53452788), (53454468, 53454665), (53459246, 53459360), (53493850, 53494035), (53501651, 53501788), (53507327, 53507422), (53539080, 53539244), (53560787, 53561196))	2496			4h1S
NC_023642.1	53207321	53561196	5	+	Parent=gene1064;Dbxref=GeneID:103240148,Genbank:XM_008006704.1;Name=XM_008006704.1;gbkey=mRNA;gene=GALNT18;product=polypeptide N-acetylgalactosaminyltransferase 18%2C transcript variant X5;transcript_id=XM_008006704.1.5	sp/ppc	((53207321, 53207975), (53382556, 53382748), (53398729, 53398895), (53452605, 53452788), (53454468, 53454665), (53459246, 53459360), (53493850, 53494035), (53501651, 53501788), (53507327, 53507422), (53539080, 53539244), (53560787, 53561196))	2496			6hS
NC_023642.1	53207321	53561196	6	+	Parent=gene1064;Dbxref=GeneID:103240148,Genbank:XM_008006704.1;Name=XM_008006704.1;gbkey=mRNA;gene=GALNT18;product=polypeptide N-acetylgalactosaminyltransferase 18%2C transcript variant X5;transcript_id=XM_008006704.1.5	sp/ppc	((53207321, 53207975), (53382556, 53382748), (53398729, 53398895), (53452605, 53452788), (53454468, 53454665), (53459246, 53459360), (53493850, 53494035), (53501651, 53501788), (53507327, 53507422), (53539080, 53539244), (53560787, 53561196))	2496			8h1S
NC_023642.1	53207321	53561196	1	+	Parent=gene1064;Dbxref=GeneID:103240148,Genbank:XM_008006704.1;Name=XM_008006704.1;gbkey=mRNA;gene=GALNT18;product=polypeptide N-acetylgalactosaminyltransferase 18%2C transcript variant X5;transcript_id=XM_008006704.1.5	sp/ppc	((53207321, 53207975), (53382556, 53382748), (53398729, 53398895), (53452605, 53452788), (53454468, 53454665), (53459246, 53459360), (53493850, 53494035), (53501651, 53501788), (53507327, 53507422), (53539080, 53539244), (53560787, 53561196))	2496			Uninf.
NC_023642.1	54017240	54029491	2	+	Parent=gene1068;Dbxref=GeneID:103240231,Genbank:XM_008006752.1;Name=XM_008006752.1;gbkey=mRNA;gene=EIF4G2;product=eukaryotic translation initiation factor 4 gamma%2C 2;transcript_id=XM_008006752.1-SP	sp	((54017240, 54017461), (54018797, 54018923), (54019295, 54019360), (54020137, 54020277), (54021112, 54021214), (54021681, 54021812), (54021896, 54021962), (54022049, 54022200), (54022834, 54022944), (54023130, 54023213), (54023292, 54023390), (54023983, 54024124), (54024219, 54024379), (54024734, 54024847), (54025442, 54025567), (54025713, 54025817), (54025901, 54026116), (54026203, 54026461), (5…	3772			2hS
NC_023642.1	54017240	54029491	3	+	Parent=gene1068;Dbxref=GeneID:103240231,Genbank:XM_008006752.1;Name=XM_008006752.1;gbkey=mRNA;gene=EIF4G2;product=eukaryotic translation initiation factor 4 gamma%2C 2;transcript_id=XM_008006752.1-SP	sp	((54017240, 54017461), (54018797, 54018923), (54019295, 54019360), (54020137, 54020277), (54021112, 54021214), (54021681, 54021812), (54021896, 54021962), (54022049, 54022200), (54022834, 54022944), (54023130, 54023213), (54023292, 54023390), (54023983, 54024124), (54024219, 54024379), (54024734, 54024847), (54025442, 54025567), (54025713, 54025817), (54025901, 54026116), (54026203, 54026461), (5…	3772			3hS
NC_023642.1	54017240	54029491	1	+	Parent=gene1068;Dbxref=GeneID:103240231,Genbank:XM_008006752.1;Name=XM_008006752.1;gbkey=mRNA;gene=EIF4G2;product=eukaryotic translation initiation factor 4 gamma%2C 2;transcript_id=XM_008006752.1-SP	sp	((54017240, 54017461), (54018797, 54018923), (54019295, 54019360), (54020137, 54020277), (54021112, 54021214), (54021681, 54021812), (54021896, 54021962), (54022049, 54022200), (54022834, 54022944), (54023130, 54023213), (54023292, 54023390), (54023983, 54024124), (54024219, 54024379), (54024734, 54024847), (54025442, 54025567), (54025713, 54025817), (54025901, 54026116), (54026203, 54026461), (5…	3772			6hS
NC_023642.1	54017240	54029491	13	+	Parent=gene1068;Dbxref=GeneID:103240231,Genbank:XM_008006752.1;Name=XM_008006752.1;gbkey=mRNA;gene=EIF4G2;product=eukaryotic translation initiation factor 4 gamma%2C 2;transcript_id=XM_008006752.1-SP	sp	((54017240, 54017461), (54018797, 54018923), (54019295, 54019360), (54020137, 54020277), (54021112, 54021214), (54021681, 54021812), (54021896, 54021962), (54022049, 54022200), (54022834, 54022944), (54023130, 54023213), (54023292, 54023390), (54023983, 54024124), (54024219, 54024379), (54024734, 54024847), (54025442, 54025567), (54025713, 54025817), (54025901, 54026116), (54026203, 54026461), (5…	3772			8h1S
NC_023642.1	54017240	54029491	1	+	Parent=gene1068;Dbxref=GeneID:103240231,Genbank:XM_008006752.1;Name=XM_008006752.1;gbkey=mRNA;gene=EIF4G2;product=eukaryotic translation initiation factor 4 gamma%2C 2;transcript_id=XM_008006752.1-SP	sp	((54017240, 54017461), (54018797, 54018923), (54019295, 54019360), (54020137, 54020277), (54021112, 54021214), (54021681, 54021812), (54021896, 54021962), (54022049, 54022200), (54022834, 54022944), (54023130, 54023213), (54023292, 54023390), (54023983, 54024124), (54024219, 54024379), (54024734, 54024847), (54025442, 54025567), (54025713, 54025817), (54025901, 54026116), (54026203, 54026461), (5…	3772			Uninf.
NC_023642.1	54686882	54687643	7	+	Parent=tr197;transcript_id=197	nc	((54686882, 54687643),)	761	0	0	1hM
NC_023642.1	54686882	54687643	52	+	Parent=tr6;transcript_id=6	nc	((54686882, 54687643),)	761	0	0	2hM
NC_023642.1	54686882	54687643	9	+	Parent=tr64;transcript_id=64	nc	((54686882, 54687643),)	761	0	0	2hS
NC_023642.1	54686882	54687643	6	+	Parent=tr16;transcript_id=16	nc	((54686882, 54687643),)	761	0	0	3hM
NC_023642.1	54686882	54687643	28	+	Parent=tr137;transcript_id=137	nc	((54686882, 54687643),)	761	0	0	3hS
NC_023642.1	54686882	54687643	10	+	Parent=tr174;transcript_id=174	prev	((54686882, 54687643),)	761	0	0	4h1S
NC_023642.1	54686882	54687643	13	+	Parent=tr43;transcript_id=43	prev	((54686882, 54687643),)	761	0	0	4hM
NC_023642.1	54686882	54687643	15	+	Parent=tr107;transcript_id=107	prev	((54686882, 54687643),)	761	0	0	6hM
NC_023642.1	54686882	54687643	34	+	Parent=tr620;transcript_id=620	prev	((54686882, 54687643),)	761	0	0	6hS
NC_023642.1	54686882	54687643	37	+	Parent=tr247;transcript_id=247	prev	((54686882, 54687643),)	761	0	0	8h1S
NC_023642.1	54686882	54687643	8	+	Parent=tr97;transcript_id=97	prev	((54686882, 54687643),)	761	0	0	8hM
NC_023642.1	54686882	54687643	1	+	Parent=tr17;transcript_id=17	prev	((54686882, 54687643),)	761	0	0	12hM
NC_023642.1	54686882	54687643	16	+	Parent=tr33;transcript_id=33	prev	((54686882, 54687643),)	761	0	0	Uninf.
NC_023642.1	56112595	56115600	13	-	Parent=gene1098;Dbxref=GeneID:103240741,Genbank:XM_008007625.1;Name=XM_008007625.1;gbkey=mRNA;gene=RPL27A;product=ribosomal protein L27a;transcript_id=XM_008007625.1-S	sp/s	((56112595, 56112763), (56113545, 56113719), (56114350, 56114425), (56115129, 56115192), (56115576, 56115600))	168	22	40	3hS
NC_023642.1	56112595	56115600	3	-	Parent=gene1098;Dbxref=GeneID:103240741,Genbank:XM_008007625.1;Name=XM_008007625.1;gbkey=mRNA;gene=RPL27A;product=ribosomal protein L27a;transcript_id=XM_008007625.1-S	sp/s	((56112595, 56112763), (56113545, 56113719), (56114350, 56114425), (56115129, 56115192), (56115576, 56115600))	168	22	40	4h1S
NC_023642.1	56112595	56115600	17	-	Parent=gene1098;Dbxref=GeneID:103240741,Genbank:XM_008007625.1;Name=XM_008007625.1;gbkey=mRNA;gene=RPL27A;product=ribosomal protein L27a;transcript_id=XM_008007625.1-S	sp/s	((56112595, 56112763), (56113545, 56113719), (56114350, 56114425), (56115129, 56115192), (56115576, 56115600))	168	22	40	6hS
NC_023642.1	56804635	56813649	2	-	Parent=gene1105;Dbxref=GeneID:103240926,Genbank:XM_008007817.1;Name=XM_008007817.1;gbkey=mRNA;gene=EIF3F;product=eukaryotic translation initiation factor 3%2C subunit F;transcript_id=XM_008007817.1.5	sp/ppc	((56804635, 56804861), (56805434, 56805547), (56805683, 56805819), (56806275, 56806366), (56807847, 56807984), (56808711, 56808790), (56809023, 56809093), (56813258, 56813649))	226			2hM
NC_023642.1	56804635	56813649	4	-	Parent=gene1105;Dbxref=GeneID:103240926,Genbank:XM_008007817.1;Name=XM_008007817.1;gbkey=mRNA;gene=EIF3F;product=eukaryotic translation initiation factor 3%2C subunit F;transcript_id=XM_008007817.1.5	sp/ppc	((56804635, 56804861), (56805434, 56805547), (56805683, 56805819), (56806275, 56806366), (56807847, 56807984), (56808711, 56808790), (56809023, 56809093), (56813258, 56813649))	226			2hS
NC_023642.1	56804635	56813649	4	-	Parent=gene1105;Dbxref=GeneID:103240926,Genbank:XM_008007817.1;Name=XM_008007817.1;gbkey=mRNA;gene=EIF3F;product=eukaryotic translation initiation factor 3%2C subunit F;transcript_id=XM_008007817.1.5	sp/ppc	((56804635, 56804861), (56805434, 56805547), (56805683, 56805819), (56806275, 56806366), (56807847, 56807984), (56808711, 56808790), (56809023, 56809093), (56813258, 56813649))	226			3hS
NC_023642.1	56804635	56813649	1	-	Parent=gene1105;Dbxref=GeneID:103240926,Genbank:XM_008007817.1;Name=XM_008007817.1;gbkey=mRNA;gene=EIF3F;product=eukaryotic translation initiation factor 3%2C subunit F;transcript_id=XM_008007817.1.5	sp/ppc	((56804635, 56804861), (56805434, 56805547), (56805683, 56805819), (56806275, 56806366), (56807847, 56807984), (56808711, 56808790), (56809023, 56809093), (56813258, 56813649))	226			4h1S
NC_023642.1	56804635	56813649	1	-	Parent=gene1105;Dbxref=GeneID:103240926,Genbank:XM_008007817.1;Name=XM_008007817.1;gbkey=mRNA;gene=EIF3F;product=eukaryotic translation initiation factor 3%2C subunit F;transcript_id=XM_008007817.1.5	sp/ppc	((56804635, 56804861), (56805434, 56805547), (56805683, 56805819), (56806275, 56806366), (56807847, 56807984), (56808711, 56808790), (56809023, 56809093), (56813258, 56813649))	226			6hM
NC_023642.1	56804635	56813649	3	-	Parent=gene1105;Dbxref=GeneID:103240926,Genbank:XM_008007817.1;Name=XM_008007817.1;gbkey=mRNA;gene=EIF3F;product=eukaryotic translation initiation factor 3%2C subunit F;transcript_id=XM_008007817.1.5	sp/ppc	((56804635, 56804861), (56805434, 56805547), (56805683, 56805819), (56806275, 56806366), (56807847, 56807984), (56808711, 56808790), (56809023, 56809093), (56813258, 56813649))	226			6hS
NC_023642.1	56804635	56813649	4	-	Parent=gene1105;Dbxref=GeneID:103240926,Genbank:XM_008007817.1;Name=XM_008007817.1;gbkey=mRNA;gene=EIF3F;product=eukaryotic translation initiation factor 3%2C subunit F;transcript_id=XM_008007817.1.5	sp/ppc	((56804635, 56804861), (56805434, 56805547), (56805683, 56805819), (56806275, 56806366), (56807847, 56807984), (56808711, 56808790), (56809023, 56809093), (56813258, 56813649))	226			8h1S
NC_023642.1	65826973	65828409	8	+	Parent=tr191;transcript_id=191	nc	((65826973, 65828409),)	1436	0	0	2hS
NC_023642.1	65826973	65828409	24	+	Parent=tr246;transcript_id=246	nc	((65826973, 65828409),)	1436	0	0	3hS
NC_023642.1	65826973	65828409	5	+	Parent=tr376;transcript_id=376	prev	((65826973, 65828409),)	1436	0	0	4h1S
NC_023642.1	65826973	65828409	2	+	Parent=tr50;transcript_id=50	prev	((65826973, 65828409),)	1436	0	0	4hM
NC_023642.1	65826973	65828409	2	+	Parent=tr81;transcript_id=81	prev	((65826973, 65828409),)	1436	0	0	6hM
NC_023642.1	65826973	65828409	25	+	Parent=tr421;transcript_id=421	prev	((65826973, 65828409),)	1436	0	0	6hS
NC_023642.1	65826973	65828409	11	+	Parent=tr673;transcript_id=673	prev	((65826973, 65828409),)	1436	0	0	8h1S
NC_023642.1	66629942	66636458	3	+	Parent=gene1355;Dbxref=GeneID:103248057,Genbank:XM_008020170.1;Name=XM_008020170.1;gbkey=mRNA;gene=RPS3;product=ribosomal protein S3;transcript_id=XM_008020170.1-SP	sp	((66629942, 66630001), (66631167, 66631297), (66632150, 66632243), (66632844, 66632942), (66634502, 66634689), (66635151, 66635347), (66636387, 66636458))	59			2hM
NC_023642.1	66629942	66636458	7	+	Parent=gene1355;Dbxref=GeneID:103248057,Genbank:XM_008020170.1;Name=XM_008020170.1;gbkey=mRNA;gene=RPS3;product=ribosomal protein S3;transcript_id=XM_008020170.1-S	sp/s	((66629942, 66630001), (66631167, 66631297), (66632150, 66632243), (66632844, 66632938), (66634502, 66634689), (66635151, 66635347), (66636387, 66636458))	59	30	3	2hM
NC_023642.1	66629942	66636458	3	+	Parent=gene1355;Dbxref=GeneID:103248057,Genbank:XM_008020170.1;Name=XM_008020170.1;gbkey=mRNA;gene=RPS3;product=ribosomal protein S3;transcript_id=XM_008020170.1-S	sp/s	((66629942, 66630001), (66631167, 66631297), (66632150, 66632243), (66632844, 66632938), (66634502, 66634689), (66635151, 66635347), (66636387, 66636458))	59	30	3	2hS
NC_023642.1	66629942	66636458	3	+	Parent=gene1355;Dbxref=GeneID:103248057,Genbank:XM_008020170.1;Name=XM_008020170.1;gbkey=mRNA;gene=RPS3;product=ribosomal protein S3;transcript_id=XM_008020170.1-S	sp/s	((66629942, 66630001), (66631167, 66631297), (66632150, 66632243), (66632844, 66632938), (66634502, 66634689), (66635151, 66635347), (66636387, 66636458))	59	30	3	3hM
NC_023642.1	66629942	66636458	5	+	Parent=gene1355;Dbxref=GeneID:103248057,Genbank:XM_008020170.1;Name=XM_008020170.1;gbkey=mRNA;gene=RPS3;product=ribosomal protein S3;transcript_id=XM_008020170.1-S	sp/s	((66629942, 66630001), (66631167, 66631297), (66632150, 66632243), (66632844, 66632938), (66634502, 66634689), (66635151, 66635347), (66636387, 66636458))	59	30	3	3hS
NC_023642.1	66629942	66636458	1	+	Parent=gene1355;Dbxref=GeneID:103248057,Genbank:XM_008020170.1;Name=XM_008020170.1;gbkey=mRNA;gene=RPS3;product=ribosomal protein S3;transcript_id=XM_008020170.1-SP	sp	((66629942, 66630001), (66631167, 66631297), (66632150, 66632243), (66632844, 66632942), (66634502, 66634689), (66635151, 66635347), (66636387, 66636458))	59			3hS
NC_023642.1	66629942	66636458	5	+	Parent=gene1355;Dbxref=GeneID:103248057,Genbank:XM_008020170.1;Name=XM_008020170.1;gbkey=mRNA;gene=RPS3;product=ribosomal protein S3;transcript_id=XM_008020170.1-S	sp/s	((66629942, 66630001), (66631167, 66631297), (66632150, 66632243), (66632844, 66632938), (66634502, 66634689), (66635151, 66635347), (66636387, 66636458))	59	30	3	4h1S
NC_023642.1	66629942	66636458	4	+	Parent=gene1355;Dbxref=GeneID:103248057,Genbank:XM_008020170.1;Name=XM_008020170.1;gbkey=mRNA;gene=RPS3;product=ribosomal protein S3;transcript_id=XM_008020170.1-S	sp/s	((66629942, 66630001), (66631167, 66631297), (66632150, 66632243), (66632844, 66632938), (66634502, 66634689), (66635151, 66635347), (66636387, 66636458))	59	30	3	4hM
NC_023642.1	66629942	66636458	2	+	Parent=gene1355;Dbxref=GeneID:103248057,Genbank:XM_008020170.1;Name=XM_008020170.1;gbkey=mRNA;gene=RPS3;product=ribosomal protein S3;transcript_id=XM_008020170.1-S	sp/s	((66629942, 66630001), (66631167, 66631297), (66632150, 66632243), (66632844, 66632938), (66634502, 66634689), (66635151, 66635347), (66636387, 66636458))	59	30	3	6hM
NC_023642.1	66629942	66636458	5	+	Parent=gene1355;Dbxref=GeneID:103248057,Genbank:XM_008020170.1;Name=XM_008020170.1;gbkey=mRNA;gene=RPS3;product=ribosomal protein S3;transcript_id=XM_008020170.1-S	sp/s	((66629942, 66630001), (66631167, 66631297), (66632150, 66632243), (66632844, 66632938), (66634502, 66634689), (66635151, 66635347), (66636387, 66636458))	59	30	3	6hS
NC_023642.1	66629942	66636458	5	+	Parent=gene1355;Dbxref=GeneID:103248057,Genbank:XM_008020170.1;Name=XM_008020170.1;gbkey=mRNA;gene=RPS3;product=ribosomal protein S3;transcript_id=XM_008020170.1-S	sp/s	((66629942, 66630001), (66631167, 66631297), (66632150, 66632243), (66632844, 66632938), (66634502, 66634689), (66635151, 66635347), (66636387, 66636458))	59	30	3	8h1S
NC_023642.1	66629942	66636458	1	+	Parent=gene1355;Dbxref=GeneID:103248057,Genbank:XM_008020170.1;Name=XM_008020170.1;gbkey=mRNA;gene=RPS3;product=ribosomal protein S3;transcript_id=XM_008020170.1-S	sp/s	((66629942, 66630001), (66631167, 66631297), (66632150, 66632243), (66632844, 66632938), (66634502, 66634689), (66635151, 66635347), (66636387, 66636458))	59	30	3	8hM
NC_023642.1	66629942	66636458	5	+	Parent=gene1355;Dbxref=GeneID:103248057,Genbank:XM_008020170.1;Name=XM_008020170.1;gbkey=mRNA;gene=RPS3;product=ribosomal protein S3;transcript_id=XM_008020170.1-S	sp/s	((66629942, 66630001), (66631167, 66631297), (66632150, 66632243), (66632844, 66632938), (66634502, 66634689), (66635151, 66635347), (66636387, 66636458))	59	30	3	Uninf.
NC_023642.1	66788392	66798930	1	+	Parent=gene1361;Dbxref=GeneID:103248063,Genbank:XM_008020183.1;Name=XM_008020183.1;gbkey=mRNA;gene=SERPINH1;product=serpin peptidase inhibitor%2C clade H (heat shock protein 47)%2C member 1%2C (collagen binding protein 1)%2C transcript variant X2;transcript_id=XM_008020183.1-SP	sp	((66788392, 66788459), (66792464, 66793119), (66794879, 66794977), (66795089, 66795321), (66797925, 66798930))	722			1hM
NC_023642.1	66788392	66798930	1	+	Parent=gene1361;Dbxref=GeneID:103248063,Genbank:XM_008020183.1;Name=XM_008020183.1;gbkey=mRNA;gene=SERPINH1;product=serpin peptidase inhibitor%2C clade H (heat shock protein 47)%2C member 1%2C (collagen binding protein 1)%2C transcript variant X2;transcript_id=XM_008020183.1-SP	sp	((66788392, 66788459), (66792464, 66793119), (66794879, 66794977), (66795089, 66795321), (66797925, 66798930))	722			2hM
NC_023642.1	66788392	66798930	19	+	Parent=gene1361;Dbxref=GeneID:103248063,Genbank:XM_008020183.1;Name=XM_008020183.1;gbkey=mRNA;gene=SERPINH1;product=serpin peptidase inhibitor%2C clade H (heat shock protein 47)%2C member 1%2C (collagen binding protein 1)%2C transcript variant X2;transcript_id=XM_008020183.1-SP	sp	((66788392, 66788459), (66792464, 66793119), (66794879, 66794977), (66795089, 66795321), (66797925, 66798930))	722			2hS
NC_023642.1	66788392	66798930	2	+	Parent=gene1361;Dbxref=GeneID:103248063,Genbank:XM_008020183.1;Name=XM_008020183.1;gbkey=mRNA;gene=SERPINH1;product=serpin peptidase inhibitor%2C clade H (heat shock protein 47)%2C member 1%2C (collagen binding protein 1)%2C transcript variant X2;transcript_id=XM_008020183.1-SP	sp	((66788392, 66788522), (66792464, 66793119), (66794879, 66794977), (66795089, 66795321), (66797925, 66798930))	785			2hS
NC_023642.1	66788392	66798930	9	+	Parent=gene1361;Dbxref=GeneID:103248063,Genbank:XM_008020183.1;Name=XM_008020183.1;gbkey=mRNA;gene=SERPINH1;product=serpin peptidase inhibitor%2C clade H (heat shock protein 47)%2C member 1%2C (collagen binding protein 1)%2C transcript variant X2;transcript_id=XM_008020183.1-SP	sp	((66788392, 66788459), (66792464, 66793119), (66794879, 66794977), (66795089, 66795321), (66797925, 66798930))	722			3hS
NC_023642.1	66788392	66798930	2	+	Parent=gene1361;Dbxref=GeneID:103248063,Genbank:XM_008020183.1;Name=XM_008020183.1;gbkey=mRNA;gene=SERPINH1;product=serpin peptidase inhibitor%2C clade H (heat shock protein 47)%2C member 1%2C (collagen binding protein 1)%2C transcript variant X2;transcript_id=XM_008020183.1-SP	sp	((66788392, 66788522), (66792464, 66793119), (66794879, 66794977), (66795089, 66795321), (66797925, 66798930))	785			3hS
NC_023642.1	66788392	66798930	11	+	Parent=gene1361;Dbxref=GeneID:103248063,Genbank:XM_008020183.1;Name=XM_008020183.1;gbkey=mRNA;gene=SERPINH1;product=serpin peptidase inhibitor%2C clade H (heat shock protein 47)%2C member 1%2C (collagen binding protein 1)%2C transcript variant X2;transcript_id=XM_008020183.1-SP	sp	((66788392, 66788459), (66792464, 66793119), (66794879, 66794977), (66795089, 66795321), (66797925, 66798930))	722			4h1S
NC_023642.1	66788392	66798930	1	+	Parent=gene1361;Dbxref=GeneID:103248063,Genbank:XM_008020183.1;Name=XM_008020183.1;gbkey=mRNA;gene=SERPINH1;product=serpin peptidase inhibitor%2C clade H (heat shock protein 47)%2C member 1%2C (collagen binding protein 1)%2C transcript variant X2;transcript_id=XM_008020183.1-SP	sp	((66788392, 66788522), (66792464, 66793119), (66794879, 66794977), (66795089, 66795321), (66797925, 66798930))	785			4h1S
NC_023642.1	66788392	66798930	6	+	Parent=gene1361;Dbxref=GeneID:103248063,Genbank:XM_008020183.1;Name=XM_008020183.1;gbkey=mRNA;gene=SERPINH1;product=serpin peptidase inhibitor%2C clade H (heat shock protein 47)%2C member 1%2C (collagen binding protein 1)%2C transcript variant X2;transcript_id=XM_008020183.1-SP	sp	((66788392, 66788522), (66792464, 66793119), (66794879, 66794977), (66795089, 66795321), (66797925, 66798930))	785			6hS
NC_023642.1	66788392	66798930	13	+	Parent=gene1361;Dbxref=GeneID:103248063,Genbank:XM_008020183.1;Name=XM_008020183.1;gbkey=mRNA;gene=SERPINH1;product=serpin peptidase inhibitor%2C clade H (heat shock protein 47)%2C member 1%2C (collagen binding protein 1)%2C transcript variant X2;transcript_id=XM_008020183.1-SP	sp	((66788392, 66788459), (66792464, 66793119), (66794879, 66794977), (66795089, 66795321), (66797925, 66798930))	722			6hS
NC_023642.1	66788392	66798930	13	+	Parent=gene1361;Dbxref=GeneID:103248063,Genbank:XM_008020183.1;Name=XM_008020183.1;gbkey=mRNA;gene=SERPINH1;product=serpin peptidase inhibitor%2C clade H (heat shock protein 47)%2C member 1%2C (collagen binding protein 1)%2C transcript variant X2;transcript_id=XM_008020183.1-SP	sp	((66788392, 66788522), (66792464, 66793119), (66794879, 66794977), (66795089, 66795321), (66797925, 66798930))	785			8h1S
NC_023642.1	66788392	66798930	60	+	Parent=gene1361;Dbxref=GeneID:103248063,Genbank:XM_008020183.1;Name=XM_008020183.1;gbkey=mRNA;gene=SERPINH1;product=serpin peptidase inhibitor%2C clade H (heat shock protein 47)%2C member 1%2C (collagen binding protein 1)%2C transcript variant X2;transcript_id=XM_008020183.1-SP	sp	((66788392, 66788459), (66792464, 66793119), (66794879, 66794977), (66795089, 66795321), (66797925, 66798930))	722			8h1S
NC_023642.1	66788392	66798930	1	+	Parent=gene1361;Dbxref=GeneID:103248063,Genbank:XM_008020183.1;Name=XM_008020183.1;gbkey=mRNA;gene=SERPINH1;product=serpin peptidase inhibitor%2C clade H (heat shock protein 47)%2C member 1%2C (collagen binding protein 1)%2C transcript variant X2;transcript_id=XM_008020183.1-SP	sp	((66788392, 66788522), (66792464, 66793119), (66794879, 66794977), (66795089, 66795321), (66797925, 66798930))	785			Uninf.
NC_023642.1	69275729	69285611	1	-	Parent=gene1400;Dbxref=GeneID:103248104,Genbank:XM_008020262.1;Name=XM_008020262.1;gbkey=mRNA;gene=NDUFC2;product=NADH dehydrogenase (ubiquinone) 1%2C subcomplex unknown%2C 2%2C 14.5kDa;transcript_id=XM_008020262.1-S	sp/s	((69275729, 69275911), (69278853, 69278996), (69285358, 69285611))	182	88	133	1hM
NC_023642.1	69275729	69285611	5	-	Parent=gene1400;Dbxref=GeneID:103248104,Genbank:XM_008020262.1;Name=XM_008020262.1;gbkey=mRNA;gene=NDUFC2;product=NADH dehydrogenase (ubiquinone) 1%2C subcomplex unknown%2C 2%2C 14.5kDa;transcript_id=XM_008020262.1-S	sp/s	((69275729, 69275911), (69278853, 69278996), (69285358, 69285611))	182	88	133	2hM
NC_023642.1	69275729	69285611	1	-	Parent=gene1400;Dbxref=GeneID:103248104,Genbank:XM_008020262.1;Name=XM_008020262.1;gbkey=mRNA;gene=NDUFC2;product=NADH dehydrogenase (ubiquinone) 1%2C subcomplex unknown%2C 2%2C 14.5kDa;transcript_id=XM_008020262.1-S	sp/s	((69275729, 69275911), (69278853, 69278996), (69285358, 69285611))	182	88	133	2hS
NC_023642.1	69275729	69285611	1	-	Parent=gene1400;Dbxref=GeneID:103248104,Genbank:XM_008020262.1;Name=XM_008020262.1;gbkey=mRNA;gene=NDUFC2;product=NADH dehydrogenase (ubiquinone) 1%2C subcomplex unknown%2C 2%2C 14.5kDa;transcript_id=XM_008020262.1-S	sp/s	((69275729, 69275911), (69278853, 69278996), (69285358, 69285611))	182	88	133	3hM
NC_023642.1	69275729	69285611	1	-	Parent=gene1400;Dbxref=GeneID:103248104,Genbank:XM_008020262.1;Name=XM_008020262.1;gbkey=mRNA;gene=NDUFC2;product=NADH dehydrogenase (ubiquinone) 1%2C subcomplex unknown%2C 2%2C 14.5kDa;transcript_id=XM_008020262.1-S	sp/s	((69275729, 69275911), (69278853, 69278996), (69285358, 69285611))	182	88	133	3hS
NC_023642.1	69275729	69285611	1	-	Parent=gene1400;Dbxref=GeneID:103248104,Genbank:XM_008020262.1;Name=XM_008020262.1;gbkey=mRNA;gene=NDUFC2;product=NADH dehydrogenase (ubiquinone) 1%2C subcomplex unknown%2C 2%2C 14.5kDa;transcript_id=XM_008020262.1-S	sp/s	((69275729, 69275911), (69278853, 69278996), (69285358, 69285611))	182	88	133	4h1S
NC_023642.1	69275729	69285611	2	-	Parent=gene1400;Dbxref=GeneID:103248104,Genbank:XM_008020262.1;Name=XM_008020262.1;gbkey=mRNA;gene=NDUFC2;product=NADH dehydrogenase (ubiquinone) 1%2C subcomplex unknown%2C 2%2C 14.5kDa;transcript_id=XM_008020262.1-S	sp/s	((69275729, 69275911), (69278853, 69278996), (69285358, 69285611))	182	88	133	4hM
NC_023642.1	69275729	69285611	1	-	Parent=gene1400;Dbxref=GeneID:103248104,Genbank:XM_008020262.1;Name=XM_008020262.1;gbkey=mRNA;gene=NDUFC2;product=NADH dehydrogenase (ubiquinone) 1%2C subcomplex unknown%2C 2%2C 14.5kDa;transcript_id=XM_008020262.1-S	sp/s	((69275729, 69275911), (69278853, 69278996), (69285358, 69285611))	182	88	133	6hM
NC_023642.1	69275729	69285611	4	-	Parent=gene1400;Dbxref=GeneID:103248104,Genbank:XM_008020262.1;Name=XM_008020262.1;gbkey=mRNA;gene=NDUFC2;product=NADH dehydrogenase (ubiquinone) 1%2C subcomplex unknown%2C 2%2C 14.5kDa;transcript_id=XM_008020262.1-S	sp/s	((69275729, 69275911), (69278853, 69278996), (69285358, 69285611))	182	88	133	6hS
NC_023642.1	69275729	69285611	1	-	Parent=gene1400;Dbxref=GeneID:103248104,Genbank:XM_008020262.1;Name=XM_008020262.1;gbkey=mRNA;gene=NDUFC2;product=NADH dehydrogenase (ubiquinone) 1%2C subcomplex unknown%2C 2%2C 14.5kDa;transcript_id=XM_008020262.1-S	sp/s	((69275729, 69275911), (69278853, 69278996), (69285358, 69285611))	182	88	133	8hM
NC_023642.1	69275729	69285611	1	-	Parent=gene1400;Dbxref=GeneID:103248104,Genbank:XM_008020262.1;Name=XM_008020262.1;gbkey=mRNA;gene=NDUFC2;product=NADH dehydrogenase (ubiquinone) 1%2C subcomplex unknown%2C 2%2C 14.5kDa;transcript_id=XM_008020262.1-S	sp/s	((69275729, 69275911), (69278853, 69278996), (69285358, 69285611))	182	88	133	Uninf.
NC_023642.1	78058422	78067030	1	+	Parent=gene1463;Dbxref=GeneID:103248176,Genbank:XM_008020443.1;Name=XM_008020443.1;gbkey=mRNA;gene=PRSS23;product=protease%2C serine%2C 23;transcript_id=XM_008020443.1-S	sp/s	((78058422, 78058529), (78065479, 78067030))	1658	120	387	1hM
NC_023642.1	78058422	78067030	6	+	Parent=gene1463;Dbxref=GeneID:103248176,Genbank:XM_008020443.1;Name=XM_008020443.1;gbkey=mRNA;gene=PRSS23;product=protease%2C serine%2C 23;transcript_id=XM_008020443.1-S	sp/s	((78058422, 78058529), (78065479, 78067030))	1658	120	387	2hM
NC_023642.1	78058422	78067030	2	+	Parent=gene1463;Dbxref=GeneID:103248176,Genbank:XM_008020443.1;Name=XM_008020443.1;gbkey=mRNA;gene=PRSS23;product=protease%2C serine%2C 23;transcript_id=XM_008020443.1-S	sp/s	((78058422, 78058529), (78065479, 78067030))	1658	120	387	2hS
NC_023642.1	78058422	78067030	1	+	Parent=gene1463;Dbxref=GeneID:103248176,Genbank:XM_008020443.1;Name=XM_008020443.1;gbkey=mRNA;gene=PRSS23;product=protease%2C serine%2C 23;transcript_id=XM_008020443.1-S	sp/s	((78058422, 78058529), (78065479, 78067030))	1658	120	387	3hM
NC_023642.1	78058422	78067030	11	+	Parent=gene1463;Dbxref=GeneID:103248176,Genbank:XM_008020443.1;Name=XM_008020443.1;gbkey=mRNA;gene=PRSS23;product=protease%2C serine%2C 23;transcript_id=XM_008020443.1-S	sp/s	((78058422, 78058529), (78065479, 78067030))	1658	120	387	3hS
NC_023642.1	78058422	78067030	4	+	Parent=gene1463;Dbxref=GeneID:103248176,Genbank:XM_008020443.1;Name=XM_008020443.1;gbkey=mRNA;gene=PRSS23;product=protease%2C serine%2C 23;transcript_id=XM_008020443.1-S	sp/s	((78058422, 78058529), (78065479, 78067030))	1658	120	387	4h1S
NC_023642.1	78058422	78067030	11	+	Parent=gene1463;Dbxref=GeneID:103248176,Genbank:XM_008020443.1;Name=XM_008020443.1;gbkey=mRNA;gene=PRSS23;product=protease%2C serine%2C 23;transcript_id=XM_008020443.1-S	sp/s	((78058422, 78058529), (78065479, 78067030))	1658	120	387	6hS
NC_023642.1	78058422	78067030	18	+	Parent=gene1463;Dbxref=GeneID:103248176,Genbank:XM_008020443.1;Name=XM_008020443.1;gbkey=mRNA;gene=PRSS23;product=protease%2C serine%2C 23;transcript_id=XM_008020443.1-S	sp/s	((78058422, 78058529), (78065479, 78067030))	1658	120	387	8h1S
NC_023642.1	78058422	78067030	1	+	Parent=gene1463;Dbxref=GeneID:103248176,Genbank:XM_008020443.1;Name=XM_008020443.1;gbkey=mRNA;gene=PRSS23;product=protease%2C serine%2C 23;transcript_id=XM_008020443.1-S	sp/s	((78058422, 78058529), (78065479, 78067030))	1658	120	387	12hM
NC_023642.1	78058422	78067030	2	+	Parent=gene1463;Dbxref=GeneID:103248176,Genbank:XM_008020443.1;Name=XM_008020443.1;gbkey=mRNA;gene=PRSS23;product=protease%2C serine%2C 23;transcript_id=XM_008020443.1-S	sp/s	((78058422, 78058529), (78065479, 78067030))	1658	120	387	Uninf.
NC_023642.1	81057244	81058140	16	-	Parent=gene1497;Dbxref=GeneID:103248206,Genbank:XM_008020481.1;Name=XM_008020481.1;gbkey=mRNA;gene=LOC103248206;product=superoxide dismutase [Cu-Zn];transcript_id=XM_008020481.1-AT1	at	((81057244, 81058140),)	896	78	354	6hS
NC_023642.1	81057244	81058140	10	-	Parent=gene1497;Dbxref=GeneID:103248206,Genbank:XM_008020481.1;Name=XM_008020481.1;gbkey=mRNA;gene=LOC103248206;product=superoxide dismutase [Cu-Zn];transcript_id=XM_008020481.1-AT1	at	((81057244, 81058140),)	896	78	354	Uninf.
NC_023642.1	81057493	81058140	13	-	Parent=gene1497;Dbxref=GeneID:103248206,Genbank:XM_008020481.1;Name=XM_008020481.1;gbkey=mRNA;gene=LOC103248206;product=superoxide dismutase [Cu-Zn];transcript_id=XM_008020481.1-AT1	at	((81057493, 81058140),)	647	78	105	2hM
NC_023642.1	81057493	81058140	4	-	Parent=gene1497;Dbxref=GeneID:103248206,Genbank:XM_008020481.1;Name=XM_008020481.1;gbkey=mRNA;gene=LOC103248206;product=superoxide dismutase [Cu-Zn];transcript_id=XM_008020481.1-AT1	at	((81057493, 81058140),)	647	78	105	2hS
NC_023642.1	81057493	81058140	4	-	Parent=gene1497;Dbxref=GeneID:103248206,Genbank:XM_008020481.1;Name=XM_008020481.1;gbkey=mRNA;gene=LOC103248206;product=superoxide dismutase [Cu-Zn];transcript_id=XM_008020481.1-AT1	at	((81057493, 81058140),)	647	78	105	6hM
NC_023642.1	81057493	81058140	2	-	Parent=gene1497;Dbxref=GeneID:103248206,Genbank:XM_008020481.1;Name=XM_008020481.1;gbkey=mRNA;gene=LOC103248206;product=superoxide dismutase [Cu-Zn];transcript_id=XM_008020481.1-AT2	at	((81057493, 81058140),)	647	78	105	6hS
NC_023642.1	81057493	81058140	22	-	Parent=gene1497;Dbxref=GeneID:103248206,Genbank:XM_008020481.1;Name=XM_008020481.1;gbkey=mRNA;gene=LOC103248206;product=superoxide dismutase [Cu-Zn];transcript_id=XM_008020481.1-AT1	at	((81057493, 81058140),)	647	78	105	8h1S
NC_023642.1	81057493	81058140	1	-	Parent=gene1497;Dbxref=GeneID:103248206,Genbank:XM_008020481.1;Name=XM_008020481.1;gbkey=mRNA;gene=LOC103248206;product=superoxide dismutase [Cu-Zn];transcript_id=XM_008020481.1-AT2	at	((81057493, 81058140),)	647	78	105	Uninf.
NC_023642.1	86180231	86190401	1	-	Parent=gene1554;Dbxref=GeneID:103248266,Genbank:XM_008020588.1;Name=XM_008020588.1;gbkey=mRNA;gene=CWC15;product=CWC15 spliceosome-associated protein homolog (S. cerevisiae)%2C transcript variant X1;transcript_id=XM_008020588.1-S	sp/s	((86180231, 86180400), (86183014, 86183132), (86186790, 86186897), (86187770, 86187858), (86188168, 86188280), (86188876, 86189014), (86190336, 86190401))	169	8	40	2hM
NC_023642.1	86180231	86190401	2	-	Parent=gene1554;Dbxref=GeneID:103248266,Genbank:XM_008020588.1;Name=XM_008020588.1;gbkey=mRNA;gene=CWC15;product=CWC15 spliceosome-associated protein homolog (S. cerevisiae)%2C transcript variant X1;transcript_id=XM_008020588.1-S	sp/s	((86180231, 86180400), (86183014, 86183132), (86186790, 86186897), (86187770, 86187858), (86188168, 86188280), (86188876, 86189014), (86190336, 86190401))	169	8	40	2hS
NC_023642.1	86180231	86190401	2	-	Parent=gene1554;Dbxref=GeneID:103248266,Genbank:XM_008020588.1;Name=XM_008020588.1;gbkey=mRNA;gene=CWC15;product=CWC15 spliceosome-associated protein homolog (S. cerevisiae)%2C transcript variant X1;transcript_id=XM_008020588.1-S	sp/s	((86180231, 86180400), (86183014, 86183132), (86186790, 86186897), (86187770, 86187858), (86188168, 86188280), (86188876, 86189014), (86190336, 86190401))	169	8	40	3hM
NC_023642.1	86180231	86190401	2	-	Parent=gene1554;Dbxref=GeneID:103248266,Genbank:XM_008020588.1;Name=XM_008020588.1;gbkey=mRNA;gene=CWC15;product=CWC15 spliceosome-associated protein homolog (S. cerevisiae)%2C transcript variant X1;transcript_id=XM_008020588.1-S	sp/s	((86180231, 86180400), (86183014, 86183132), (86186790, 86186897), (86187770, 86187858), (86188168, 86188280), (86188876, 86189014), (86190336, 86190401))	169	8	40	3hS
NC_023642.1	86180231	86190401	1	-	Parent=gene1554;Dbxref=GeneID:103248266,Genbank:XM_008020588.1;Name=XM_008020588.1;gbkey=mRNA;gene=CWC15;product=CWC15 spliceosome-associated protein homolog (S. cerevisiae)%2C transcript variant X1;transcript_id=XM_008020588.1-S	sp/s	((86180231, 86180400), (86183014, 86183132), (86186790, 86186897), (86187770, 86187858), (86188168, 86188280), (86188876, 86189014), (86190336, 86190401))	169	8	40	8h1S
NC_023642.1	86180231	86190401	1	-	Parent=gene1554;Dbxref=GeneID:103248266,Genbank:XM_008020588.1;Name=XM_008020588.1;gbkey=mRNA;gene=CWC15;product=CWC15 spliceosome-associated protein homolog (S. cerevisiae)%2C transcript variant X1;transcript_id=XM_008020588.1-S	sp/s	((86180231, 86180400), (86183014, 86183132), (86186790, 86186897), (86187770, 86187858), (86188168, 86188280), (86188876, 86189014), (86190336, 86190401))	169	8	40	8hM
NC_023642.1	86180231	86190401	1	-	Parent=gene1554;Dbxref=GeneID:103248266,Genbank:XM_008020588.1;Name=XM_008020588.1;gbkey=mRNA;gene=CWC15;product=CWC15 spliceosome-associated protein homolog (S. cerevisiae)%2C transcript variant X1;transcript_id=XM_008020588.1-S	sp/s	((86180231, 86180400), (86183014, 86183132), (86186790, 86186897), (86187770, 86187858), (86188168, 86188280), (86188876, 86189014), (86190336, 86190401))	169	8	40	Uninf.
NC_023642.1	100674379	100675377	4	+	Parent=gene1702;Dbxref=GeneID:103248413,Genbank:XM_008020771.1;Name=XM_008020771.1;gbkey=mRNA;gene=LOC103248413;product=peptidyl-prolyl cis-trans isomerase FKBP3;transcript_id=XM_008020771.1-S1	s	((100674379, 100675377),)	998	17	307	1hM
NC_023642.1	100674379	100675377	15	+	Parent=gene1702;Dbxref=GeneID:103248413,Genbank:XM_008020771.1;Name=XM_008020771.1;gbkey=mRNA;gene=LOC103248413;product=peptidyl-prolyl cis-trans isomerase FKBP3;transcript_id=XM_008020771.1-S1	s	((100674379, 100675377),)	998	17	307	3hS
NC_023642.1	100674379	100675377	6	+	Parent=gene1702;Dbxref=GeneID:103248413,Genbank:XM_008020771.1;Name=XM_008020771.1;gbkey=mRNA;gene=LOC103248413;product=peptidyl-prolyl cis-trans isomerase FKBP3;transcript_id=XM_008020771.1-S1	s	((100674379, 100675377),)	998	17	307	4h1S
NC_023642.1	100674379	100675377	7	+	Parent=gene1702;Dbxref=GeneID:103248413,Genbank:XM_008020771.1;Name=XM_008020771.1;gbkey=mRNA;gene=LOC103248413;product=peptidyl-prolyl cis-trans isomerase FKBP3;transcript_id=XM_008020771.1-S1	s	((100674379, 100675377),)	998	17	307	4hM
NC_023642.1	100674379	100675377	1	+	Parent=gene1702;Dbxref=GeneID:103248413,Genbank:XM_008020771.1;Name=XM_008020771.1;gbkey=mRNA;gene=LOC103248413;product=peptidyl-prolyl cis-trans isomerase FKBP3;transcript_id=XM_008020771.1-S1	s	((100674379, 100675377),)	998	17	307	6hM
NC_023642.1	100674379	100675377	3	+	Parent=gene1702;Dbxref=GeneID:103248413,Genbank:XM_008020771.1;Name=XM_008020771.1;gbkey=mRNA;gene=LOC103248413;product=peptidyl-prolyl cis-trans isomerase FKBP3;transcript_id=XM_008020771.1-S1	s	((100674379, 100675377),)	998	17	307	6hS
NC_023642.1	100674379	100675377	2	+	Parent=gene1702;Dbxref=GeneID:103248413,Genbank:XM_008020771.1;Name=XM_008020771.1;gbkey=mRNA;gene=LOC103248413;product=peptidyl-prolyl cis-trans isomerase FKBP3;transcript_id=XM_008020771.1-S1	s	((100674379, 100675377),)	998	17	307	Uninf.
NC_023642.1	103441991	103443582	1	-	Parent=tr471;transcript_id=471	prev	((103441991, 103443582),)	1591	16	150	6hS
NC_023642.1	103441991	103443582	2	-	Parent=gene1743;Dbxref=GeneID:103248456,Genbank:XM_008020849.1;Name=XM_008020849.1;gbkey=mRNA;gene=TIMM8B;product=translocase of inner mitochondrial membrane 8 homolog B (yeast);transcript_id=XM_008020849.1-S-AT	sp/s-at	((103441991, 103442308), (103443483, 103443582))	317	16	150	2hM
NC_023642.1	103441991	103443582	1	-	Parent=gene1743;Dbxref=GeneID:103248456,Genbank:XM_008020849.1;Name=XM_008020849.1;gbkey=mRNA;gene=TIMM8B;product=translocase of inner mitochondrial membrane 8 homolog B (yeast);transcript_id=XM_008020849.1-S-AT	sp/s-at	((103441991, 103442308), (103443483, 103443582))	317	16	150	3hM
NC_023642.1	103441991	103443582	2	-	Parent=gene1743;Dbxref=GeneID:103248456,Genbank:XM_008020849.1;Name=XM_008020849.1;gbkey=mRNA;gene=TIMM8B;product=translocase of inner mitochondrial membrane 8 homolog B (yeast);transcript_id=XM_008020849.1-S-AT	sp/s-at	((103441991, 103442308), (103443483, 103443582))	317	16	150	4h1S
NC_023642.1	103441991	103443582	1	-	Parent=gene1743;Dbxref=GeneID:103248456,Genbank:XM_008020849.1;Name=XM_008020849.1;gbkey=mRNA;gene=TIMM8B;product=translocase of inner mitochondrial membrane 8 homolog B (yeast);transcript_id=XM_008020849.1-S-AT	sp/s-at	((103441991, 103442308), (103443483, 103443582))	317	16	150	4hM
NC_023642.1	103441991	103443582	1	-	Parent=gene1743;Dbxref=GeneID:103248456,Genbank:XM_008020849.1;Name=XM_008020849.1;gbkey=mRNA;gene=TIMM8B;product=translocase of inner mitochondrial membrane 8 homolog B (yeast);transcript_id=XM_008020849.1-S-AT	sp/s-at	((103441991, 103442308), (103443483, 103443582))	317	16	150	6hM
NC_023642.1	103441991	103443582	2	-	Parent=gene1743;Dbxref=GeneID:103248456,Genbank:XM_008020849.1;Name=XM_008020849.1;gbkey=mRNA;gene=TIMM8B;product=translocase of inner mitochondrial membrane 8 homolog B (yeast);transcript_id=XM_008020849.1-S-AT	sp/s-at	((103441991, 103442308), (103443483, 103443582))	317	16	150	6hS
NC_023642.1	103441991	103443582	1	-	Parent=gene1743;Dbxref=GeneID:103248456,Genbank:XM_008020849.1;Name=XM_008020849.1;gbkey=mRNA;gene=TIMM8B;product=translocase of inner mitochondrial membrane 8 homolog B (yeast);transcript_id=XM_008020849.1-S-AT	sp/s-at	((103441991, 103442308), (103443483, 103443582))	317	16	150	8h1S
NC_023642.1	109924677	109925620	7	-	Parent=tr308;transcript_id=308	nc	((109924677, 109925620),)	943	0	0	2hM
NC_023642.1	109924677	109925620	3	-	Parent=tr442;transcript_id=442	nc	((109924677, 109925620),)	943	0	0	2hS
NC_023642.1	109924677	109925620	9	-	Parent=tr228;transcript_id=228	nc	((109924677, 109925620),)	943	0	0	3hM
NC_023642.1	109924677	109925620	1	-	Parent=tr221;transcript_id=221	nc	((109924677, 109925620),)	943	0	0	3hS
NC_023642.1	109924677	109925620	4	-	Parent=tr85;transcript_id=85	prev	((109924677, 109925620),)	943	0	0	6hM
NC_023642.1	109924677	109925620	3	-	Parent=tr403;transcript_id=403	prev	((109924677, 109925620),)	943	0	0	8h1S
NC_023642.1	109924677	109925620	1	-	Parent=tr429;transcript_id=429	prev	((109924677, 109925620),)	943	0	0	Uninf.
NC_023642.1	110386840	110389447	1	-	Parent=gene1883;Dbxref=GeneID:103248611,Genbank:XM_008021129.1;Name=XM_008021129.1;gbkey=mRNA;gene=RPS25;product=ribosomal protein S25;transcript_id=XM_008021129.1-S	sp/s	((110386840, 110386886), (110386969, 110387067), (110388466, 110388649), (110389065, 110389160), (110389388, 110389447))	144	57	50	1hM
NC_023642.1	110386840	110389447	21	-	Parent=gene1883;Dbxref=GeneID:103248611,Genbank:XM_008021129.1;Name=XM_008021129.1;gbkey=mRNA;gene=RPS25;product=ribosomal protein S25;transcript_id=XM_008021129.1-S	sp/s	((110386840, 110386886), (110386969, 110387067), (110388466, 110388649), (110389065, 110389160), (110389388, 110389447))	144	57	50	2hM
NC_023642.1	110386840	110389447	4	-	Parent=gene1883;Dbxref=GeneID:103248611,Genbank:XM_008021129.1;Name=XM_008021129.1;gbkey=mRNA;gene=RPS25;product=ribosomal protein S25;transcript_id=XM_008021129.1-S	sp/s	((110386840, 110386886), (110386969, 110387067), (110388466, 110388649), (110389065, 110389160), (110389388, 110389447))	144	57	50	2hS
NC_023642.1	110386840	110389447	5	-	Parent=gene1883;Dbxref=GeneID:103248611,Genbank:XM_008021129.1;Name=XM_008021129.1;gbkey=mRNA;gene=RPS25;product=ribosomal protein S25;transcript_id=XM_008021129.1-S	sp/s	((110386840, 110386886), (110386969, 110387067), (110388466, 110388649), (110389065, 110389160), (110389388, 110389447))	144	57	50	3hM
NC_023642.1	110386840	110389447	3	-	Parent=gene1883;Dbxref=GeneID:103248611,Genbank:XM_008021129.1;Name=XM_008021129.1;gbkey=mRNA;gene=RPS25;product=ribosomal protein S25;transcript_id=XM_008021129.1-S	sp/s	((110386840, 110386886), (110386969, 110387067), (110388466, 110388649), (110389065, 110389160), (110389388, 110389447))	144	57	50	3hS
NC_023642.1	110386840	110389447	2	-	Parent=gene1883;Dbxref=GeneID:103248611,Genbank:XM_008021129.1;Name=XM_008021129.1;gbkey=mRNA;gene=RPS25;product=ribosomal protein S25;transcript_id=XM_008021129.1-S	sp/s	((110386840, 110386886), (110386969, 110387067), (110388466, 110388649), (110389065, 110389160), (110389388, 110389447))	144	57	50	4h1S
NC_023642.1	110386840	110389447	12	-	Parent=gene1883;Dbxref=GeneID:103248611,Genbank:XM_008021129.1;Name=XM_008021129.1;gbkey=mRNA;gene=RPS25;product=ribosomal protein S25;transcript_id=XM_008021129.1-S	sp/s	((110386840, 110386886), (110386969, 110387067), (110388466, 110388649), (110389065, 110389160), (110389388, 110389447))	144	57	50	4hM
NC_023642.1	110386840	110389447	7	-	Parent=gene1883;Dbxref=GeneID:103248611,Genbank:XM_008021129.1;Name=XM_008021129.1;gbkey=mRNA;gene=RPS25;product=ribosomal protein S25;transcript_id=XM_008021129.1-S	sp/s	((110386840, 110386886), (110386969, 110387067), (110388466, 110388649), (110389065, 110389160), (110389388, 110389447))	144	57	50	6hM
NC_023642.1	110386840	110389447	5	-	Parent=gene1883;Dbxref=GeneID:103248611,Genbank:XM_008021129.1;Name=XM_008021129.1;gbkey=mRNA;gene=RPS25;product=ribosomal protein S25;transcript_id=XM_008021129.1-S	sp/s	((110386840, 110386886), (110386969, 110387067), (110388466, 110388649), (110389065, 110389160), (110389388, 110389447))	144	57	50	6hS
NC_023642.1	110386840	110389447	4	-	Parent=gene1883;Dbxref=GeneID:103248611,Genbank:XM_008021129.1;Name=XM_008021129.1;gbkey=mRNA;gene=RPS25;product=ribosomal protein S25;transcript_id=XM_008021129.1-S	sp/s	((110386840, 110386886), (110386969, 110387067), (110388466, 110388649), (110389065, 110389160), (110389388, 110389447))	144	57	50	8h1S
NC_023642.1	110386840	110389447	3	-	Parent=gene1883;Dbxref=GeneID:103248611,Genbank:XM_008021129.1;Name=XM_008021129.1;gbkey=mRNA;gene=RPS25;product=ribosomal protein S25;transcript_id=XM_008021129.1-S	sp/s	((110386840, 110386886), (110386969, 110387067), (110388466, 110388649), (110389065, 110389160), (110389388, 110389447))	144	57	50	8hM
NC_023642.1	110386840	110389447	1	-	Parent=gene1883;Dbxref=GeneID:103248611,Genbank:XM_008021129.1;Name=XM_008021129.1;gbkey=mRNA;gene=RPS25;product=ribosomal protein S25;transcript_id=XM_008021129.1-S	sp/s	((110386840, 110386886), (110386969, 110387067), (110388466, 110388649), (110389065, 110389160), (110389388, 110389447))	144	57	50	12hM
NC_023642.1	110386840	110389447	8	-	Parent=gene1883;Dbxref=GeneID:103248611,Genbank:XM_008021129.1;Name=XM_008021129.1;gbkey=mRNA;gene=RPS25;product=ribosomal protein S25;transcript_id=XM_008021129.1-S	sp/s	((110386840, 110386886), (110386969, 110387067), (110388466, 110388649), (110389065, 110389160), (110389388, 110389447))	144	57	50	Uninf.
NC_023642.1	114447348	114452358	1	-	Parent=gene1958;Dbxref=GeneID:103248693,Genbank:XM_008021262.1;Name=XM_008021262.1;gbkey=mRNA;gene=HSPA8;product=heat shock 70kDa protein 8%2C transcript variant X1;transcript_id=XM_008021262.1-S	sp/s	((114447348, 114447777), (114448110, 114448342), (114448665, 114448863), (114449093, 114449295), (114449517, 114450072), (114450159, 114450311), (114450835, 114451040), (114451358, 114451567), (114452286, 114452358))	429	5	244	1hM
NC_023642.1	114447348	114452358	3	-	Parent=gene1958;Dbxref=GeneID:103248693,Genbank:XM_008021262.1;Name=XM_008021262.1;gbkey=mRNA;gene=HSPA8;product=heat shock 70kDa protein 8%2C transcript variant X1;transcript_id=XM_008021262.1-S	sp/s	((114447348, 114447777), (114448110, 114448342), (114448665, 114448863), (114449093, 114449295), (114449517, 114450072), (114450159, 114450311), (114450835, 114451040), (114451358, 114451567), (114452286, 114452358))	429	5	244	2hM
NC_023642.1	114447348	114452358	6	-	Parent=gene1958;Dbxref=GeneID:103248693,Genbank:XM_008021262.1;Name=XM_008021262.1;gbkey=mRNA;gene=HSPA8;product=heat shock 70kDa protein 8%2C transcript variant X1;transcript_id=XM_008021262.1-S	sp/s	((114447348, 114447777), (114448110, 114448342), (114448665, 114448863), (114449093, 114449295), (114449517, 114450072), (114450159, 114450311), (114450835, 114451040), (114451358, 114451567), (114452286, 114452358))	429	5	244	2hS
NC_023642.1	114447348	114452358	8	-	Parent=gene1958;Dbxref=GeneID:103248693,Genbank:XM_008021262.1;Name=XM_008021262.1;gbkey=mRNA;gene=HSPA8;product=heat shock 70kDa protein 8%2C transcript variant X1;transcript_id=XM_008021262.1-S	sp/s	((114447348, 114447777), (114448110, 114448342), (114448665, 114448863), (114449093, 114449295), (114449517, 114450072), (114450159, 114450311), (114450835, 114451040), (114451358, 114451567), (114452286, 114452358))	429	5	244	3hS
NC_023642.1	114447348	114452358	6	-	Parent=gene1958;Dbxref=GeneID:103248693,Genbank:XM_008021262.1;Name=XM_008021262.1;gbkey=mRNA;gene=HSPA8;product=heat shock 70kDa protein 8%2C transcript variant X1;transcript_id=XM_008021262.1-S	sp/s	((114447348, 114447777), (114448110, 114448342), (114448665, 114448863), (114449093, 114449295), (114449517, 114450072), (114450159, 114450311), (114450835, 114451040), (114451358, 114451567), (114452286, 114452358))	429	5	244	4h1S
NC_023642.1	114447348	114452358	2	-	Parent=gene1958;Dbxref=GeneID:103248693,Genbank:XM_008021262.1;Name=XM_008021262.1;gbkey=mRNA;gene=HSPA8;product=heat shock 70kDa protein 8%2C transcript variant X1;transcript_id=XM_008021262.1-S	sp/s	((114447348, 114447777), (114448110, 114448342), (114448665, 114448863), (114449093, 114449295), (114449517, 114450072), (114450159, 114450311), (114450835, 114451040), (114451358, 114451567), (114452286, 114452358))	429	5	244	4hM
NC_023642.1	114447348	114452358	1	-	Parent=gene1958;Dbxref=GeneID:103248693,Genbank:XM_008021262.1;Name=XM_008021262.1;gbkey=mRNA;gene=HSPA8;product=heat shock 70kDa protein 8%2C transcript variant X1;transcript_id=XM_008021262.1-S	sp/s	((114447348, 114447777), (114448110, 114448342), (114448665, 114448863), (114449093, 114449295), (114449517, 114450072), (114450159, 114450311), (114450835, 114451040), (114451358, 114451567), (114452286, 114452358))	429	5	244	6hM
NC_023642.1	114447348	114452358	6	-	Parent=gene1958;Dbxref=GeneID:103248693,Genbank:XM_008021263.1;Name=XM_008021263.1;gbkey=mRNA;gene=HSPA8;product=heat shock 70kDa protein 8%2C transcript variant X2;transcript_id=XM_008021263.1-SP	sp	((114447348, 114447777), (114448110, 114448342), (114448665, 114448863), (114449093, 114450072), (114450159, 114450311), (114450835, 114451040), (114451358, 114451567), (114452286, 114452358))	429			6hS
NC_023642.1	114447348	114452358	14	-	Parent=gene1958;Dbxref=GeneID:103248693,Genbank:XM_008021262.1;Name=XM_008021262.1;gbkey=mRNA;gene=HSPA8;product=heat shock 70kDa protein 8%2C transcript variant X1;transcript_id=XM_008021262.1-S	sp/s	((114447348, 114447777), (114448110, 114448342), (114448665, 114448863), (114449093, 114449295), (114449517, 114450072), (114450159, 114450311), (114450835, 114451040), (114451358, 114451567), (114452286, 114452358))	429	5	244	6hS
NC_023642.1	114447348	114452358	45	-	Parent=gene1958;Dbxref=GeneID:103248693,Genbank:XM_008021262.1;Name=XM_008021262.1;gbkey=mRNA;gene=HSPA8;product=heat shock 70kDa protein 8%2C transcript variant X1;transcript_id=XM_008021262.1-S	sp/s	((114447348, 114447777), (114448110, 114448342), (114448665, 114448863), (114449093, 114449295), (114449517, 114450072), (114450159, 114450311), (114450835, 114451040), (114451358, 114451567), (114452286, 114452358))	429	5	244	8h1S
NC_023642.1	114447348	114452358	3	-	Parent=gene1958;Dbxref=GeneID:103248693,Genbank:XM_008021262.1;Name=XM_008021262.1;gbkey=mRNA;gene=HSPA8;product=heat shock 70kDa protein 8%2C transcript variant X1;transcript_id=XM_008021262.1-S	sp/s	((114447348, 114447777), (114448110, 114448342), (114448665, 114448863), (114449093, 114449295), (114449517, 114450072), (114450159, 114450311), (114450835, 114451040), (114451358, 114451567), (114452286, 114452358))	429	5	244	8hM
NC_023642.1	114447348	114452358	12	-	Parent=gene1958;Dbxref=GeneID:103248693,Genbank:XM_008021262.1;Name=XM_008021262.1;gbkey=mRNA;gene=HSPA8;product=heat shock 70kDa protein 8%2C transcript variant X1;transcript_id=XM_008021262.1-S	sp/s	((114447348, 114447777), (114448110, 114448342), (114448665, 114448863), (114449093, 114449295), (114449517, 114450072), (114450159, 114450311), (114450835, 114451040), (114451358, 114451567), (114452286, 114452358))	429	5	244	Uninf.
NC_023642.1	114892084	114892504	4	-	Parent=tr1;transcript_id=1	nc	((114892084, 114892504),)	420	0	0	1hM
NC_023642.1	114892084	114892504	37	-	Parent=tr235;transcript_id=235	nc	((114892084, 114892504),)	420	0	0	2hM
NC_023642.1	114892084	114892504	18	-	Parent=tr177;transcript_id=177	nc	((114892084, 114892504),)	420	0	0	2hS
NC_023642.1	114892084	114892504	9	-	Parent=tr151;transcript_id=151	nc	((114892084, 114892504),)	420	0	0	3hM
NC_023642.1	114892084	114892504	34	-	Parent=tr120;transcript_id=120	nc	((114892084, 114892504),)	420	0	0	3hS
NC_023642.1	114892084	114892504	23	-	Parent=tr293;transcript_id=293	prev	((114892084, 114892504),)	420	0	0	4h1S
NC_023642.1	114892084	114892504	20	-	Parent=tr17;transcript_id=17	prev	((114892084, 114892504),)	420	0	0	4hM
NC_023642.1	114892084	114892504	9	-	Parent=tr269;transcript_id=269	prev	((114892084, 114892504),)	420	0	0	6hM
NC_023642.1	114892084	114892504	30	-	Parent=tr309;transcript_id=309	prev	((114892084, 114892504),)	420	0	0	6hS
NC_023642.1	114892084	114892504	59	-	Parent=tr121;transcript_id=121	prev	((114892084, 114892504),)	420	0	0	8h1S
NC_023642.1	114892084	114892504	10	-	Parent=tr75;transcript_id=75	prev	((114892084, 114892504),)	420	0	0	8hM
NC_023642.1	114892084	114892504	23	-	Parent=tr143;transcript_id=143	prev	((114892084, 114892504),)	420	0	0	Uninf.
NC_023642.1	121150364	121224509	9	+	Parent=gene2088;Dbxref=GeneID:103248831,Genbank:XM_008021522.1;Name=XM_008021522.1;gbkey=mRNA;gene=APLP2;product=amyloid beta (A4) precursor-like protein 2%2C transcript variant X4;transcript_id=XM_008021522.1-S	sp/s	((121150364, 121150552), (121187925, 121188098), (121189054, 121189177), (121199378, 121199490), (121200395, 121200594), (121201080, 121201288), (121205798, 121205928), (121206880, 121206954), (121208156, 121208314), (121209177, 121209305), (121212780, 121212879), (121214706, 121214858), (121219917, 121220002), (121221013, 121221087), (121221438, 121221593), (121223081, 121224509))	188	84	1327	2hS
NC_023642.1	121150364	121224509	5	+	Parent=gene2088;Dbxref=GeneID:103248831,Genbank:XM_008021522.1;Name=XM_008021522.1;gbkey=mRNA;gene=APLP2;product=amyloid beta (A4) precursor-like protein 2%2C transcript variant X4;transcript_id=XM_008021522.1-S	sp/s	((121150364, 121150552), (121187925, 121188098), (121189054, 121189177), (121199378, 121199490), (121200395, 121200594), (121201080, 121201288), (121205798, 121205928), (121206880, 121206954), (121208156, 121208314), (121209177, 121209305), (121212780, 121212879), (121214706, 121214858), (121219917, 121220002), (121221013, 121221087), (121221438, 121221593), (121223081, 121224509))	188	84	1327	3hS
NC_023642.1	121150364	121224509	5	+	Parent=gene2088;Dbxref=GeneID:103248831,Genbank:XM_008021522.1;Name=XM_008021522.1;gbkey=mRNA;gene=APLP2;product=amyloid beta (A4) precursor-like protein 2%2C transcript variant X4;transcript_id=XM_008021522.1-S	sp/s	((121150364, 121150552), (121187925, 121188098), (121189054, 121189177), (121199378, 121199490), (121200395, 121200594), (121201080, 121201288), (121205798, 121205928), (121206880, 121206954), (121208156, 121208314), (121209177, 121209305), (121212780, 121212879), (121214706, 121214858), (121219917, 121220002), (121221013, 121221087), (121221438, 121221593), (121223081, 121224509))	188	84	1327	4h1S
NC_023642.1	121150364	121224509	3	+	Parent=gene2088;Dbxref=GeneID:103248831,Genbank:XM_008021520.1;Name=XM_008021520.1;gbkey=mRNA;gene=APLP2;product=amyloid beta (A4) precursor-like protein 2%2C transcript variant X2;transcript_id=XM_008021520.1-S	sp/s	((121150364, 121150552), (121187925, 121188098), (121189054, 121189177), (121199378, 121199490), (121200395, 121200594), (121201080, 121201288), (121202705, 121202872), (121205798, 121205928), (121206880, 121206954), (121208156, 121208314), (121209177, 121209305), (121212780, 121212879), (121214706, 121214858), (121219917, 121220002), (121221013, 121221087), (121221438, 121221593), (121223081, 12…	188	84	1327	6hS
NC_023642.1	121150364	121224509	10	+	Parent=gene2088;Dbxref=GeneID:103248831,Genbank:XM_008021522.1;Name=XM_008021522.1;gbkey=mRNA;gene=APLP2;product=amyloid beta (A4) precursor-like protein 2%2C transcript variant X4;transcript_id=XM_008021522.1-S	sp/s	((121150364, 121150552), (121187925, 121188098), (121189054, 121189177), (121199378, 121199490), (121200395, 121200594), (121201080, 121201288), (121205798, 121205928), (121206880, 121206954), (121208156, 121208314), (121209177, 121209305), (121212780, 121212879), (121214706, 121214858), (121219917, 121220002), (121221013, 121221087), (121221438, 121221593), (121223081, 121224509))	188	84	1327	6hS
NC_023642.1	121150364	121224509	147	+	Parent=gene2088;Dbxref=GeneID:103248831,Genbank:XM_008021522.1;Name=XM_008021522.1;gbkey=mRNA;gene=APLP2;product=amyloid beta (A4) precursor-like protein 2%2C transcript variant X4;transcript_id=XM_008021522.1-S	sp/s	((121150364, 121150552), (121187925, 121188098), (121189054, 121189177), (121199378, 121199490), (121200395, 121200594), (121201080, 121201288), (121205798, 121205928), (121206880, 121206954), (121208156, 121208314), (121209177, 121209305), (121212780, 121212879), (121214706, 121214858), (121219917, 121220002), (121221013, 121221087), (121221438, 121221593), (121223081, 121224509))	188	84	1327	8h1S
NC_023642.1	121150364	121224509	10	+	Parent=gene2088;Dbxref=GeneID:103248831,Genbank:XM_008021520.1;Name=XM_008021520.1;gbkey=mRNA;gene=APLP2;product=amyloid beta (A4) precursor-like protein 2%2C transcript variant X2;transcript_id=XM_008021520.1-S	sp/s	((121150364, 121150552), (121187925, 121188098), (121189054, 121189177), (121199378, 121199490), (121200395, 121200594), (121201080, 121201288), (121202705, 121202872), (121205798, 121205928), (121206880, 121206954), (121208156, 121208314), (121209177, 121209305), (121212780, 121212879), (121214706, 121214858), (121219917, 121220002), (121221013, 121221087), (121221438, 121221593), (121223081, 12…	188	84	1327	8h1S
NC_023642.1	122733056	122733450	3	-	Parent=tr335;transcript_id=335	nc	((122733056, 122733450),)	394	0	0	2hM
NC_023642.1	122733056	122733450	10	-	Parent=tr312;transcript_id=312	nc	((122733056, 122733450),)	394	0	0	2hS
NC_023642.1	122733056	122733450	1	-	Parent=tr204;transcript_id=204	nc	((122733056, 122733450),)	394	0	0	3hM
NC_023642.1	122733056	122733450	8	-	Parent=tr17;transcript_id=17	nc	((122733056, 122733450),)	394	0	0	3hS
NC_023642.1	122733056	122733450	5	-	Parent=tr574;transcript_id=574	prev	((122733056, 122733450),)	394	0	0	6hS
NC_023643.1	1841867	1843285	1	-	Parent=gene2236;Dbxref=GeneID:103243068,Genbank:XM_008011814.1;Name=XM_008011814.1;gbkey=mRNA;gene=RPS21;product=ribosomal protein S21%2C transcript variant X1;transcript_id=XM_008011814.1	sp/prev	((1841867, 1841928), (1842022, 1842077), (1842459, 1842530), (1842699, 1842762), (1843010, 1843072), (1843257, 1843285))	61	13	52	2hM
NC_023643.1	1841867	1843285	1	-	Parent=gene2236;Dbxref=GeneID:103243068,Genbank:XM_008011814.1;Name=XM_008011814.1;gbkey=mRNA;gene=RPS21;product=ribosomal protein S21%2C transcript variant X1;transcript_id=XM_008011814.1	sp/prev	((1841867, 1841928), (1842022, 1842077), (1842459, 1842530), (1842699, 1842762), (1843010, 1843072), (1843257, 1843285))	61	13	52	2hS
NC_023643.1	1841867	1843285	2	-	Parent=gene2236;Dbxref=GeneID:103243068,Genbank:XM_008011814.1;Name=XM_008011814.1;gbkey=mRNA;gene=RPS21;product=ribosomal protein S21%2C transcript variant X1;transcript_id=XM_008011814.1	sp/prev	((1841867, 1841928), (1842022, 1842077), (1842459, 1842530), (1842699, 1842762), (1843010, 1843072), (1843257, 1843285))	61	13	52	3hS
NC_023643.1	1841867	1843285	1	-	Parent=gene2236;Dbxref=GeneID:103243068,Genbank:XM_008011814.1;Name=XM_008011814.1;gbkey=mRNA;gene=RPS21;product=ribosomal protein S21%2C transcript variant X1;transcript_id=XM_008011814.1	sp/prev	((1841867, 1841928), (1842022, 1842077), (1842459, 1842530), (1842699, 1842762), (1843010, 1843072), (1843257, 1843285))	61	13	52	4h1S
NC_023643.1	1841867	1843285	1	-	Parent=gene2236;Dbxref=GeneID:103243068,Genbank:XM_008011814.1;Name=XM_008011814.1;gbkey=mRNA;gene=RPS21;product=ribosomal protein S21%2C transcript variant X1;transcript_id=XM_008011814.1	sp/prev	((1841867, 1841928), (1842022, 1842077), (1842459, 1842530), (1842699, 1842762), (1843010, 1843072), (1843257, 1843285))	61	13	52	4hM
NC_023643.1	1841867	1843285	1	-	Parent=gene2236;Dbxref=GeneID:103243068,Genbank:XM_008011814.1;Name=XM_008011814.1;gbkey=mRNA;gene=RPS21;product=ribosomal protein S21%2C transcript variant X1;transcript_id=XM_008011814.1	sp/prev	((1841867, 1841928), (1842022, 1842077), (1842459, 1842530), (1842699, 1842762), (1843010, 1843072), (1843257, 1843285))	61	13	52	6hS
NC_023643.1	1841867	1843285	1	-	Parent=gene2236;Dbxref=GeneID:103243068,Genbank:XM_008011814.1;Name=XM_008011814.1;gbkey=mRNA;gene=RPS21;product=ribosomal protein S21%2C transcript variant X1;transcript_id=XM_008011814.1	sp/prev	((1841867, 1841928), (1842022, 1842077), (1842459, 1842530), (1842699, 1842762), (1843010, 1843072), (1843257, 1843285))	61	13	52	8h1S
NC_023643.1	2094451	2101061	1	+	Parent=gene2248;Dbxref=GeneID:103243135,Genbank:XM_008011975.1;Name=XM_008011975.1;gbkey=mRNA;gene=PSMA7;product=proteasome (prosome%2C macropain) subunit%2C alpha type%2C 7;transcript_id=XM_008011975.1-S	sp/s	((2094451, 2094575), (2096824, 2096950), (2097876, 2098000), (2098616, 2098738), (2099527, 2099646), (2100382, 2100444), (2100844, 2101061))	124	29	125	3hS
NC_023643.1	2094451	2101061	1	+	Parent=gene2248;Dbxref=GeneID:103243135,Genbank:XM_008011975.1;Name=XM_008011975.1;gbkey=mRNA;gene=PSMA7;product=proteasome (prosome%2C macropain) subunit%2C alpha type%2C 7;transcript_id=XM_008011975.1-S	sp/s	((2094451, 2094575), (2096824, 2096950), (2097876, 2098000), (2098616, 2098738), (2099527, 2099646), (2100382, 2100444), (2100844, 2101061))	124	29	125	8hM
NC_023643.1	5109926	5113569	4	+	Parent=gene2275;Dbxref=GeneID:103243426,Genbank:XM_008012680.1;Name=XM_008012680.1;gbkey=mRNA;gene=ATP5E;product=ATP synthase%2C H+ transporting%2C mitochondrial F1 complex%2C epsilon subunit;transcript_id=XM_008012680.1-S	sp/s	((5109926, 5110044), (5111829, 5111955), (5113412, 5113569))	118	87	3	1hM
NC_023643.1	5109926	5113569	31	+	Parent=gene2275;Dbxref=GeneID:103243426,Genbank:XM_008012680.1;Name=XM_008012680.1;gbkey=mRNA;gene=ATP5E;product=ATP synthase%2C H+ transporting%2C mitochondrial F1 complex%2C epsilon subunit;transcript_id=XM_008012680.1-S	sp/s	((5109926, 5110044), (5111829, 5111955), (5113412, 5113569))	118	87	3	2hM
NC_023643.1	5109926	5113569	7	+	Parent=gene2275;Dbxref=GeneID:103243426,Genbank:XM_008012680.1;Name=XM_008012680.1;gbkey=mRNA;gene=ATP5E;product=ATP synthase%2C H+ transporting%2C mitochondrial F1 complex%2C epsilon subunit;transcript_id=XM_008012680.1-S	sp/s	((5109926, 5110044), (5111829, 5111955), (5113412, 5113569))	118	87	3	2hS
NC_023643.1	5109926	5113569	11	+	Parent=gene2275;Dbxref=GeneID:103243426,Genbank:XM_008012680.1;Name=XM_008012680.1;gbkey=mRNA;gene=ATP5E;product=ATP synthase%2C H+ transporting%2C mitochondrial F1 complex%2C epsilon subunit;transcript_id=XM_008012680.1-S	sp/s	((5109926, 5110044), (5111829, 5111955), (5113412, 5113569))	118	87	3	3hM
NC_023643.1	5109926	5113569	13	+	Parent=gene2275;Dbxref=GeneID:103243426,Genbank:XM_008012680.1;Name=XM_008012680.1;gbkey=mRNA;gene=ATP5E;product=ATP synthase%2C H+ transporting%2C mitochondrial F1 complex%2C epsilon subunit;transcript_id=XM_008012680.1-S	sp/s	((5109926, 5110044), (5111829, 5111955), (5113412, 5113569))	118	87	3	3hS
NC_023643.1	5109926	5113569	8	+	Parent=gene2275;Dbxref=GeneID:103243426,Genbank:XM_008012680.1;Name=XM_008012680.1;gbkey=mRNA;gene=ATP5E;product=ATP synthase%2C H+ transporting%2C mitochondrial F1 complex%2C epsilon subunit;transcript_id=XM_008012680.1-S	sp/s	((5109926, 5110044), (5111829, 5111955), (5113412, 5113569))	118	87	3	4h1S
NC_023643.1	5109926	5113569	11	+	Parent=gene2275;Dbxref=GeneID:103243426,Genbank:XM_008012680.1;Name=XM_008012680.1;gbkey=mRNA;gene=ATP5E;product=ATP synthase%2C H+ transporting%2C mitochondrial F1 complex%2C epsilon subunit;transcript_id=XM_008012680.1-S	sp/s	((5109926, 5110044), (5111829, 5111955), (5113412, 5113569))	118	87	3	4hM
NC_023643.1	5109926	5113569	15	+	Parent=gene2275;Dbxref=GeneID:103243426,Genbank:XM_008012680.1;Name=XM_008012680.1;gbkey=mRNA;gene=ATP5E;product=ATP synthase%2C H+ transporting%2C mitochondrial F1 complex%2C epsilon subunit;transcript_id=XM_008012680.1-S	sp/s	((5109926, 5110044), (5111829, 5111955), (5113412, 5113569))	118	87	3	6hM
NC_023643.1	5109926	5113569	7	+	Parent=gene2275;Dbxref=GeneID:103243426,Genbank:XM_008012680.1;Name=XM_008012680.1;gbkey=mRNA;gene=ATP5E;product=ATP synthase%2C H+ transporting%2C mitochondrial F1 complex%2C epsilon subunit;transcript_id=XM_008012680.1-S	sp/s	((5109926, 5110044), (5111829, 5111955), (5113412, 5113569))	118	87	3	6hS
NC_023643.1	5109926	5113569	12	+	Parent=gene2275;Dbxref=GeneID:103243426,Genbank:XM_008012680.1;Name=XM_008012680.1;gbkey=mRNA;gene=ATP5E;product=ATP synthase%2C H+ transporting%2C mitochondrial F1 complex%2C epsilon subunit;transcript_id=XM_008012680.1-S	sp/s	((5109926, 5110044), (5111829, 5111955), (5113412, 5113569))	118	87	3	8h1S
NC_023643.1	5109926	5113569	3	+	Parent=gene2275;Dbxref=GeneID:103243426,Genbank:XM_008012680.1;Name=XM_008012680.1;gbkey=mRNA;gene=ATP5E;product=ATP synthase%2C H+ transporting%2C mitochondrial F1 complex%2C epsilon subunit;transcript_id=XM_008012680.1-S	sp/s	((5109926, 5110044), (5111829, 5111955), (5113412, 5113569))	118	87	3	8hM
NC_023643.1	5109926	5113569	4	+	Parent=gene2275;Dbxref=GeneID:103243426,Genbank:XM_008012680.1;Name=XM_008012680.1;gbkey=mRNA;gene=ATP5E;product=ATP synthase%2C H+ transporting%2C mitochondrial F1 complex%2C epsilon subunit;transcript_id=XM_008012680.1-S	sp/s	((5109926, 5110044), (5111829, 5111955), (5113412, 5113569))	118	87	3	12hM
NC_023643.1	5109926	5113569	11	+	Parent=gene2275;Dbxref=GeneID:103243426,Genbank:XM_008012680.1;Name=XM_008012680.1;gbkey=mRNA;gene=ATP5E;product=ATP synthase%2C H+ transporting%2C mitochondrial F1 complex%2C epsilon subunit;transcript_id=XM_008012680.1-S	sp/s	((5109926, 5110044), (5111829, 5111955), (5113412, 5113569))	118	87	3	Uninf.
NC_023643.1	5109959	5113569	2	+	Parent=gene2275;Dbxref=GeneID:103243426,Genbank:XM_008012680.1;Name=XM_008012680.1;gbkey=mRNA;gene=ATP5E;product=ATP synthase%2C H+ transporting%2C mitochondrial F1 complex%2C epsilon subunit;transcript_id=XM_008012680.1-S	sp/s	((5109959, 5110044), (5111829, 5111955), (5113412, 5113569))	85	54	3	1hM
NC_023643.1	5109959	5113569	24	+	Parent=gene2275;Dbxref=GeneID:103243426,Genbank:XM_008012680.1;Name=XM_008012680.1;gbkey=mRNA;gene=ATP5E;product=ATP synthase%2C H+ transporting%2C mitochondrial F1 complex%2C epsilon subunit;transcript_id=XM_008012680.1-S	sp/s	((5109959, 5110044), (5111829, 5111955), (5113412, 5113569))	85	54	3	2hM
NC_023643.1	5109959	5113569	1	+	Parent=gene2275;Dbxref=GeneID:103243426,Genbank:XM_008012680.1;Name=XM_008012680.1;gbkey=mRNA;gene=ATP5E;product=ATP synthase%2C H+ transporting%2C mitochondrial F1 complex%2C epsilon subunit;transcript_id=XM_008012680.1-S	sp/s	((5109959, 5110044), (5111829, 5111955), (5113412, 5113569))	85	54	3	2hS
NC_023643.1	5109959	5113569	5	+	Parent=gene2275;Dbxref=GeneID:103243426,Genbank:XM_008012680.1;Name=XM_008012680.1;gbkey=mRNA;gene=ATP5E;product=ATP synthase%2C H+ transporting%2C mitochondrial F1 complex%2C epsilon subunit;transcript_id=XM_008012680.1-S	sp/s	((5109959, 5110044), (5111829, 5111955), (5113412, 5113569))	85	54	3	3hM
NC_023643.1	5109959	5113569	1	+	Parent=gene2275;Dbxref=GeneID:103243426,Genbank:XM_008012680.1;Name=XM_008012680.1;gbkey=mRNA;gene=ATP5E;product=ATP synthase%2C H+ transporting%2C mitochondrial F1 complex%2C epsilon subunit;transcript_id=XM_008012680.1-S	sp/s	((5109959, 5110044), (5111829, 5111955), (5113412, 5113569))	85	54	3	3hS
NC_023643.1	5109959	5113569	2	+	Parent=gene2275;Dbxref=GeneID:103243426,Genbank:XM_008012680.1;Name=XM_008012680.1;gbkey=mRNA;gene=ATP5E;product=ATP synthase%2C H+ transporting%2C mitochondrial F1 complex%2C epsilon subunit;transcript_id=XM_008012680.1-S	sp/s	((5109959, 5110044), (5111829, 5111955), (5113412, 5113569))	85	54	3	4h1S
NC_023643.1	5109959	5113569	8	+	Parent=gene2275;Dbxref=GeneID:103243426,Genbank:XM_008012680.1;Name=XM_008012680.1;gbkey=mRNA;gene=ATP5E;product=ATP synthase%2C H+ transporting%2C mitochondrial F1 complex%2C epsilon subunit;transcript_id=XM_008012680.1-S	sp/s	((5109959, 5110044), (5111829, 5111955), (5113412, 5113569))	85	54	3	4hM
NC_023643.1	5109959	5113569	9	+	Parent=gene2275;Dbxref=GeneID:103243426,Genbank:XM_008012680.1;Name=XM_008012680.1;gbkey=mRNA;gene=ATP5E;product=ATP synthase%2C H+ transporting%2C mitochondrial F1 complex%2C epsilon subunit;transcript_id=XM_008012680.1-S	sp/s	((5109959, 5110044), (5111829, 5111955), (5113412, 5113569))	85	54	3	6hM
NC_023643.1	5109959	5113569	6	+	Parent=gene2275;Dbxref=GeneID:103243426,Genbank:XM_008012680.1;Name=XM_008012680.1;gbkey=mRNA;gene=ATP5E;product=ATP synthase%2C H+ transporting%2C mitochondrial F1 complex%2C epsilon subunit;transcript_id=XM_008012680.1-S	sp/s	((5109959, 5110044), (5111829, 5111955), (5113412, 5113569))	85	54	3	6hS
NC_023643.1	5109959	5113569	2	+	Parent=gene2275;Dbxref=GeneID:103243426,Genbank:XM_008012680.1;Name=XM_008012680.1;gbkey=mRNA;gene=ATP5E;product=ATP synthase%2C H+ transporting%2C mitochondrial F1 complex%2C epsilon subunit;transcript_id=XM_008012680.1-S	sp/s	((5109959, 5110044), (5111829, 5111955), (5113412, 5113569))	85	54	3	8h1S
NC_023643.1	5109959	5113569	1	+	Parent=gene2275;Dbxref=GeneID:103243426,Genbank:XM_008012680.1;Name=XM_008012680.1;gbkey=mRNA;gene=ATP5E;product=ATP synthase%2C H+ transporting%2C mitochondrial F1 complex%2C epsilon subunit;transcript_id=XM_008012680.1-S	sp/s	((5109959, 5110044), (5111829, 5111955), (5113412, 5113569))	85	54	3	8hM
NC_023643.1	5109959	5113569	1	+	Parent=gene2275;Dbxref=GeneID:103243426,Genbank:XM_008012680.1;Name=XM_008012680.1;gbkey=mRNA;gene=ATP5E;product=ATP synthase%2C H+ transporting%2C mitochondrial F1 complex%2C epsilon subunit;transcript_id=XM_008012680.1-S	sp/s	((5109959, 5110044), (5111829, 5111955), (5113412, 5113569))	85	54	3	12hM
NC_023643.1	5109959	5113569	3	+	Parent=gene2275;Dbxref=GeneID:103243426,Genbank:XM_008012680.1;Name=XM_008012680.1;gbkey=mRNA;gene=ATP5E;product=ATP synthase%2C H+ transporting%2C mitochondrial F1 complex%2C epsilon subunit;transcript_id=XM_008012680.1-S	sp/s	((5109959, 5110044), (5111829, 5111955), (5113412, 5113569))	85	54	3	Uninf.
NC_023643.1	5146139	5159904	1	-	Parent=gene2278;Dbxref=GeneID:103243455,Genbank:XM_008012724.1;Name=XM_008012724.1;gbkey=mRNA;gene=NELFCD;product=negative elongation factor complex member C/D%2C transcript variant X1;transcript_id=XM_008012724.1.5	sp/ppc	((5146139, 5146609), (5147009, 5147138), (5147489, 5147629), (5147706, 5147801), (5148142, 5148256), (5149242, 5149381), (5149812, 5149946), (5150183, 5150348), (5151270, 5151400), (5151617, 5151769), (5152240, 5152347), (5153424, 5153533), (5154386, 5154495), (5155031, 5155146), (5159810, 5159904))	470			3hS
NC_023643.1	5146139	5159904	2	-	Parent=gene2278;Dbxref=GeneID:103243455,Genbank:XM_008012724.1;Name=XM_008012724.1;gbkey=mRNA;gene=NELFCD;product=negative elongation factor complex member C/D%2C transcript variant X1;transcript_id=XM_008012724.1.5	sp/ppc	((5146139, 5146609), (5147009, 5147138), (5147489, 5147629), (5147706, 5147801), (5148142, 5148256), (5149242, 5149381), (5149812, 5149946), (5150183, 5150348), (5151270, 5151400), (5151617, 5151769), (5152240, 5152347), (5153424, 5153533), (5154386, 5154495), (5155031, 5155146), (5159810, 5159904))	470			4h1S
NC_023643.1	5146139	5159904	3	-	Parent=gene2278;Dbxref=GeneID:103243455,Genbank:XM_008012724.1;Name=XM_008012724.1;gbkey=mRNA;gene=NELFCD;product=negative elongation factor complex member C/D%2C transcript variant X1;transcript_id=XM_008012724.1.5	sp/ppc	((5146139, 5146609), (5147009, 5147138), (5147489, 5147629), (5147706, 5147801), (5148142, 5148256), (5149242, 5149381), (5149812, 5149946), (5150183, 5150348), (5151270, 5151400), (5151617, 5151769), (5152240, 5152347), (5153424, 5153533), (5154386, 5154495), (5155031, 5155146), (5159810, 5159904))	470			6hS
NC_023643.1	5146139	5159904	9	-	Parent=gene2278;Dbxref=GeneID:103243455,Genbank:XM_008012724.1;Name=XM_008012724.1;gbkey=mRNA;gene=NELFCD;product=negative elongation factor complex member C/D%2C transcript variant X1;transcript_id=XM_008012724.1.5	sp/ppc	((5146139, 5146609), (5147009, 5147138), (5147489, 5147629), (5147706, 5147801), (5148142, 5148256), (5149242, 5149381), (5149812, 5149946), (5150183, 5150348), (5151270, 5151400), (5151617, 5151769), (5152240, 5152347), (5153424, 5153533), (5154386, 5154495), (5155031, 5155146), (5159810, 5159904))	470			8h1S
NC_023643.1	5146139	5159904	1	-	Parent=gene2278;Dbxref=GeneID:103243455,Genbank:XM_008012724.1;Name=XM_008012724.1;gbkey=mRNA;gene=NELFCD;product=negative elongation factor complex member C/D%2C transcript variant X1;transcript_id=XM_008012724.1.5	sp/ppc	((5146139, 5146609), (5147009, 5147138), (5147489, 5147629), (5147706, 5147801), (5148142, 5148256), (5149242, 5149381), (5149812, 5149946), (5150183, 5150348), (5151270, 5151400), (5151617, 5151769), (5152240, 5152347), (5153424, 5153533), (5154386, 5154495), (5155031, 5155146), (5159810, 5159904))	470			Uninf.
NC_023643.1	12820800	12821319	6	-	Parent=tr286;transcript_id=286	nc	((12820800, 12821319),)	519	0	0	2hM
NC_023643.1	12820800	12821319	2	-	Parent=tr355;transcript_id=355	nc	((12820800, 12821319),)	519	0	0	2hS
NC_023643.1	12820800	12821319	7	-	Parent=tr199;transcript_id=199	nc	((12820800, 12821319),)	519	0	0	3hM
NC_023643.1	12820800	12821319	11	-	Parent=tr146;transcript_id=146	nc	((12820800, 12821319),)	519	0	0	3hS
NC_023643.1	12820800	12821319	3	-	Parent=tr52;transcript_id=52	prev	((12820800, 12821319),)	519	0	0	4h1S
NC_023643.1	12820800	12821319	1	-	Parent=tr130;transcript_id=130	prev	((12820800, 12821319),)	519	0	0	4hM
NC_023643.1	12820800	12821319	10	-	Parent=tr309;transcript_id=309	prev	((12820800, 12821319),)	519	0	0	6hS
NC_023643.1	12820800	12821319	16	-	Parent=tr470;transcript_id=470	prev	((12820800, 12821319),)	519	0	0	8h1S
NC_023643.1	12820800	12821319	1	-	Parent=tr61;transcript_id=61	prev	((12820800, 12821319),)	519	0	0	12hM
NC_023643.1	13855153	13889816	3	+	Parent=gene2379;Dbxref=GeneID:103244472,Genbank:XM_008014312.1;Name=XM_008014312.1;gbkey=mRNA;gene=UBE2V1;product=ubiquitin-conjugating enzyme E2 variant 1%2C transcript variant X1;transcript_id=XM_008014312.1.5	sp/ppc	((13855153, 13855192), (13873848, 13873996), (13886940, 13887065), (13888268, 13889816))	1860			3hS
NC_023643.1	13855153	13889816	2	+	Parent=gene2379;Dbxref=GeneID:103244472,Genbank:XM_008014312.1;Name=XM_008014312.1;gbkey=mRNA;gene=UBE2V1;product=ubiquitin-conjugating enzyme E2 variant 1%2C transcript variant X1;transcript_id=XM_008014312.1.5	sp/ppc	((13855153, 13855192), (13873848, 13873996), (13886940, 13887065), (13888268, 13889816))	1860			4h1S
NC_023643.1	13855153	13889816	3	+	Parent=gene2379;Dbxref=GeneID:103244472,Genbank:XM_008014312.1;Name=XM_008014312.1;gbkey=mRNA;gene=UBE2V1;product=ubiquitin-conjugating enzyme E2 variant 1%2C transcript variant X1;transcript_id=XM_008014312.1.5	sp/ppc	((13855153, 13855192), (13873848, 13873996), (13886940, 13887065), (13888268, 13889816))	1860			6hS
NC_023643.1	13855153	13889816	3	+	Parent=gene2379;Dbxref=GeneID:103244472,Genbank:XM_008014312.1;Name=XM_008014312.1;gbkey=mRNA;gene=UBE2V1;product=ubiquitin-conjugating enzyme E2 variant 1%2C transcript variant X1;transcript_id=XM_008014312.1.5	sp/ppc	((13855153, 13855192), (13873848, 13873996), (13886940, 13887065), (13888268, 13889816))	1860			8h1S
NC_023643.1	13855153	13889816	1	+	Parent=gene2379;Dbxref=GeneID:103244472,Genbank:XM_008014312.1;Name=XM_008014312.1;gbkey=mRNA;gene=UBE2V1;product=ubiquitin-conjugating enzyme E2 variant 1%2C transcript variant X1;transcript_id=XM_008014312.1.5	sp/ppc	((13855153, 13855192), (13873848, 13873996), (13886940, 13887065), (13888268, 13889816))	1860			Uninf.
NC_023643.1	14698422	14707979	3	-	Parent=tr61;transcript_id=61	sp/nc	((14698422, 14698641), (14705707, 14705755), (14706087, 14706172), (14707409, 14707513), (14707883, 14707979))				2hM
NC_023643.1	14698422	14707979	1	-	Parent=tr427;transcript_id=427	sp/nc	((14698422, 14698641), (14705707, 14705755), (14706087, 14706172), (14707409, 14707513), (14707883, 14707979))				3hS
NC_023643.1	14698422	14707979	1	-	Parent=tr13;transcript_id=13	sp/nc	((14698422, 14698641), (14705707, 14705755), (14706087, 14706172), (14707409, 14707513), (14707883, 14707979))				4h1S
NC_023643.1	14698422	14707979	2	-	Parent=tr222;transcript_id=222	sp/nc	((14698422, 14698641), (14705707, 14705755), (14706087, 14706172), (14707409, 14707513), (14707883, 14707979))				4hM
NC_023643.1	14698422	14707979	1	-	Parent=tr33;transcript_id=33	sp/nc	((14698422, 14698641), (14705707, 14705755), (14706087, 14706172), (14707409, 14707513), (14707905, 14707979))				4hM
NC_023643.1	14698422	14707979	1	-	Parent=tr19;transcript_id=19	sp/nc	((14698422, 14698641), (14705707, 14705755), (14706087, 14706172), (14707409, 14707513), (14707883, 14707979))				6hM
NC_023643.1	14698422	14707979	1	-	Parent=tr1;transcript_id=1	sp/nc	((14698422, 14698641), (14705707, 14705755), (14706087, 14706172), (14707409, 14707513), (14707883, 14707979))				12hM
NC_023643.1	14698422	14707979	4	-	Parent=tr201;transcript_id=201	sp/nc	((14698422, 14698641), (14705707, 14705755), (14706087, 14706172), (14707409, 14707513), (14707905, 14707979))				Uninf.
NC_023643.1	14698422	14707979	1	-	Parent=tr424;transcript_id=424	sp/nc	((14698422, 14698641), (14705707, 14705755), (14706087, 14706172), (14707409, 14707513), (14707883, 14707979))				Uninf.
NC_023643.1	17986036	17993498	2	-	Parent=gene2434;Dbxref=GeneID:103245139,Genbank:XM_008015585.1;Name=XM_008015585.1;gbkey=mRNA;gene=CTSA;product=cathepsin A%2C transcript variant X1;transcript_id=XM_008015585.1-S	sp/s	((17986036, 17986492), (17986751, 17986855), (17987053, 17987142), (17987823, 17987898), (17989689, 17989828), (17989921, 17989999), (17990078, 17990169), (17990746, 17990830), (17991510, 17991601), (17991939, 17992094), (17992333, 17992419), (17992503, 17992553), (17992799, 17992910), (17993065, 17993246), (17993436, 17993498))	456	9	373	2hS
NC_023643.1	17986036	17993498	1	-	Parent=gene2434;Dbxref=GeneID:103245139,Genbank:XM_008015585.1;Name=XM_008015585.1;gbkey=mRNA;gene=CTSA;product=cathepsin A%2C transcript variant X1;transcript_id=XM_008015585.1-S	sp/s	((17986036, 17986492), (17986751, 17986855), (17987053, 17987142), (17987823, 17987898), (17989689, 17989828), (17989921, 17989999), (17990078, 17990169), (17990746, 17990830), (17991510, 17991601), (17991939, 17992094), (17992333, 17992419), (17992503, 17992553), (17992799, 17992910), (17993065, 17993246), (17993436, 17993498))	456	9	373	3hS
NC_023643.1	17986036	17993498	2	-	Parent=gene2434;Dbxref=GeneID:103245139,Genbank:XM_008015585.1;Name=XM_008015585.1;gbkey=mRNA;gene=CTSA;product=cathepsin A%2C transcript variant X1;transcript_id=XM_008015585.1-S	sp/s	((17986036, 17986492), (17986751, 17986855), (17987053, 17987142), (17987823, 17987898), (17989689, 17989828), (17989921, 17989999), (17990078, 17990169), (17990746, 17990830), (17991510, 17991601), (17991939, 17992094), (17992333, 17992419), (17992503, 17992553), (17992799, 17992910), (17993065, 17993246), (17993436, 17993498))	456	9	373	4h1S
NC_023643.1	17986036	17993498	1	-	Parent=gene2434;Dbxref=GeneID:103245139,Genbank:XM_008015585.1;Name=XM_008015585.1;gbkey=mRNA;gene=CTSA;product=cathepsin A%2C transcript variant X1;transcript_id=XM_008015585.1-S	sp/s	((17986036, 17986492), (17986751, 17986855), (17987053, 17987142), (17987823, 17987898), (17989689, 17989828), (17989921, 17989999), (17990078, 17990169), (17990746, 17990830), (17991510, 17991601), (17991939, 17992094), (17992333, 17992419), (17992503, 17992553), (17992799, 17992910), (17993065, 17993246), (17993436, 17993498))	456	9	373	6hM
NC_023643.1	17986036	17993498	5	-	Parent=gene2434;Dbxref=GeneID:103245139,Genbank:XM_008015585.1;Name=XM_008015585.1;gbkey=mRNA;gene=CTSA;product=cathepsin A%2C transcript variant X1;transcript_id=XM_008015585.1-S	sp/s	((17986036, 17986492), (17986751, 17986855), (17987053, 17987142), (17987823, 17987898), (17989689, 17989828), (17989921, 17989999), (17990078, 17990169), (17990746, 17990830), (17991510, 17991601), (17991939, 17992094), (17992333, 17992419), (17992503, 17992553), (17992799, 17992910), (17993065, 17993246), (17993436, 17993498))	456	9	373	6hS
NC_023643.1	17986036	17993498	15	-	Parent=gene2434;Dbxref=GeneID:103245139,Genbank:XM_008015585.1;Name=XM_008015585.1;gbkey=mRNA;gene=CTSA;product=cathepsin A%2C transcript variant X1;transcript_id=XM_008015585.1-S	sp/s	((17986036, 17986492), (17986751, 17986855), (17987053, 17987142), (17987823, 17987898), (17989689, 17989828), (17989921, 17989999), (17990078, 17990169), (17990746, 17990830), (17991510, 17991601), (17991939, 17992094), (17992333, 17992419), (17992503, 17992553), (17992799, 17992910), (17993065, 17993246), (17993436, 17993498))	456	9	373	8h1S
NC_023643.1	18408789	18419119	4	-	Parent=gene2457;Dbxref=GeneID:103245365,Genbank:XM_008015987.1;Name=XM_008015987.1;gbkey=mRNA;gene=PIGT;product=phosphatidylinositol glycan anchor biosynthesis%2C class T;transcript_id=XM_008015987.1-S	sp/s	((18408789, 18409457), (18410458, 18410541), (18410656, 18410821), (18413454, 18413654), (18414347, 18414512), (18414611, 18414708), (18414816, 18414903), (18415452, 18415538), (18415647, 18415747), (18416063, 18416190), (18418570, 18418747), (18418917, 18419119))	668	16	416	2hS
NC_023643.1	18408789	18419119	3	-	Parent=gene2457;Dbxref=GeneID:103245365,Genbank:XM_008015987.1;Name=XM_008015987.1;gbkey=mRNA;gene=PIGT;product=phosphatidylinositol glycan anchor biosynthesis%2C class T;transcript_id=XM_008015987.1-S	sp/s	((18408789, 18409457), (18410458, 18410541), (18410656, 18410821), (18413454, 18413654), (18414347, 18414512), (18414611, 18414708), (18414816, 18414903), (18415452, 18415538), (18415647, 18415747), (18416063, 18416190), (18418570, 18418747), (18418917, 18419119))	668	16	416	3hS
NC_023643.1	18408789	18419119	4	-	Parent=gene2457;Dbxref=GeneID:103245365,Genbank:XM_008015987.1;Name=XM_008015987.1;gbkey=mRNA;gene=PIGT;product=phosphatidylinositol glycan anchor biosynthesis%2C class T;transcript_id=XM_008015987.1-S	sp/s	((18408789, 18409457), (18410458, 18410541), (18410656, 18410821), (18413454, 18413654), (18414347, 18414512), (18414611, 18414708), (18414816, 18414903), (18415452, 18415538), (18415647, 18415747), (18416063, 18416190), (18418570, 18418747), (18418917, 18419119))	668	16	416	4h1S
NC_023643.1	18408789	18419119	6	-	Parent=gene2457;Dbxref=GeneID:103245365,Genbank:XM_008015987.1;Name=XM_008015987.1;gbkey=mRNA;gene=PIGT;product=phosphatidylinositol glycan anchor biosynthesis%2C class T;transcript_id=XM_008015987.1-S	sp/s	((18408789, 18409457), (18410458, 18410541), (18410656, 18410821), (18413454, 18413654), (18414347, 18414512), (18414611, 18414708), (18414816, 18414903), (18415452, 18415538), (18415647, 18415747), (18416063, 18416190), (18418570, 18418747), (18418917, 18419119))	668	16	416	6hS
NC_023643.1	18408789	18419119	16	-	Parent=gene2457;Dbxref=GeneID:103245365,Genbank:XM_008015987.1;Name=XM_008015987.1;gbkey=mRNA;gene=PIGT;product=phosphatidylinositol glycan anchor biosynthesis%2C class T;transcript_id=XM_008015987.1-S	sp/s	((18408789, 18409457), (18410458, 18410541), (18410656, 18410821), (18413454, 18413654), (18414347, 18414512), (18414611, 18414708), (18414816, 18414903), (18415452, 18415538), (18415647, 18415747), (18416063, 18416190), (18418570, 18418747), (18418917, 18419119))	668	16	416	8h1S
NC_023643.1	18904591	18927348	1	-	Parent=gene2475;Dbxref=GeneID:103245470,Genbank:XM_008016251.1;Name=XM_008016251.1;gbkey=mRNA;gene=YWHAB;product=tyrosine 3-monooxygenase/tryptophan 5-monooxygenase activation protein%2C beta%2C transcript variant X1;transcript_id=XM_008016251.1-S	sp/s	((18904591, 18906722), (18907005, 18907100), (18908002, 18908165), (18908997, 18909120), (18911268, 18911570), (18927188, 18927348))	2131	3	2075	8hM
NC_023643.1	18906576	18927348	2	-	Parent=gene2475;Dbxref=GeneID:103245470,Genbank:XM_008016251.1;Name=XM_008016251.1;gbkey=mRNA;gene=YWHAB;product=tyrosine 3-monooxygenase/tryptophan 5-monooxygenase activation protein%2C beta%2C transcript variant X1;transcript_id=XM_008016251.1-S-AT	sp/s-at	((18906576, 18906722), (18907005, 18907100), (18908002, 18908165), (18908997, 18909120), (18911268, 18911570), (18927188, 18927348))	146	3	90	6hM
NC_023643.1	18906576	18927348	1	-	Parent=gene2475;Dbxref=GeneID:103245470,Genbank:XM_008016251.1;Name=XM_008016251.1;gbkey=mRNA;gene=YWHAB;product=tyrosine 3-monooxygenase/tryptophan 5-monooxygenase activation protein%2C beta%2C transcript variant X1;transcript_id=XM_008016251.1-S-AT	sp/s-at	((18906576, 18906722), (18907005, 18907100), (18908002, 18908165), (18908997, 18909120), (18911268, 18911570), (18927188, 18927348))	146	3	90	6hS
NC_023643.1	26620558	26621291	5	-	Parent=tr109;transcript_id=109	nc	((26620558, 26621291),)	733	0	0	2hM
NC_023643.1	26620558	26621291	8	-	Parent=tr180;transcript_id=180	nc	((26620558, 26621291),)	733	0	0	2hS
NC_023643.1	26620558	26621291	1	-	Parent=tr153;transcript_id=153	nc	((26620558, 26621291),)	733	0	0	3hM
NC_023643.1	26620558	26621291	19	-	Parent=tr576;transcript_id=576	nc	((26620558, 26621291),)	733	0	0	3hS
NC_023643.1	26620558	26621291	12	-	Parent=tr424;transcript_id=424	prev	((26620558, 26621291),)	733	0	0	4h1S
NC_023643.1	26620558	26621291	26	-	Parent=tr611;transcript_id=611	prev	((26620558, 26621291),)	733	0	0	6hS
NC_023643.1	26620558	26621291	36	-	Parent=tr325;transcript_id=325	prev	((26620558, 26621291),)	733	0	0	8h1S
NC_023643.1	26620558	26621291	2	-	Parent=tr194;transcript_id=194	prev	((26620558, 26621291),)	733	0	0	Uninf.
NC_023643.1	30107404	30108442	10	+	Parent=tr97;transcript_id=97	nc	((30107404, 30108442),)	1038	0	0	1hM
NC_023643.1	30107404	30108442	29	+	Parent=tr278;transcript_id=278	nc	((30107404, 30108442),)	1038	0	0	2hM
NC_023643.1	30107404	30108442	11	+	Parent=tr443;transcript_id=443	nc	((30107404, 30108442),)	1038	0	0	2hS
NC_023643.1	30107404	30108442	12	+	Parent=tr23;transcript_id=23	nc	((30107404, 30108442),)	1038	0	0	3hM
NC_023643.1	30107404	30108442	29	+	Parent=tr625;transcript_id=625	nc	((30107404, 30108442),)	1038	0	0	3hS
NC_023643.1	30107404	30108442	9	+	Parent=tr250;transcript_id=250	prev	((30107404, 30108442),)	1038	0	0	4h1S
NC_023643.1	30107404	30108442	8	+	Parent=tr267;transcript_id=267	prev	((30107404, 30108442),)	1038	0	0	4hM
NC_023643.1	30107404	30108442	15	+	Parent=tr120;transcript_id=120	prev	((30107404, 30108442),)	1038	0	0	6hM
NC_023643.1	30107404	30108442	24	+	Parent=tr430;transcript_id=430	prev	((30107404, 30108442),)	1038	0	0	6hS
NC_023643.1	30107404	30108442	29	+	Parent=tr412;transcript_id=412	prev	((30107404, 30108442),)	1038	0	0	8h1S
NC_023643.1	30107404	30108442	6	+	Parent=tr156;transcript_id=156	prev	((30107404, 30108442),)	1038	0	0	8hM
NC_023643.1	30107404	30108442	3	+	Parent=tr3;transcript_id=3	prev	((30107404, 30108442),)	1038	0	0	12hM
NC_023643.1	30107404	30108442	22	+	Parent=tr73;transcript_id=73	prev	((30107404, 30108442),)	1038	0	0	Uninf.
NC_023643.1	32951401	32951930	2	+	Parent=gene2617;Dbxref=GeneID:103246919,Genbank:XM_008018935.1;Name=XM_008018935.1;gbkey=mRNA;gene=LOC103246919;product=40S ribosomal protein S19;transcript_id=XM_008018935.1-S1	s	((32951401, 32951930),)	529	36	56	1hM
NC_023643.1	32951401	32951930	14	+	Parent=gene2617;Dbxref=GeneID:103246919,Genbank:XM_008018935.1;Name=XM_008018935.1;gbkey=mRNA;gene=LOC103246919;product=40S ribosomal protein S19;transcript_id=XM_008018935.1-S1	s	((32951401, 32951930),)	529	36	56	2hM
NC_023643.1	32951401	32951930	14	+	Parent=gene2617;Dbxref=GeneID:103246919,Genbank:XM_008018935.1;Name=XM_008018935.1;gbkey=mRNA;gene=LOC103246919;product=40S ribosomal protein S19;transcript_id=XM_008018935.1-S1	s	((32951401, 32951930),)	529	36	56	2hS
NC_023643.1	32951401	32951930	6	+	Parent=gene2617;Dbxref=GeneID:103246919,Genbank:XM_008018935.1;Name=XM_008018935.1;gbkey=mRNA;gene=LOC103246919;product=40S ribosomal protein S19;transcript_id=XM_008018935.1-S1	s	((32951401, 32951930),)	529	36	56	3hM
NC_023643.1	32951401	32951930	34	+	Parent=gene2617;Dbxref=GeneID:103246919,Genbank:XM_008018935.1;Name=XM_008018935.1;gbkey=mRNA;gene=LOC103246919;product=40S ribosomal protein S19;transcript_id=XM_008018935.1-S1	s	((32951401, 32951930),)	529	36	56	3hS
NC_023643.1	32951401	32951930	16	+	Parent=gene2617;Dbxref=GeneID:103246919,Genbank:XM_008018935.1;Name=XM_008018935.1;gbkey=mRNA;gene=LOC103246919;product=40S ribosomal protein S19;transcript_id=XM_008018935.1-S1	s	((32951401, 32951930),)	529	36	56	4h1S
NC_023643.1	32951401	32951930	8	+	Parent=gene2617;Dbxref=GeneID:103246919,Genbank:XM_008018935.1;Name=XM_008018935.1;gbkey=mRNA;gene=LOC103246919;product=40S ribosomal protein S19;transcript_id=XM_008018935.1-S1	s	((32951401, 32951930),)	529	36	56	4hM
NC_023643.1	32951401	32951930	3	+	Parent=gene2617;Dbxref=GeneID:103246919,Genbank:XM_008018935.1;Name=XM_008018935.1;gbkey=mRNA;gene=LOC103246919;product=40S ribosomal protein S19;transcript_id=XM_008018935.1-S1	s	((32951401, 32951930),)	529	36	56	6hM
NC_023643.1	32951401	32951930	37	+	Parent=gene2617;Dbxref=GeneID:103246919,Genbank:XM_008018935.1;Name=XM_008018935.1;gbkey=mRNA;gene=LOC103246919;product=40S ribosomal protein S19;transcript_id=XM_008018935.1-S1	s	((32951401, 32951930),)	529	36	56	6hS
NC_023643.1	32951401	32951930	31	+	Parent=gene2617;Dbxref=GeneID:103246919,Genbank:XM_008018935.1;Name=XM_008018935.1;gbkey=mRNA;gene=LOC103246919;product=40S ribosomal protein S19;transcript_id=XM_008018935.1-S1	s	((32951401, 32951930),)	529	36	56	8h1S
NC_023643.1	32951401	32951930	2	+	Parent=gene2617;Dbxref=GeneID:103246919,Genbank:XM_008018935.1;Name=XM_008018935.1;gbkey=mRNA;gene=LOC103246919;product=40S ribosomal protein S19;transcript_id=XM_008018935.1-S1	s	((32951401, 32951930),)	529	36	56	8hM
NC_023643.1	32951401	32951930	2	+	Parent=gene2617;Dbxref=GeneID:103246919,Genbank:XM_008018935.1;Name=XM_008018935.1;gbkey=mRNA;gene=LOC103246919;product=40S ribosomal protein S19;transcript_id=XM_008018935.1-S1	s	((32951401, 32951930),)	529	36	56	12hM
NC_023643.1	32951401	32951930	10	+	Parent=gene2617;Dbxref=GeneID:103246919,Genbank:XM_008018935.1;Name=XM_008018935.1;gbkey=mRNA;gene=LOC103246919;product=40S ribosomal protein S19;transcript_id=XM_008018935.1-S1	s	((32951401, 32951930),)	529	36	56	Uninf.
NC_023643.1	37191872	37225452	1	+	Parent=gene2715;Dbxref=GeneID:103248376,Genbank:XM_008020719.1;Name=XM_008020719.1;gbkey=mRNA;gene=MAPRE1;product=microtubule-associated protein%2C RP/EB family%2C member 1%2C transcript variant X1;transcript_id=XM_008020719.1-S	sp/s	((37191872, 37191934), (37205654, 37205777), (37209020, 37209165), (37212565, 37212772), (37215606, 37215727), (37221343, 37221495), (37223728, 37225452))	185	65	1668	2hM
NC_023643.1	37191872	37225452	1	+	Parent=gene2715;Dbxref=GeneID:103248376,Genbank:XM_008020719.1;Name=XM_008020719.1;gbkey=mRNA;gene=MAPRE1;product=microtubule-associated protein%2C RP/EB family%2C member 1%2C transcript variant X1;transcript_id=XM_008020719.1-S	sp/s	((37191872, 37191934), (37205654, 37205777), (37209020, 37209165), (37212565, 37212772), (37215606, 37215727), (37221343, 37221495), (37223728, 37225452))	185	65	1668	3hS
NC_023643.1	37191872	37225452	3	+	Parent=gene2715;Dbxref=GeneID:103248376,Genbank:XM_008020719.1;Name=XM_008020719.1;gbkey=mRNA;gene=MAPRE1;product=microtubule-associated protein%2C RP/EB family%2C member 1%2C transcript variant X1;transcript_id=XM_008020719.1-S	sp/s	((37191872, 37191934), (37205654, 37205777), (37209020, 37209165), (37212565, 37212772), (37215606, 37215727), (37221343, 37221495), (37223728, 37225452))	185	65	1668	6hS
NC_023643.1	37191872	37225452	1	+	Parent=gene2715;Dbxref=GeneID:103248376,Genbank:XM_008020719.1;Name=XM_008020719.1;gbkey=mRNA;gene=MAPRE1;product=microtubule-associated protein%2C RP/EB family%2C member 1%2C transcript variant X1;transcript_id=XM_008020719.1-S	sp/s	((37191872, 37191934), (37205654, 37205777), (37209020, 37209165), (37212565, 37212772), (37215606, 37215727), (37221343, 37221495), (37223728, 37225452))	185	65	1668	8h1S
NC_023643.1	38579257	38601046	1	-	Parent=gene2750;Dbxref=GeneID:103248746,Genbank:XM_008021346.1;Name=XM_008021346.1;gbkey=mRNA;gene=AHCY;product=adenosylhomocysteinase%2C transcript variant X1;transcript_id=XM_008021346.1-S	sp/s	((38579257, 38580153), (38584426, 38584620), (38588654, 38588771), (38588870, 38588957), (38589050, 38589257), (38589740, 38589852), (38590684, 38590833), (38592806, 38592881), (38594126, 38594316), (38600934, 38601046))	896	85	765	1hM
NC_023643.1	38579257	38601046	2	-	Parent=gene2750;Dbxref=GeneID:103248746,Genbank:XM_008021346.1;Name=XM_008021346.1;gbkey=mRNA;gene=AHCY;product=adenosylhomocysteinase%2C transcript variant X1;transcript_id=XM_008021346.1-S	sp/s	((38579257, 38580153), (38584426, 38584620), (38588654, 38588771), (38588870, 38588957), (38589050, 38589257), (38589740, 38589852), (38590684, 38590833), (38592806, 38592881), (38594126, 38594316), (38600934, 38601046))	896	85	765	2hM
NC_023643.1	38579257	38601046	1	-	Parent=gene2750;Dbxref=GeneID:103248746,Genbank:XM_008021346.1;Name=XM_008021346.1;gbkey=mRNA;gene=AHCY;product=adenosylhomocysteinase%2C transcript variant X1;transcript_id=XM_008021346.1-S	sp/s	((38579257, 38580153), (38584426, 38584620), (38588654, 38588771), (38588870, 38588957), (38589050, 38589257), (38589740, 38589852), (38590684, 38590833), (38592806, 38592881), (38594126, 38594316), (38600934, 38601046))	896	85	765	2hS
NC_023643.1	38579257	38601046	4	-	Parent=gene2750;Dbxref=GeneID:103248746,Genbank:XM_008021346.1;Name=XM_008021346.1;gbkey=mRNA;gene=AHCY;product=adenosylhomocysteinase%2C transcript variant X1;transcript_id=XM_008021346.1-S	sp/s	((38579257, 38580153), (38584426, 38584620), (38588654, 38588771), (38588870, 38588957), (38589050, 38589257), (38589740, 38589852), (38590684, 38590833), (38592806, 38592881), (38594126, 38594316), (38600934, 38601046))	896	85	765	3hS
NC_023643.1	38579257	38601046	3	-	Parent=gene2750;Dbxref=GeneID:103248746,Genbank:XM_008021346.1;Name=XM_008021346.1;gbkey=mRNA;gene=AHCY;product=adenosylhomocysteinase%2C transcript variant X1;transcript_id=XM_008021346.1-S	sp/s	((38579257, 38580153), (38584426, 38584620), (38588654, 38588771), (38588870, 38588957), (38589050, 38589257), (38589740, 38589852), (38590684, 38590833), (38592806, 38592881), (38594126, 38594316), (38600934, 38601046))	896	85	765	6hS
NC_023643.1	38579257	38601046	8	-	Parent=gene2750;Dbxref=GeneID:103248746,Genbank:XM_008021346.1;Name=XM_008021346.1;gbkey=mRNA;gene=AHCY;product=adenosylhomocysteinase%2C transcript variant X1;transcript_id=XM_008021346.1-S	sp/s	((38579257, 38580153), (38584426, 38584620), (38588654, 38588771), (38588870, 38588957), (38589050, 38589257), (38589740, 38589852), (38590684, 38590833), (38592806, 38592881), (38594126, 38594316), (38600934, 38601046))	896	85	765	8h1S
NC_023643.1	38579257	38601046	1	-	Parent=gene2750;Dbxref=GeneID:103248746,Genbank:XM_008021346.1;Name=XM_008021346.1;gbkey=mRNA;gene=AHCY;product=adenosylhomocysteinase%2C transcript variant X1;transcript_id=XM_008021346.1-S	sp/s	((38579257, 38580153), (38584426, 38584620), (38588654, 38588771), (38588870, 38588957), (38589050, 38589257), (38589740, 38589852), (38590684, 38590833), (38592806, 38592881), (38594126, 38594316), (38600934, 38601046))	896	85	765	Uninf.
NC_023643.1	44466394	44467210	2	+	Parent=tr206;transcript_id=206	nc	((44466394, 44467210),)	816	0	0	1hM
NC_023643.1	44466394	44467210	6	+	Parent=tr338;transcript_id=338	nc	((44466394, 44467210),)	816	0	0	2hM
NC_023643.1	44466394	44467210	2	+	Parent=tr50;transcript_id=50	nc	((44466394, 44467210),)	816	0	0	3hM
NC_023643.1	44466394	44467210	7	+	Parent=tr381;transcript_id=381	nc	((44466394, 44467210),)	816	0	0	3hS
NC_023643.1	44466394	44467210	3	+	Parent=tr195;transcript_id=195	prev	((44466394, 44467210),)	816	0	0	4h1S
NC_023643.1	44466394	44467210	2	+	Parent=tr43;transcript_id=43	prev	((44466394, 44467210),)	816	0	0	4hM
NC_023643.1	44466394	44467210	4	+	Parent=tr75;transcript_id=75	prev	((44466394, 44467210),)	816	0	0	6hM
NC_023643.1	44466394	44467210	11	+	Parent=tr370;transcript_id=370	prev	((44466394, 44467210),)	816	0	0	8h1S
NC_023643.1	44466394	44467210	1	+	Parent=tr27;transcript_id=27	prev	((44466394, 44467210),)	816	0	0	12hM
NC_023643.1	44466394	44467210	5	+	Parent=tr186;transcript_id=186	prev	((44466394, 44467210),)	816	0	0	Uninf.
NC_023643.1	52834497	52838708	33	-	Parent=gene2899;Dbxref=GeneID:103215462,Genbank:XM_007961908.1;Name=XM_007961908.1;gbkey=mRNA;gene=CST3;product=cystatin C;transcript_id=XM_007961908.1-S	sp/s	((52834497, 52834835), (52836037, 52836150), (52838374, 52838708))	338	92	255	1hM
NC_023643.1	52834497	52838708	283	-	Parent=gene2899;Dbxref=GeneID:103215462,Genbank:XM_007961908.1;Name=XM_007961908.1;gbkey=mRNA;gene=CST3;product=cystatin C;transcript_id=XM_007961908.1-S	sp/s	((52834497, 52834835), (52836037, 52836150), (52838374, 52838708))	338	92	255	2hM
NC_023643.1	52834497	52838708	46	-	Parent=gene2899;Dbxref=GeneID:103215462,Genbank:XM_007961908.1;Name=XM_007961908.1;gbkey=mRNA;gene=CST3;product=cystatin C;transcript_id=XM_007961908.1-S	sp/s	((52834497, 52834835), (52836037, 52836150), (52838374, 52838708))	338	92	255	2hS
NC_023643.1	52834497	52838708	49	-	Parent=gene2899;Dbxref=GeneID:103215462,Genbank:XM_007961908.1;Name=XM_007961908.1;gbkey=mRNA;gene=CST3;product=cystatin C;transcript_id=XM_007961908.1-S	sp/s	((52834497, 52834835), (52836037, 52836150), (52838374, 52838708))	338	92	255	3hM
NC_023643.1	52834497	52838708	143	-	Parent=gene2899;Dbxref=GeneID:103215462,Genbank:XM_007961908.1;Name=XM_007961908.1;gbkey=mRNA;gene=CST3;product=cystatin C;transcript_id=XM_007961908.1-S	sp/s	((52834497, 52834835), (52836037, 52836150), (52838374, 52838708))	338	92	255	3hS
NC_023643.1	52834497	52838708	75	-	Parent=gene2899;Dbxref=GeneID:103215462,Genbank:XM_007961908.1;Name=XM_007961908.1;gbkey=mRNA;gene=CST3;product=cystatin C;transcript_id=XM_007961908.1-S	sp/s	((52834497, 52834835), (52836037, 52836150), (52838374, 52838708))	338	92	255	4h1S
NC_023643.1	52834497	52838708	68	-	Parent=gene2899;Dbxref=GeneID:103215462,Genbank:XM_007961908.1;Name=XM_007961908.1;gbkey=mRNA;gene=CST3;product=cystatin C;transcript_id=XM_007961908.1-S	sp/s	((52834497, 52834835), (52836037, 52836150), (52838374, 52838708))	338	92	255	4hM
NC_023643.1	52834497	52838708	70	-	Parent=gene2899;Dbxref=GeneID:103215462,Genbank:XM_007961908.1;Name=XM_007961908.1;gbkey=mRNA;gene=CST3;product=cystatin C;transcript_id=XM_007961908.1-S	sp/s	((52834497, 52834835), (52836037, 52836150), (52838374, 52838708))	338	92	255	6hM
NC_023643.1	52834497	52838708	198	-	Parent=gene2899;Dbxref=GeneID:103215462,Genbank:XM_007961908.1;Name=XM_007961908.1;gbkey=mRNA;gene=CST3;product=cystatin C;transcript_id=XM_007961908.1-S	sp/s	((52834497, 52834835), (52836037, 52836150), (52838374, 52838708))	338	92	255	6hS
NC_023643.1	52834497	52838708	1	-	Parent=gene2899;Dbxref=GeneID:103215462,Genbank:XM_007961908.1;Name=XM_007961908.1;gbkey=mRNA;gene=CST3;product=cystatin C;transcript_id=XM_007961908.1-SP	sp	((52834497, 52834835), (52836037, 52838708))	338			6hS
NC_023643.1	52834497	52838708	118	-	Parent=gene2899;Dbxref=GeneID:103215462,Genbank:XM_007961908.1;Name=XM_007961908.1;gbkey=mRNA;gene=CST3;product=cystatin C;transcript_id=XM_007961908.1-S	sp/s	((52834497, 52834835), (52836037, 52836150), (52838374, 52838708))	338	92	255	8h1S
NC_023643.1	52834497	52838708	20	-	Parent=gene2899;Dbxref=GeneID:103215462,Genbank:XM_007961908.1;Name=XM_007961908.1;gbkey=mRNA;gene=CST3;product=cystatin C;transcript_id=XM_007961908.1-S	sp/s	((52834497, 52834835), (52836037, 52836150), (52838374, 52838708))	338	92	255	8hM
NC_023643.1	52834497	52838708	5	-	Parent=gene2899;Dbxref=GeneID:103215462,Genbank:XM_007961908.1;Name=XM_007961908.1;gbkey=mRNA;gene=CST3;product=cystatin C;transcript_id=XM_007961908.1-S	sp/s	((52834497, 52834835), (52836037, 52836150), (52838374, 52838708))	338	92	255	12hM
NC_023643.1	52834497	52838708	129	-	Parent=gene2899;Dbxref=GeneID:103215462,Genbank:XM_007961908.1;Name=XM_007961908.1;gbkey=mRNA;gene=CST3;product=cystatin C;transcript_id=XM_007961908.1-S	sp/s	((52834497, 52834835), (52836037, 52836150), (52838374, 52838708))	338	92	255	Uninf.
NC_023643.1	55170899	55195377	3	+	Parent=gene2941;Dbxref=GeneID:103215910,Genbank:XM_007962767.1;Name=XM_007962767.1;gbkey=mRNA;gene=FKBP1A;product=FK506 binding protein 1A%2C 12kDa%2C transcript variant X2;transcript_id=XM_007962767.1-S	sp/s	((55170899, 55171020), (55171098, 55171145), (55188857, 55188969), (55192057, 55192221), (55194267, 55195377))	121	85	36	2hM
NC_023643.1	55170899	55195377	3	+	Parent=gene2941;Dbxref=GeneID:103215910,Genbank:XM_007962767.1;Name=XM_007962767.1;gbkey=mRNA;gene=FKBP1A;product=FK506 binding protein 1A%2C 12kDa%2C transcript variant X2;transcript_id=XM_007962767.1-S	sp/s	((55170899, 55171020), (55171098, 55171145), (55188857, 55188969), (55192057, 55192221), (55194267, 55195377))	121	85	36	2hS
NC_023643.1	55170899	55195377	1	+	Parent=gene2941;Dbxref=GeneID:103215910,Genbank:XM_007962767.1;Name=XM_007962767.1;gbkey=mRNA;gene=FKBP1A;product=FK506 binding protein 1A%2C 12kDa%2C transcript variant X2;transcript_id=XM_007962767.1-S	sp/s	((55170899, 55171020), (55171098, 55171145), (55188857, 55188969), (55192057, 55192221), (55194267, 55195377))	121	85	36	3hM
NC_023643.1	55170899	55195377	144	+	Parent=gene2941;Dbxref=GeneID:103215910,Genbank:XM_007962759.1;Name=XM_007962759.1;gbkey=mRNA;gene=FKBP1A;product=FK506 binding protein 1A%2C 12kDa%2C transcript variant X1;transcript_id=XM_007962759.1-SP	sp	((55170899, 55171145), (55188857, 55188969), (55192057, 55192221), (55194267, 55195377))	246			3hS
NC_023643.1	55170899	55195377	3	+	Parent=gene2941;Dbxref=GeneID:103215910,Genbank:XM_007962777.1;Name=XM_007962777.1;gbkey=mRNA;gene=FKBP1A;product=FK506 binding protein 1A%2C 12kDa%2C transcript variant X3;transcript_id=XM_007962777.1-S	sp/s	((55170899, 55171020), (55171098, 55171145), (55192057, 55192221), (55194267, 55195377))	121	85	1067	3hS
NC_023643.1	55170899	55195377	7	+	Parent=gene2941;Dbxref=GeneID:103215910,Genbank:XM_007962767.1;Name=XM_007962767.1;gbkey=mRNA;gene=FKBP1A;product=FK506 binding protein 1A%2C 12kDa%2C transcript variant X2;transcript_id=XM_007962767.1-S	sp/s	((55170899, 55171020), (55171098, 55171145), (55188857, 55188969), (55192057, 55192221), (55194267, 55195377))	121	85	36	3hS
NC_023643.1	55170899	55195377	80	+	Parent=gene2941;Dbxref=GeneID:103215910,Genbank:XM_007962767.1;Name=XM_007962767.1;gbkey=mRNA;gene=FKBP1A;product=FK506 binding protein 1A%2C 12kDa%2C transcript variant X2;transcript_id=XM_007962767.1-S	sp/s	((55170899, 55171020), (55171098, 55171145), (55188857, 55188969), (55192057, 55192221), (55194267, 55195377))	121	85	36	4h1S
NC_023643.1	55170899	55195377	1	+	Parent=gene2941;Dbxref=GeneID:103215910,Genbank:XM_007962777.1;Name=XM_007962777.1;gbkey=mRNA;gene=FKBP1A;product=FK506 binding protein 1A%2C 12kDa%2C transcript variant X3;transcript_id=XM_007962777.1-S	sp/s	((55170899, 55171020), (55171098, 55171145), (55192057, 55192221), (55194267, 55195377))	121	85	1067	4h1S
NC_023643.1	55170899	55195377	2	+	Parent=gene2941;Dbxref=GeneID:103215910,Genbank:XM_007962759.1;Name=XM_007962759.1;gbkey=mRNA;gene=FKBP1A;product=FK506 binding protein 1A%2C 12kDa%2C transcript variant X1;transcript_id=XM_007962759.1-SP	sp	((55170899, 55171145), (55188857, 55188969), (55192057, 55192221), (55194267, 55195377))	246			6hS
NC_023643.1	55170899	55195377	3	+	Parent=gene2941;Dbxref=GeneID:103215910,Genbank:XM_007962777.1;Name=XM_007962777.1;gbkey=mRNA;gene=FKBP1A;product=FK506 binding protein 1A%2C 12kDa%2C transcript variant X3;transcript_id=XM_007962777.1-S	sp/s	((55170899, 55171020), (55171098, 55171145), (55192057, 55192221), (55194267, 55195377))	121	85	1067	6hS
NC_023643.1	55170899	55195377	5	+	Parent=gene2941;Dbxref=GeneID:103215910,Genbank:XM_007962767.1;Name=XM_007962767.1;gbkey=mRNA;gene=FKBP1A;product=FK506 binding protein 1A%2C 12kDa%2C transcript variant X2;transcript_id=XM_007962767.1-S	sp/s	((55170899, 55171020), (55171098, 55171145), (55188857, 55188969), (55192057, 55192221), (55194267, 55195377))	121	85	36	6hS
NC_023643.1	55170899	55195377	127	+	Parent=gene2941;Dbxref=GeneID:103215910,Genbank:XM_007962767.1;Name=XM_007962767.1;gbkey=mRNA;gene=FKBP1A;product=FK506 binding protein 1A%2C 12kDa%2C transcript variant X2;transcript_id=XM_007962767.1-S	sp/s	((55170899, 55171020), (55171098, 55171145), (55188857, 55188969), (55192057, 55192221), (55194267, 55195377))	121	85	36	8h1S
NC_023643.1	55170899	55195377	1	+	Parent=gene2941;Dbxref=GeneID:103215910,Genbank:XM_007962777.1;Name=XM_007962777.1;gbkey=mRNA;gene=FKBP1A;product=FK506 binding protein 1A%2C 12kDa%2C transcript variant X3;transcript_id=XM_007962777.1-S	sp/s	((55170899, 55171020), (55171098, 55171145), (55192057, 55192221), (55194267, 55195377))	121	85	1067	8h1S
NC_023643.1	55170899	55195377	3	+	Parent=gene2941;Dbxref=GeneID:103215910,Genbank:XM_007962767.1;Name=XM_007962767.1;gbkey=mRNA;gene=FKBP1A;product=FK506 binding protein 1A%2C 12kDa%2C transcript variant X2;transcript_id=XM_007962767.1-S	sp/s	((55170899, 55171020), (55171098, 55171145), (55188857, 55188969), (55192057, 55192221), (55194267, 55195377))	121	85	36	Uninf.
NC_023643.1	56185420	56190958	1	-	Parent=gene2966;Dbxref=GeneID:103216043,Genbank:XM_007963149.1;Name=XM_007963149.1;gbkey=mRNA;gene=EIF6;product=eukaryotic translation initiation factor 6%2C transcript variant X1;transcript_id=XM_007963149.1-S	sp/s	((56185420, 56185701), (56186085, 56186266), (56186484, 56186660), (56187184, 56187359), (56190360, 56190445), (56190565, 56190676), (56190894, 56190958))	281	5	272	2hM
NC_023643.1	56185420	56190958	1	-	Parent=gene2966;Dbxref=GeneID:103216043,Genbank:XM_007963149.1;Name=XM_007963149.1;gbkey=mRNA;gene=EIF6;product=eukaryotic translation initiation factor 6%2C transcript variant X1;transcript_id=XM_007963149.1-S	sp/s	((56185420, 56185701), (56186085, 56186266), (56186484, 56186660), (56187184, 56187359), (56190360, 56190445), (56190565, 56190676), (56190894, 56190958))	281	5	272	2hS
NC_023643.1	56185420	56190958	2	-	Parent=gene2966;Dbxref=GeneID:103216043,Genbank:XM_007963149.1;Name=XM_007963149.1;gbkey=mRNA;gene=EIF6;product=eukaryotic translation initiation factor 6%2C transcript variant X1;transcript_id=XM_007963149.1-S	sp/s	((56185420, 56185701), (56186085, 56186266), (56186484, 56186660), (56187184, 56187359), (56190360, 56190445), (56190565, 56190676), (56190894, 56190958))	281	5	272	3hS
NC_023643.1	56185420	56190958	3	-	Parent=gene2966;Dbxref=GeneID:103216043,Genbank:XM_007963149.1;Name=XM_007963149.1;gbkey=mRNA;gene=EIF6;product=eukaryotic translation initiation factor 6%2C transcript variant X1;transcript_id=XM_007963149.1-S	sp/s	((56185420, 56185701), (56186085, 56186266), (56186484, 56186660), (56187184, 56187359), (56190360, 56190445), (56190565, 56190676), (56190894, 56190958))	281	5	272	6hS
NC_023643.1	56185420	56190958	5	-	Parent=gene2966;Dbxref=GeneID:103216043,Genbank:XM_007963149.1;Name=XM_007963149.1;gbkey=mRNA;gene=EIF6;product=eukaryotic translation initiation factor 6%2C transcript variant X1;transcript_id=XM_007963149.1-S	sp/s	((56185420, 56185701), (56186085, 56186266), (56186484, 56186660), (56187184, 56187359), (56190360, 56190445), (56190565, 56190676), (56190894, 56190958))	281	5	272	8h1S
NC_023643.1	56185420	56190958	1	-	Parent=gene2966;Dbxref=GeneID:103216043,Genbank:XM_007963149.1;Name=XM_007963149.1;gbkey=mRNA;gene=EIF6;product=eukaryotic translation initiation factor 6%2C transcript variant X1;transcript_id=XM_007963149.1-S	sp/s	((56185420, 56185701), (56186085, 56186266), (56186484, 56186660), (56187184, 56187359), (56190360, 56190445), (56190565, 56190676), (56190894, 56190958))	281	5	272	Uninf.
NC_023643.1	58070438	58071328	34	-	Parent=rna6558;Dbxref=GeneID:103216627,Genbank:XM_007964277.1;gbkey=mRNA;gene=LOC103216627;product=40S ribosomal protein S4%2C X isoform-like;transcript_id=XM_007964277.1-NC2	nc	((58070438, 58071328),)	890	0	0	1hM
NC_023643.1	58070438	58071328	292	-	Parent=rna6558;Dbxref=GeneID:103216627,Genbank:XM_007964277.1;gbkey=mRNA;gene=LOC103216627;product=40S ribosomal protein S4%2C X isoform-like;transcript_id=XM_007964277.1-NC2	nc	((58070438, 58071328),)	890	0	0	2hM
NC_023643.1	58070438	58071328	56	-	Parent=rna6558;Dbxref=GeneID:103216627,Genbank:XM_007964277.1;gbkey=mRNA;gene=LOC103216627;product=40S ribosomal protein S4%2C X isoform-like;transcript_id=XM_007964277.1-NC2	nc	((58070438, 58071328),)	890	0	0	2hS
NC_023643.1	58070438	58071328	51	-	Parent=rna6558;Dbxref=GeneID:103216627,Genbank:XM_007964277.1;gbkey=mRNA;gene=LOC103216627;product=40S ribosomal protein S4%2C X isoform-like;transcript_id=XM_007964277.1-NC2	nc	((58070438, 58071328),)	890	0	0	3hM
NC_023643.1	58070438	58071328	8	-	Parent=rna6558;Dbxref=GeneID:103216627,Genbank:XM_007964277.1;gbkey=mRNA;gene=LOC103216627;product=40S ribosomal protein S4%2C X isoform-like;transcript_id=XM_007964277.1-NC2	nc	((58070438, 58071328),)	890	0	0	3hS
NC_023643.1	58070438	58071328	4	-	Parent=rna6558;Dbxref=GeneID:103216627,Genbank:XM_007964277.1;gbkey=mRNA;gene=LOC103216627;product=40S ribosomal protein S4%2C X isoform-like;transcript_id=XM_007964277.1-NC2	nc	((58070438, 58071328),)	890	0	0	4h1S
NC_023643.1	58070438	58071328	70	-	Parent=rna6558;Dbxref=GeneID:103216627,Genbank:XM_007964277.1;gbkey=mRNA;gene=LOC103216627;product=40S ribosomal protein S4%2C X isoform-like;transcript_id=XM_007964277.1-NC2	nc	((58070438, 58071328),)	890	0	0	4hM
NC_023643.1	58070438	58071328	72	-	Parent=rna6558;Dbxref=GeneID:103216627,Genbank:XM_007964277.1;gbkey=mRNA;gene=LOC103216627;product=40S ribosomal protein S4%2C X isoform-like;transcript_id=XM_007964277.1-NC2	nc	((58070438, 58071328),)	890	0	0	6hM
NC_023643.1	58070438	58071328	10	-	Parent=rna6558;Dbxref=GeneID:103216627,Genbank:XM_007964277.1;gbkey=mRNA;gene=LOC103216627;product=40S ribosomal protein S4%2C X isoform-like;transcript_id=XM_007964277.1-NC2	nc	((58070438, 58071328),)	890	0	0	6hS
NC_023643.1	58070438	58071328	8	-	Parent=rna6558;Dbxref=GeneID:103216627,Genbank:XM_007964277.1;gbkey=mRNA;gene=LOC103216627;product=40S ribosomal protein S4%2C X isoform-like;transcript_id=XM_007964277.1-NC2	nc	((58070438, 58071328),)	890	0	0	8h1S
NC_023643.1	58070438	58071328	137	-	Parent=rna6558;Dbxref=GeneID:103216627,Genbank:XM_007964277.1;gbkey=mRNA;gene=LOC103216627;product=40S ribosomal protein S4%2C X isoform-like;transcript_id=XM_007964277.1-NC2	nc	((58070438, 58071328),)	890	0	0	Uninf.
NC_023643.1	58273249	58285612	2	+	Parent=gene3015;Dbxref=GeneID:103216644,Genbank:XM_007964306.1;Name=XM_007964306.1;gbkey=mRNA;gene=ATP5O;product=ATP synthase%2C H+ transporting%2C mitochondrial F1 complex%2C O subunit;transcript_id=XM_007964306.1-S	sp/s	((58273249, 58273302), (58274507, 58274557), (58276311, 58276421), (58279812, 58279941), (58281608, 58281720), (58285038, 58285124), (58285431, 58285612))	53	18	68	1hM
NC_023643.1	58273249	58285612	2	+	Parent=gene3015;Dbxref=GeneID:103216644,Genbank:XM_007964306.1;Name=XM_007964306.1;gbkey=mRNA;gene=ATP5O;product=ATP synthase%2C H+ transporting%2C mitochondrial F1 complex%2C O subunit;transcript_id=XM_007964306.1-S	sp/s	((58273249, 58273302), (58274507, 58274557), (58276311, 58276421), (58279812, 58279941), (58281608, 58281720), (58285038, 58285124), (58285431, 58285612))	53	18	68	2hM
NC_023643.1	58273249	58285612	2	+	Parent=gene3015;Dbxref=GeneID:103216644,Genbank:XM_007964306.1;Name=XM_007964306.1;gbkey=mRNA;gene=ATP5O;product=ATP synthase%2C H+ transporting%2C mitochondrial F1 complex%2C O subunit;transcript_id=XM_007964306.1-S	sp/s	((58273249, 58273302), (58274507, 58274557), (58276311, 58276421), (58279812, 58279941), (58281608, 58281720), (58285038, 58285124), (58285431, 58285612))	53	18	68	2hS
NC_023643.1	58273249	58285612	1	+	Parent=gene3015;Dbxref=GeneID:103216644,Genbank:XM_007964306.1;Name=XM_007964306.1;gbkey=mRNA;gene=ATP5O;product=ATP synthase%2C H+ transporting%2C mitochondrial F1 complex%2C O subunit;transcript_id=XM_007964306.1-S	sp/s	((58273249, 58273302), (58274507, 58274557), (58276311, 58276421), (58279812, 58279941), (58281608, 58281720), (58285038, 58285124), (58285431, 58285612))	53	18	68	3hM
NC_023643.1	58273249	58285612	7	+	Parent=gene3015;Dbxref=GeneID:103216644,Genbank:XM_007964306.1;Name=XM_007964306.1;gbkey=mRNA;gene=ATP5O;product=ATP synthase%2C H+ transporting%2C mitochondrial F1 complex%2C O subunit;transcript_id=XM_007964306.1-S	sp/s	((58273249, 58273302), (58274507, 58274557), (58276311, 58276421), (58279812, 58279941), (58281608, 58281720), (58285038, 58285124), (58285431, 58285612))	53	18	68	3hS
NC_023643.1	58273249	58285612	3	+	Parent=gene3015;Dbxref=GeneID:103216644,Genbank:XM_007964306.1;Name=XM_007964306.1;gbkey=mRNA;gene=ATP5O;product=ATP synthase%2C H+ transporting%2C mitochondrial F1 complex%2C O subunit;transcript_id=XM_007964306.1-S	sp/s	((58273249, 58273302), (58274507, 58274557), (58276311, 58276421), (58279812, 58279941), (58281608, 58281720), (58285038, 58285124), (58285431, 58285612))	53	18	68	4h1S
NC_023643.1	58273249	58285612	1	+	Parent=gene3015;Dbxref=GeneID:103216644,Genbank:XM_007964306.1;Name=XM_007964306.1;gbkey=mRNA;gene=ATP5O;product=ATP synthase%2C H+ transporting%2C mitochondrial F1 complex%2C O subunit;transcript_id=XM_007964306.1-S	sp/s	((58273249, 58273302), (58274507, 58274557), (58276311, 58276421), (58279812, 58279941), (58281608, 58281720), (58285038, 58285124), (58285431, 58285612))	53	18	68	4hM
NC_023643.1	58273249	58285612	5	+	Parent=gene3015;Dbxref=GeneID:103216644,Genbank:XM_007964306.1;Name=XM_007964306.1;gbkey=mRNA;gene=ATP5O;product=ATP synthase%2C H+ transporting%2C mitochondrial F1 complex%2C O subunit;transcript_id=XM_007964306.1-S	sp/s	((58273249, 58273302), (58274507, 58274557), (58276311, 58276421), (58279812, 58279941), (58281608, 58281720), (58285038, 58285124), (58285431, 58285612))	53	18	68	6hS
NC_023643.1	58273249	58285612	8	+	Parent=gene3015;Dbxref=GeneID:103216644,Genbank:XM_007964306.1;Name=XM_007964306.1;gbkey=mRNA;gene=ATP5O;product=ATP synthase%2C H+ transporting%2C mitochondrial F1 complex%2C O subunit;transcript_id=XM_007964306.1-S	sp/s	((58273249, 58273302), (58274507, 58274557), (58276311, 58276421), (58279812, 58279941), (58281608, 58281720), (58285038, 58285124), (58285431, 58285612))	53	18	68	8h1S
NC_023643.1	58273249	58285612	1	+	Parent=gene3015;Dbxref=GeneID:103216644,Genbank:XM_007964306.1;Name=XM_007964306.1;gbkey=mRNA;gene=ATP5O;product=ATP synthase%2C H+ transporting%2C mitochondrial F1 complex%2C O subunit;transcript_id=XM_007964306.1-S	sp/s	((58273249, 58273302), (58274507, 58274557), (58276311, 58276421), (58279812, 58279941), (58281608, 58281720), (58285038, 58285124), (58285431, 58285612))	53	18	68	Uninf.
NC_023643.1	60460979	60472933	6	-	Parent=gene3050;Dbxref=GeneID:103217172,Genbank:XM_007965134.1;Name=XM_007965134.1;gbkey=mRNA;gene=SOD1;product=superoxide dismutase 1%2C soluble;transcript_id=XM_007965134.1-S-AT	sp/s-at	((60460979, 60461431), (60462511, 60462628), (60463368, 60463437), (60465969, 60466065), (60472784, 60472933))	452	78	345	6hS
NC_023643.1	60461219	60472933	1	-	Parent=gene3050;Dbxref=GeneID:103217172,Genbank:XM_007965134.1;Name=XM_007965134.1;gbkey=mRNA;gene=SOD1;product=superoxide dismutase 1%2C soluble;transcript_id=XM_007965134.1-S	sp/s	((60461219, 60461431), (60462511, 60462628), (60463368, 60463437), (60465969, 60466065), (60472784, 60472933))	212	78	105	2hS
NC_023643.1	60461219	60472933	2	-	Parent=gene3050;Dbxref=GeneID:103217172,Genbank:XM_007965134.1;Name=XM_007965134.1;gbkey=mRNA;gene=SOD1;product=superoxide dismutase 1%2C soluble;transcript_id=XM_007965134.1-S	sp/s	((60461219, 60461431), (60462511, 60462628), (60463368, 60463437), (60465969, 60466065), (60472784, 60472933))	212	78	105	6hS
NC_023643.1	60461219	60472933	4	-	Parent=gene3050;Dbxref=GeneID:103217172,Genbank:XM_007965134.1;Name=XM_007965134.1;gbkey=mRNA;gene=SOD1;product=superoxide dismutase 1%2C soluble;transcript_id=XM_007965134.1-S	sp/s	((60461219, 60461431), (60462511, 60462628), (60463368, 60463437), (60465969, 60466065), (60472784, 60472933))	212	78	105	8h1S
NC_023643.1	60461219	60472933	1	-	Parent=gene3050;Dbxref=GeneID:103217172,Genbank:XM_007965134.1;Name=XM_007965134.1;gbkey=mRNA;gene=SOD1;product=superoxide dismutase 1%2C soluble;transcript_id=XM_007965134.1-S	sp/s	((60461219, 60461431), (60462511, 60462628), (60463368, 60463437), (60465969, 60466065), (60472784, 60472933))	212	78	105	Uninf.
NC_023643.1	63151928	63169248	8	+	Parent=gene3093;Dbxref=GeneID:103217526,Genbank:XM_007965666.1;Name=XM_007965666.1;gbkey=mRNA;gene=CCT8;product=chaperonin containing TCP1%2C subunit 8 (theta);transcript_id=XM_007965666.1-SP	sp	((63151928, 63152044), (63155451, 63155541), (63156278, 63156357), (63158055, 63158204), (63158703, 63158883), (63158996, 63159057), (63160673, 63160810), (63162173, 63162351), (63163150, 63163216), (63163291, 63163578), (63164134, 63164205), (63164284, 63164448), (63165034, 63165153), (63169021, 63169248))	116			3hS
NC_023643.1	63151928	63169248	5	+	Parent=gene3093;Dbxref=GeneID:103217526,Genbank:XM_007965666.1;Name=XM_007965666.1;gbkey=mRNA;gene=CCT8;product=chaperonin containing TCP1%2C subunit 8 (theta);transcript_id=XM_007965666.1-S	sp/s	((63151928, 63152044), (63155451, 63155541), (63156278, 63156357), (63158055, 63158204), (63158703, 63158883), (63158996, 63159057), (63160673, 63160810), (63162173, 63162351), (63163150, 63163216), (63163291, 63163378), (63163463, 63163578), (63164134, 63164205), (63164284, 63164448), (63165034, 63165153), (63169021, 63169248))	116	57	150	3hS
NC_023643.1	63151928	63169248	1	+	Parent=gene3093;Dbxref=GeneID:103217526,Genbank:XM_007965666.1;Name=XM_007965666.1;gbkey=mRNA;gene=CCT8;product=chaperonin containing TCP1%2C subunit 8 (theta);transcript_id=XM_007965666.1-SP	sp	((63151928, 63152044), (63155451, 63155541), (63156278, 63156357), (63158055, 63158204), (63158703, 63158883), (63158996, 63159057), (63160673, 63160810), (63162173, 63162351), (63163150, 63163216), (63163291, 63164205), (63164284, 63164448), (63165034, 63165153), (63169021, 63169248))	116			3hS
NC_023643.1	63151928	63169248	7	+	Parent=gene3093;Dbxref=GeneID:103217526,Genbank:XM_007965666.1;Name=XM_007965666.1;gbkey=mRNA;gene=CCT8;product=chaperonin containing TCP1%2C subunit 8 (theta);transcript_id=XM_007965666.1-S	sp/s	((63151928, 63152044), (63155451, 63155541), (63156278, 63156357), (63158055, 63158204), (63158703, 63158883), (63158996, 63159057), (63160673, 63160810), (63162173, 63162351), (63163150, 63163216), (63163291, 63163378), (63163463, 63163578), (63164134, 63164205), (63164284, 63164448), (63165034, 63165153), (63169021, 63169248))	116	57	150	6hS
NC_023643.1	63151928	63169248	8	+	Parent=gene3093;Dbxref=GeneID:103217526,Genbank:XM_007965666.1;Name=XM_007965666.1;gbkey=mRNA;gene=CCT8;product=chaperonin containing TCP1%2C subunit 8 (theta);transcript_id=XM_007965666.1-S	sp/s	((63151928, 63152044), (63155451, 63155541), (63156278, 63156357), (63158055, 63158204), (63158703, 63158883), (63158996, 63159057), (63160673, 63160810), (63162173, 63162351), (63163150, 63163216), (63163291, 63163378), (63163463, 63163578), (63164134, 63164205), (63164284, 63164448), (63165034, 63165153), (63169021, 63169248))	116	57	150	8h1S
NC_023643.1	63151928	63169248	2	+	Parent=gene3093;Dbxref=GeneID:103217526,Genbank:XM_007965666.1;Name=XM_007965666.1;gbkey=mRNA;gene=CCT8;product=chaperonin containing TCP1%2C subunit 8 (theta);transcript_id=XM_007965666.1-S	sp/s	((63151928, 63152044), (63155451, 63155541), (63156278, 63156357), (63158055, 63158204), (63158703, 63158883), (63158996, 63159057), (63160673, 63160810), (63162173, 63162351), (63163150, 63163216), (63163291, 63163378), (63163463, 63163578), (63164134, 63164205), (63164284, 63164448), (63165034, 63165153), (63169021, 63169248))	116	57	150	Uninf.
NC_023643.1	65376310	65385393	1	+	Parent=gene3110;Dbxref=GeneID:103217683,Genbank:XM_007965938.1;Name=XM_007965938.1;gbkey=mRNA;gene=ADAMTS1;product=ADAM metallopeptidase with thrombospondin type 1 motif%2C 1;transcript_id=XM_007965938.1-S	sp/s	((65376310, 65377494), (65379032, 65379378), (65379725, 65379857), (65380559, 65380726), (65381158, 65381444), (65381659, 65381845), (65381958, 65382133), (65383099, 65383274), (65383435, 65385393))	1184	455	1259	2hM
NC_023643.1	65376310	65385393	1	+	Parent=gene3110;Dbxref=GeneID:103217683,Genbank:XM_007965938.1;Name=XM_007965938.1;gbkey=mRNA;gene=ADAMTS1;product=ADAM metallopeptidase with thrombospondin type 1 motif%2C 1;transcript_id=XM_007965938.1-S	sp/s	((65376310, 65377494), (65379032, 65379378), (65379725, 65379857), (65380559, 65380726), (65381158, 65381444), (65381659, 65381845), (65381958, 65382133), (65383099, 65383274), (65383435, 65385393))	1184	455	1259	2hS
NC_023643.1	65376310	65385393	1	+	Parent=gene3110;Dbxref=GeneID:103217683,Genbank:XM_007965938.1;Name=XM_007965938.1;gbkey=mRNA;gene=ADAMTS1;product=ADAM metallopeptidase with thrombospondin type 1 motif%2C 1;transcript_id=XM_007965938.1-S	sp/s	((65376310, 65377494), (65379032, 65379378), (65379725, 65379857), (65380559, 65380726), (65381158, 65381444), (65381659, 65381845), (65381958, 65382133), (65383099, 65383274), (65383435, 65385393))	1184	455	1259	3hS
NC_023643.1	65376310	65385393	8	+	Parent=gene3110;Dbxref=GeneID:103217683,Genbank:XM_007965938.1;Name=XM_007965938.1;gbkey=mRNA;gene=ADAMTS1;product=ADAM metallopeptidase with thrombospondin type 1 motif%2C 1;transcript_id=XM_007965938.1-S	sp/s	((65376310, 65377494), (65379032, 65379378), (65379725, 65379857), (65380559, 65380726), (65381158, 65381444), (65381659, 65381845), (65381958, 65382133), (65383099, 65383274), (65383435, 65385393))	1184	455	1259	8h1S
NC_023643.1	65376310	65385393	1	+	Parent=gene3110;Dbxref=GeneID:103217683,Genbank:XM_007965938.1;Name=XM_007965938.1;gbkey=mRNA;gene=ADAMTS1;product=ADAM metallopeptidase with thrombospondin type 1 motif%2C 1;transcript_id=XM_007965938.1-S	sp/s	((65376310, 65377494), (65379032, 65379378), (65379725, 65379857), (65380559, 65380726), (65381158, 65381444), (65381659, 65381845), (65381958, 65382133), (65383099, 65383274), (65383435, 65385393))	1184	455	1259	Uninf.
NC_023643.1	65712146	65712589	3	-	Parent=tr45;transcript_id=45	nc	((65712146, 65712589),)	443	0	0	1hM
NC_023643.1	65712146	65712589	8	-	Parent=tr77;transcript_id=77	nc	((65712146, 65712589),)	443	0	0	2hM
NC_023643.1	65712146	65712589	7	-	Parent=tr183;transcript_id=183	nc	((65712146, 65712589),)	443	0	0	2hS
NC_023643.1	65712146	65712589	4	-	Parent=tr589;transcript_id=589	nc	((65712146, 65712589),)	443	0	0	3hS
NC_023643.1	65712146	65712589	5	-	Parent=tr155;transcript_id=155	prev	((65712146, 65712589),)	443	0	0	4h1S
NC_023643.1	65712146	65712589	3	-	Parent=tr114;transcript_id=114	prev	((65712146, 65712589),)	443	0	0	4hM
NC_023643.1	65712146	65712589	1	-	Parent=tr9;transcript_id=9	prev	((65712146, 65712589),)	443	0	0	6hM
NC_023643.1	65712146	65712589	12	-	Parent=tr20;transcript_id=20	prev	((65712146, 65712589),)	443	0	0	6hS
NC_023643.1	65712146	65712589	31	-	Parent=tr618;transcript_id=618	prev	((65712146, 65712589),)	443	0	0	8h1S
NC_023643.1	65712146	65712589	21	-	Parent=tr5;transcript_id=5	prev	((65712146, 65712589),)	443	0	0	8hM
NC_023643.1	65712146	65712589	6	-	Parent=tr379;transcript_id=379	prev	((65712146, 65712589),)	443	0	0	Uninf.
NC_023643.1	66539585	66550141	2	+	Parent=gene3123;Dbxref=GeneID:103217773,Genbank:XM_007966141.1;Name=XM_007966141.1;gbkey=mRNA;gene=ATP5J;product=ATP synthase%2C H+ transporting%2C mitochondrial Fo complex%2C subunit F6%2C transcript variant X1;transcript_id=XM_007966141.1-S-AT	sp/s-at	((66539585, 66539647), (66544904, 66545080), (66549332, 66549456), (66550009, 66550141))	238	75	95	1hM
NC_023643.1	66539585	66550141	2	+	Parent=gene3123;Dbxref=GeneID:103217773,Genbank:XM_007966141.1;Name=XM_007966141.1;gbkey=mRNA;gene=ATP5J;product=ATP synthase%2C H+ transporting%2C mitochondrial Fo complex%2C subunit F6%2C transcript variant X1;transcript_id=XM_007966141.1-S-AT	sp/s-at	((66539585, 66539647), (66544904, 66545080), (66549332, 66549456), (66550009, 66550141))	238	75	95	3hM
NC_023643.1	66539585	66550141	1	+	Parent=gene3123;Dbxref=GeneID:103217773,Genbank:XM_007966141.1;Name=XM_007966141.1;gbkey=mRNA;gene=ATP5J;product=ATP synthase%2C H+ transporting%2C mitochondrial Fo complex%2C subunit F6%2C transcript variant X1;transcript_id=XM_007966141.1-S-AT	sp/s-at	((66539585, 66539647), (66544904, 66545080), (66549332, 66549456), (66550009, 66550141))	238	75	95	3hS
NC_023643.1	66539585	66550141	1	+	Parent=gene3123;Dbxref=GeneID:103217773,Genbank:XM_007966141.1;Name=XM_007966141.1;gbkey=mRNA;gene=ATP5J;product=ATP synthase%2C H+ transporting%2C mitochondrial Fo complex%2C subunit F6%2C transcript variant X1;transcript_id=XM_007966141.1-S-AT	sp/s-at	((66539585, 66539647), (66544904, 66545080), (66549332, 66549456), (66550009, 66550141))	238	75	95	4hM
NC_023643.1	66539585	66550141	1	+	Parent=gene3123;Dbxref=GeneID:103217773,Genbank:XM_007966141.1;Name=XM_007966141.1;gbkey=mRNA;gene=ATP5J;product=ATP synthase%2C H+ transporting%2C mitochondrial Fo complex%2C subunit F6%2C transcript variant X1;transcript_id=XM_007966141.1-S-AT	sp/s-at	((66539585, 66539647), (66544904, 66545080), (66549332, 66549456), (66550009, 66550141))	238	75	95	6hM
NC_023643.1	66539585	66550141	4	+	Parent=gene3123;Dbxref=GeneID:103217773,Genbank:XM_007966141.1;Name=XM_007966141.1;gbkey=mRNA;gene=ATP5J;product=ATP synthase%2C H+ transporting%2C mitochondrial Fo complex%2C subunit F6%2C transcript variant X1;transcript_id=XM_007966141.1-S-AT	sp/s-at	((66539585, 66539647), (66544904, 66545080), (66549332, 66549456), (66550009, 66550141))	238	75	95	8h1S
NC_023643.1	66539585	66550183	1	+	Parent=gene3123;Dbxref=GeneID:103217773,Genbank:XM_007966141.1;Name=XM_007966141.1;gbkey=mRNA;gene=ATP5J;product=ATP synthase%2C H+ transporting%2C mitochondrial Fo complex%2C subunit F6%2C transcript variant X1;transcript_id=XM_007966141.1-S	sp/s	((66539585, 66539647), (66544904, 66545080), (66549332, 66549456), (66550009, 66550183))	238	75	137	2hM
NC_023643.1	66539585	66550183	1	+	Parent=gene3123;Dbxref=GeneID:103217773,Genbank:XM_007966141.1;Name=XM_007966141.1;gbkey=mRNA;gene=ATP5J;product=ATP synthase%2C H+ transporting%2C mitochondrial Fo complex%2C subunit F6%2C transcript variant X1;transcript_id=XM_007966141.1-S	sp/s	((66539585, 66539647), (66544904, 66545080), (66549332, 66549456), (66550009, 66550183))	238	75	137	2hS
NC_023643.1	66539585	66550183	1	+	Parent=gene3123;Dbxref=GeneID:103217773,Genbank:XM_007966141.1;Name=XM_007966141.1;gbkey=mRNA;gene=ATP5J;product=ATP synthase%2C H+ transporting%2C mitochondrial Fo complex%2C subunit F6%2C transcript variant X1;transcript_id=XM_007966141.1-S	sp/s	((66539585, 66539647), (66544904, 66545080), (66549332, 66549456), (66550009, 66550183))	238	75	137	3hM
NC_023643.1	66539585	66550183	1	+	Parent=gene3123;Dbxref=GeneID:103217773,Genbank:XM_007966141.1;Name=XM_007966141.1;gbkey=mRNA;gene=ATP5J;product=ATP synthase%2C H+ transporting%2C mitochondrial Fo complex%2C subunit F6%2C transcript variant X1;transcript_id=XM_007966141.1-S	sp/s	((66539585, 66539647), (66544904, 66545080), (66549332, 66549456), (66550009, 66550183))	238	75	137	3hS
NC_023643.1	66539585	66550183	1	+	Parent=gene3123;Dbxref=GeneID:103217773,Genbank:XM_007966141.1;Name=XM_007966141.1;gbkey=mRNA;gene=ATP5J;product=ATP synthase%2C H+ transporting%2C mitochondrial Fo complex%2C subunit F6%2C transcript variant X1;transcript_id=XM_007966141.1-S	sp/s	((66539585, 66539647), (66544904, 66545080), (66549332, 66549456), (66550009, 66550183))	238	75	137	4hM
NC_023643.1	66539585	66550183	1	+	Parent=gene3123;Dbxref=GeneID:103217773,Genbank:XM_007966141.1;Name=XM_007966141.1;gbkey=mRNA;gene=ATP5J;product=ATP synthase%2C H+ transporting%2C mitochondrial Fo complex%2C subunit F6%2C transcript variant X1;transcript_id=XM_007966141.1-S	sp/s	((66539585, 66539647), (66544904, 66545080), (66549332, 66549456), (66550009, 66550183))	238	75	137	6hM
NC_023643.1	66539585	66550183	1	+	Parent=gene3123;Dbxref=GeneID:103217773,Genbank:XM_007966141.1;Name=XM_007966141.1;gbkey=mRNA;gene=ATP5J;product=ATP synthase%2C H+ transporting%2C mitochondrial Fo complex%2C subunit F6%2C transcript variant X1;transcript_id=XM_007966141.1-S	sp/s	((66539585, 66539647), (66544904, 66545080), (66549332, 66549456), (66550009, 66550183))	238	75	137	6hS
NC_023643.1	66539585	66550183	1	+	Parent=gene3123;Dbxref=GeneID:103217773,Genbank:XM_007966141.1;Name=XM_007966141.1;gbkey=mRNA;gene=ATP5J;product=ATP synthase%2C H+ transporting%2C mitochondrial Fo complex%2C subunit F6%2C transcript variant X1;transcript_id=XM_007966141.1-S	sp/s	((66539585, 66539647), (66544904, 66545080), (66549332, 66549456), (66550009, 66550183))	238	75	137	8h1S
NC_023643.1	66539585	66550183	2	+	Parent=gene3123;Dbxref=GeneID:103217773,Genbank:XM_007966141.1;Name=XM_007966141.1;gbkey=mRNA;gene=ATP5J;product=ATP synthase%2C H+ transporting%2C mitochondrial Fo complex%2C subunit F6%2C transcript variant X1;transcript_id=XM_007966141.1-S	sp/s	((66539585, 66539647), (66544904, 66545080), (66549332, 66549456), (66550009, 66550183))	238	75	137	Uninf.
NC_023643.1	67124048	67124689	3	-	Parent=tr50;transcript_id=50	nc	((67124048, 67124689),)	641	0	0	1hM
NC_023643.1	67124048	67124689	2	-	Parent=tr489;transcript_id=489	nc	((67124048, 67124689),)	641	0	0	2hS
NC_023643.1	67124048	67124689	2	-	Parent=tr320;transcript_id=320	nc	((67124048, 67124689),)	641	0	0	3hS
NC_023643.1	67124048	67124689	5	-	Parent=tr114;transcript_id=114	prev	((67124048, 67124689),)	641	0	0	6hS
NC_023643.1	67124048	67124689	3	-	Parent=tr169;transcript_id=169	prev	((67124048, 67124689),)	641	0	0	8h1S
NC_023643.1	78561212	78571573	2	-	Parent=gene3193;Dbxref=GeneID:103218408,Genbank:XM_007967287.1;Name=XM_007967287.1;gbkey=mRNA;gene=RCAN1;product=regulator of calcineurin 1%2C transcript variant X3;transcript_id=XM_007967287.1-S	sp/s	((78561212, 78562967), (78566261, 78566420), (78568277, 78568450), (78571412, 78571573))	1755	75	1583	2hM
NC_023643.1	78561212	78571573	3	-	Parent=gene3193;Dbxref=GeneID:103218408,Genbank:XM_007967287.1;Name=XM_007967287.1;gbkey=mRNA;gene=RCAN1;product=regulator of calcineurin 1%2C transcript variant X3;transcript_id=XM_007967287.1-S	sp/s	((78561212, 78562967), (78566261, 78566420), (78568277, 78568450), (78571412, 78571573))	1755	75	1583	2hS
NC_023643.1	78561212	78571573	2	-	Parent=gene3193;Dbxref=GeneID:103218408,Genbank:XM_007967276.1;Name=XM_007967276.1;gbkey=mRNA;gene=RCAN1;product=regulator of calcineurin 1%2C transcript variant X2;transcript_id=XM_007967276.1-SP	sp	((78561212, 78562967), (78566261, 78566420), (78568277, 78568450), (78571170, 78571573))	2490			3hS
NC_023643.1	78561212	78571573	13	-	Parent=gene3193;Dbxref=GeneID:103218408,Genbank:XM_007967287.1;Name=XM_007967287.1;gbkey=mRNA;gene=RCAN1;product=regulator of calcineurin 1%2C transcript variant X3;transcript_id=XM_007967287.1-S	sp/s	((78561212, 78562967), (78566261, 78566420), (78568277, 78568450), (78571412, 78571573))	1755	75	1583	3hS
NC_023643.1	78561212	78571573	7	-	Parent=gene3193;Dbxref=GeneID:103218408,Genbank:XM_007967287.1;Name=XM_007967287.1;gbkey=mRNA;gene=RCAN1;product=regulator of calcineurin 1%2C transcript variant X3;transcript_id=XM_007967287.1-S	sp/s	((78561212, 78562967), (78566261, 78566420), (78568277, 78568450), (78571412, 78571573))	1755	75	1583	4h1S
NC_023643.1	78561212	78571573	1	-	Parent=gene3193;Dbxref=GeneID:103218408,Genbank:XM_007967276.1;Name=XM_007967276.1;gbkey=mRNA;gene=RCAN1;product=regulator of calcineurin 1%2C transcript variant X2;transcript_id=XM_007967276.1-SP	sp	((78561212, 78562967), (78566261, 78566420), (78568277, 78568450), (78571170, 78571573))	2490			4h1S
NC_023643.1	78561212	78571573	13	-	Parent=gene3193;Dbxref=GeneID:103218408,Genbank:XM_007967287.1;Name=XM_007967287.1;gbkey=mRNA;gene=RCAN1;product=regulator of calcineurin 1%2C transcript variant X3;transcript_id=XM_007967287.1-S	sp/s	((78561212, 78562967), (78566261, 78566420), (78568277, 78568450), (78571412, 78571573))	1755	75	1583	6hS
NC_023643.1	78561212	78571573	3	-	Parent=gene3193;Dbxref=GeneID:103218408,Genbank:XM_007967276.1;Name=XM_007967276.1;gbkey=mRNA;gene=RCAN1;product=regulator of calcineurin 1%2C transcript variant X2;transcript_id=XM_007967276.1-SP	sp	((78561212, 78562967), (78566261, 78566420), (78568277, 78568450), (78571170, 78571573))	2490			6hS
NC_023643.1	78561212	78571573	11	-	Parent=gene3193;Dbxref=GeneID:103218408,Genbank:XM_007967287.1;Name=XM_007967287.1;gbkey=mRNA;gene=RCAN1;product=regulator of calcineurin 1%2C transcript variant X3;transcript_id=XM_007967287.1-S	sp/s	((78561212, 78562967), (78566261, 78566420), (78568277, 78568450), (78571412, 78571573))	1755	75	1583	8h1S
NC_023643.1	78561212	78571573	2	-	Parent=gene3193;Dbxref=GeneID:103218408,Genbank:XM_007967276.1;Name=XM_007967276.1;gbkey=mRNA;gene=RCAN1;product=regulator of calcineurin 1%2C transcript variant X2;transcript_id=XM_007967276.1-SP	sp	((78561212, 78562967), (78566261, 78566420), (78568277, 78568450), (78571170, 78571573))	2490			8h1S
NC_023643.1	80096820	80099978	2	+	Parent=gene3210;Dbxref=GeneID:103218526,Genbank:XM_007967499.1;Name=XM_007967499.1;gbkey=mRNA;gene=CBR1;product=carbonyl reductase 1;transcript_id=XM_007967499.1-S	sp/s	((80096820, 80097243), (80097777, 80097884), (80099260, 80099978))	423	135	282	1hM
NC_023643.1	80096820	80099978	2	+	Parent=gene3210;Dbxref=GeneID:103218526,Genbank:XM_007967499.1;Name=XM_007967499.1;gbkey=mRNA;gene=CBR1;product=carbonyl reductase 1;transcript_id=XM_007967499.1-S	sp/s	((80096820, 80097243), (80097777, 80097884), (80099260, 80099978))	423	135	282	2hM
NC_023643.1	80096820	80099978	1	+	Parent=gene3210;Dbxref=GeneID:103218526,Genbank:XM_007967499.1;Name=XM_007967499.1;gbkey=mRNA;gene=CBR1;product=carbonyl reductase 1;transcript_id=XM_007967499.1-S	sp/s	((80096820, 80097243), (80097777, 80097884), (80099260, 80099978))	423	135	282	2hS
NC_023643.1	80096820	80099978	1	+	Parent=gene3210;Dbxref=GeneID:103218526,Genbank:XM_007967499.1;Name=XM_007967499.1;gbkey=mRNA;gene=CBR1;product=carbonyl reductase 1;transcript_id=XM_007967499.1-S	sp/s	((80096820, 80097243), (80097777, 80097884), (80099260, 80099978))	423	135	282	3hM
NC_023643.1	80096820	80099978	1	+	Parent=gene3210;Dbxref=GeneID:103218526,Genbank:XM_007967499.1;Name=XM_007967499.1;gbkey=mRNA;gene=CBR1;product=carbonyl reductase 1;transcript_id=XM_007967499.1-S	sp/s	((80096820, 80097243), (80097777, 80097884), (80099260, 80099978))	423	135	282	3hS
NC_023643.1	80096820	80099978	1	+	Parent=gene3210;Dbxref=GeneID:103218526,Genbank:XM_007967499.1;Name=XM_007967499.1;gbkey=mRNA;gene=CBR1;product=carbonyl reductase 1;transcript_id=XM_007967499.1-S	sp/s	((80096820, 80097243), (80097777, 80097884), (80099260, 80099978))	423	135	282	4hM
NC_023643.1	80096820	80099978	2	+	Parent=gene3210;Dbxref=GeneID:103218526,Genbank:XM_007967499.1;Name=XM_007967499.1;gbkey=mRNA;gene=CBR1;product=carbonyl reductase 1;transcript_id=XM_007967499.1-S	sp/s	((80096820, 80097243), (80097777, 80097884), (80099260, 80099978))	423	135	282	6hS
NC_023643.1	80096820	80099978	4	+	Parent=gene3210;Dbxref=GeneID:103218526,Genbank:XM_007967499.1;Name=XM_007967499.1;gbkey=mRNA;gene=CBR1;product=carbonyl reductase 1;transcript_id=XM_007967499.1-S	sp/s	((80096820, 80097243), (80097777, 80097884), (80099260, 80099978))	423	135	282	8h1S
NC_023643.1	80096820	80099978	6	+	Parent=gene3210;Dbxref=GeneID:103218526,Genbank:XM_007967499.1;Name=XM_007967499.1;gbkey=mRNA;gene=CBR1;product=carbonyl reductase 1;transcript_id=XM_007967499.1-S	sp/s	((80096820, 80097243), (80097777, 80097884), (80099260, 80099978))	423	135	282	Uninf.
NC_023643.1	84782031	84782649	3	+	Parent=rna7055;Dbxref=GeneID:103219071,Genbank:XM_007968517.1;gbkey=mRNA;gene=LOC103219071;product=60S ribosomal protein L11-like;transcript_id=XM_007968517.1-S-AT2	s/at	((84782031, 84782649),)	618	18	64	1hM
NC_023643.1	84782031	84782649	10	+	Parent=rna7055;Dbxref=GeneID:103219071,Genbank:XM_007968517.1;gbkey=mRNA;gene=LOC103219071;product=60S ribosomal protein L11-like;transcript_id=XM_007968517.1-S-AT2	s/at	((84782031, 84782649),)	618	18	64	2hS
NC_023643.1	84782031	84782649	12	+	Parent=rna7055;Dbxref=GeneID:103219071,Genbank:XM_007968517.1;gbkey=mRNA;gene=LOC103219071;product=60S ribosomal protein L11-like;transcript_id=XM_007968517.1-S-AT2	s/at	((84782031, 84782649),)	618	18	64	3hS
NC_023643.1	84782031	84782649	3	+	Parent=rna7055;Dbxref=GeneID:103219071,Genbank:XM_007968517.1;gbkey=mRNA;gene=LOC103219071;product=60S ribosomal protein L11-like;transcript_id=XM_007968517.1-S-AT2	s/at	((84782031, 84782649),)	618	18	64	4h1S
NC_023643.1	84782031	84782649	2	+	Parent=rna7055;Dbxref=GeneID:103219071,Genbank:XM_007968517.1;gbkey=mRNA;gene=LOC103219071;product=60S ribosomal protein L11-like;transcript_id=XM_007968517.1-S-AT2	s/at	((84782031, 84782649),)	618	18	64	4hM
NC_023643.1	84782031	84782649	12	+	Parent=rna7055;Dbxref=GeneID:103219071,Genbank:XM_007968517.1;gbkey=mRNA;gene=LOC103219071;product=60S ribosomal protein L11-like;transcript_id=XM_007968517.1-S-AT2	s/at	((84782031, 84782649),)	618	18	64	6hS
NC_023643.1	84782031	84782649	7	+	Parent=rna7055;Dbxref=GeneID:103219071,Genbank:XM_007968517.1;gbkey=mRNA;gene=LOC103219071;product=60S ribosomal protein L11-like;transcript_id=XM_007968517.1-S-AT2	s/at	((84782031, 84782649),)	618	18	64	8h1S
NC_023643.1	84782031	84782649	6	+	Parent=rna7055;Dbxref=GeneID:103219071,Genbank:XM_007968517.1;gbkey=mRNA;gene=LOC103219071;product=60S ribosomal protein L11-like;transcript_id=XM_007968517.1-S-AT2	s/at	((84782031, 84782649),)	618	18	64	12hM
NC_023643.1	84782031	84782649	10	+	Parent=rna7055;Dbxref=GeneID:103219071,Genbank:XM_007968517.1;gbkey=mRNA;gene=LOC103219071;product=60S ribosomal protein L11-like;transcript_id=XM_007968517.1-S-AT2	s/at	((84782031, 84782649),)	618	18	64	Uninf.
NC_023643.1	88559289	88585089	1	-	Parent=gene3360;Dbxref=GeneID:103220001,Genbank:XM_007970107.1;Name=XM_007970107.1;gbkey=mRNA;gene=PTTG1IP;product=pituitary tumor-transforming 1 interacting protein%2C transcript variant X5;transcript_id=XM_007970107.1-S	sp/s	((88559289, 88561327), (88565270, 88565316), (88566233, 88566404), (88571502, 88571610), (88576259, 88576311), (88584912, 88585089))	2038	63	1992	2hM
NC_023643.1	88559289	88585089	1	-	Parent=gene3360;Dbxref=GeneID:103220001,Genbank:XM_007970107.1;Name=XM_007970107.1;gbkey=mRNA;gene=PTTG1IP;product=pituitary tumor-transforming 1 interacting protein%2C transcript variant X5;transcript_id=XM_007970107.1-S	sp/s	((88559289, 88561327), (88565270, 88565316), (88566233, 88566404), (88571502, 88571610), (88576259, 88576311), (88584912, 88585089))	2038	63	1992	2hS
NC_023643.1	88559289	88585089	1	-	Parent=gene3360;Dbxref=GeneID:103220001,Genbank:XM_007970107.1;Name=XM_007970107.1;gbkey=mRNA;gene=PTTG1IP;product=pituitary tumor-transforming 1 interacting protein%2C transcript variant X5;transcript_id=XM_007970107.1-S	sp/s	((88559289, 88561327), (88565270, 88565316), (88566233, 88566404), (88571502, 88571610), (88576259, 88576311), (88584912, 88585089))	2038	63	1992	6hS
NC_023643.1	88559289	88585089	5	-	Parent=gene3360;Dbxref=GeneID:103220001,Genbank:XM_007970107.1;Name=XM_007970107.1;gbkey=mRNA;gene=PTTG1IP;product=pituitary tumor-transforming 1 interacting protein%2C transcript variant X5;transcript_id=XM_007970107.1-S	sp/s	((88559289, 88561327), (88565270, 88565316), (88566233, 88566404), (88571502, 88571610), (88576259, 88576311), (88584912, 88585089))	2038	63	1992	8h1S
NC_023643.1	88559289	88585089	2	-	Parent=gene3360;Dbxref=GeneID:103220001,Genbank:XM_007970107.1;Name=XM_007970107.1;gbkey=mRNA;gene=PTTG1IP;product=pituitary tumor-transforming 1 interacting protein%2C transcript variant X5;transcript_id=XM_007970107.1-S	sp/s	((88559289, 88561327), (88565270, 88565316), (88566233, 88566404), (88571502, 88571610), (88576259, 88576311), (88584912, 88585089))	2038	63	1992	Uninf.
NC_023644.1	64959	72446	3	-	Parent=gene3440;Dbxref=GeneID:103248953,Genbank:XM_008021635.1;Name=XM_008021635.1;gbkey=mRNA;gene=SAP18;product=Sin3A-associated protein%2C 18kDa;transcript_id=XM_008021635.1.5	sp/ppc	((64959, 65376), (65619, 65741), (72044, 72153), (72359, 72446))	417			2hM
NC_023644.1	64959	72446	3	-	Parent=gene3440;Dbxref=GeneID:103248953,Genbank:XM_008021635.1;Name=XM_008021635.1;gbkey=mRNA;gene=SAP18;product=Sin3A-associated protein%2C 18kDa;transcript_id=XM_008021635.1.5	sp/ppc	((64959, 65376), (65619, 65741), (72044, 72153), (72359, 72446))	417			2hS
NC_023644.1	64959	72446	1	-	Parent=gene3440;Dbxref=GeneID:103248953,Genbank:XM_008021635.1;Name=XM_008021635.1;gbkey=mRNA;gene=SAP18;product=Sin3A-associated protein%2C 18kDa;transcript_id=XM_008021635.1.5	sp/ppc	((64959, 65376), (65619, 65741), (72044, 72153), (72359, 72446))	417			3hM
NC_023644.1	64959	72446	5	-	Parent=gene3440;Dbxref=GeneID:103248953,Genbank:XM_008021635.1;Name=XM_008021635.1;gbkey=mRNA;gene=SAP18;product=Sin3A-associated protein%2C 18kDa;transcript_id=XM_008021635.1.5	sp/ppc	((64959, 65376), (65619, 65741), (72044, 72153), (72359, 72446))	417			3hS
NC_023644.1	64959	72446	1	-	Parent=gene3440;Dbxref=GeneID:103248953,Genbank:XM_008021635.1;Name=XM_008021635.1;gbkey=mRNA;gene=SAP18;product=Sin3A-associated protein%2C 18kDa;transcript_id=XM_008021635.1.5	sp/ppc	((64959, 65376), (65619, 65741), (72044, 72153), (72359, 72446))	417			4h1S
NC_023644.1	64959	72446	1	-	Parent=gene3440;Dbxref=GeneID:103248953,Genbank:XM_008021635.1;Name=XM_008021635.1;gbkey=mRNA;gene=SAP18;product=Sin3A-associated protein%2C 18kDa;transcript_id=XM_008021635.1.5	sp/ppc	((64959, 65376), (65619, 65741), (72044, 72153), (72359, 72446))	417			4hM
NC_023644.1	64959	72446	1	-	Parent=gene3440;Dbxref=GeneID:103248953,Genbank:XM_008021635.1;Name=XM_008021635.1;gbkey=mRNA;gene=SAP18;product=Sin3A-associated protein%2C 18kDa;transcript_id=XM_008021635.1.5	sp/ppc	((64959, 65376), (65619, 65741), (72044, 72153), (72359, 72446))	417			6hM
NC_023644.1	64959	72446	2	-	Parent=gene3440;Dbxref=GeneID:103248953,Genbank:XM_008021635.1;Name=XM_008021635.1;gbkey=mRNA;gene=SAP18;product=Sin3A-associated protein%2C 18kDa;transcript_id=XM_008021635.1.5	sp/ppc	((64959, 65376), (65619, 65741), (72044, 72153), (72359, 72446))	417			6hS
NC_023644.1	64959	72446	1	-	Parent=gene3440;Dbxref=GeneID:103248953,Genbank:XM_008021635.1;Name=XM_008021635.1;gbkey=mRNA;gene=SAP18;product=Sin3A-associated protein%2C 18kDa;transcript_id=XM_008021635.1.5	sp/ppc	((64959, 65376), (65619, 65741), (72044, 72153), (72359, 72446))	417			8h1S
NC_023644.1	64959	72446	1	-	Parent=gene3440;Dbxref=GeneID:103248953,Genbank:XM_008021635.1;Name=XM_008021635.1;gbkey=mRNA;gene=SAP18;product=Sin3A-associated protein%2C 18kDa;transcript_id=XM_008021635.1.5	sp/ppc	((64959, 65376), (65619, 65741), (72044, 72153), (72359, 72446))	417			8hM
NC_023644.1	64959	72446	1	-	Parent=gene3440;Dbxref=GeneID:103248953,Genbank:XM_008021635.1;Name=XM_008021635.1;gbkey=mRNA;gene=SAP18;product=Sin3A-associated protein%2C 18kDa;transcript_id=XM_008021635.1-SP	sp	((64959, 65741), (72044, 72153), (72359, 72446))	782			8hM
NC_023644.1	64959	72446	4	-	Parent=gene3440;Dbxref=GeneID:103248953,Genbank:XM_008021635.1;Name=XM_008021635.1;gbkey=mRNA;gene=SAP18;product=Sin3A-associated protein%2C 18kDa;transcript_id=XM_008021635.1.5	sp/ppc	((64959, 65376), (65619, 65741), (72044, 72153), (72359, 72446))	417			Uninf.
NC_023644.1	1739013	1739439	4	-	Parent=tr111;transcript_id=111	nc	((1739013, 1739439),)	426	0	0	1hM
NC_023644.1	1739013	1739439	48	-	Parent=tr293;transcript_id=293	nc	((1739013, 1739439),)	426	0	0	2hM
NC_023644.1	1739013	1739439	15	-	Parent=tr100;transcript_id=100	nc	((1739013, 1739439),)	426	0	0	2hS
NC_023644.1	1739013	1739439	5	-	Parent=tr126;transcript_id=126	nc	((1739013, 1739439),)	426	0	0	3hM
NC_023644.1	1739013	1739439	41	-	Parent=tr252;transcript_id=252	nc	((1739013, 1739439),)	426	0	0	3hS
NC_023644.1	1739013	1739439	13	-	Parent=tr337;transcript_id=337	prev	((1739013, 1739439),)	426	0	0	4h1S
NC_023644.1	1739013	1739439	12	-	Parent=tr252;transcript_id=252	prev	((1739013, 1739439),)	426	0	0	4hM
NC_023644.1	1739013	1739439	13	-	Parent=tr107;transcript_id=107	prev	((1739013, 1739439),)	426	0	0	6hM
NC_023644.1	1739013	1739439	36	-	Parent=tr256;transcript_id=256	prev	((1739013, 1739439),)	426	0	0	6hS
NC_023644.1	1739013	1739439	18	-	Parent=tr373;transcript_id=373	prev	((1739013, 1739439),)	426	0	0	8h1S
NC_023644.1	1739013	1739439	4	-	Parent=tr171;transcript_id=171	prev	((1739013, 1739439),)	426	0	0	8hM
NC_023644.1	1739013	1739439	2	-	Parent=tr3;transcript_id=3	prev	((1739013, 1739439),)	426	0	0	12hM
NC_023644.1	1739013	1739439	13	-	Parent=tr137;transcript_id=137	prev	((1739013, 1739439),)	426	0	0	Uninf.
NC_023644.1	2980930	2982222	3	-	Parent=tr195;transcript_id=195	nc	((2980930, 2982222),)	1292	0	0	1hM
NC_023644.1	2980930	2982222	17	-	Parent=tr408;transcript_id=408	nc	((2980930, 2982222),)	1292	0	0	2hM
NC_023644.1	2980930	2982222	40	-	Parent=tr139;transcript_id=139	nc	((2980930, 2982222),)	1292	0	0	2hS
NC_023644.1	2980930	2982222	5	-	Parent=tr91;transcript_id=91	nc	((2980930, 2982222),)	1292	0	0	3hM
NC_023644.1	2980930	2982222	153	-	Parent=tr125;transcript_id=125	nc	((2980930, 2982222),)	1292	0	0	3hS
NC_023644.1	2980930	2982222	80	-	Parent=tr366;transcript_id=366	prev	((2980930, 2982222),)	1292	0	0	4h1S
NC_023644.1	2980930	2982222	3	-	Parent=tr249;transcript_id=249	prev	((2980930, 2982222),)	1292	0	0	4hM
NC_023644.1	2980930	2982222	5	-	Parent=tr77;transcript_id=77	prev	((2980930, 2982222),)	1292	0	0	6hM
NC_023644.1	2980930	2982222	195	-	Parent=tr602;transcript_id=602	prev	((2980930, 2982222),)	1292	0	0	6hS
NC_023644.1	2980930	2982222	123	-	Parent=tr613;transcript_id=613	prev	((2980930, 2982222),)	1292	0	0	8h1S
NC_023644.1	2980930	2982222	2	-	Parent=tr13;transcript_id=13	prev	((2980930, 2982222),)	1292	0	0	8hM
NC_023644.1	2980930	2982222	1	-	Parent=tr51;transcript_id=51	prev	((2980930, 2982222),)	1292	0	0	12hM
NC_023644.1	2980930	2982222	33	-	Parent=tr270;transcript_id=270	prev	((2980930, 2982222),)	1292	0	0	Uninf.
NC_023644.1	5027984	5029186	1	-	Parent=tr111;transcript_id=111	nc	((5027984, 5029186),)	1202	0	0	2hS
NC_023644.1	5027984	5029186	1	-	Parent=tr169;transcript_id=169	nc	((5027984, 5029186),)	1202	0	0	3hS
NC_023644.1	5027984	5029186	1	-	Parent=tr215;transcript_id=215	prev	((5027984, 5029186),)	1202	0	0	6hS
NC_023644.1	5027984	5029186	3	-	Parent=tr27;transcript_id=27	prev	((5027984, 5029186),)	1202	0	0	8h1S
NC_023644.1	5028048	5029186	1	-	Parent=tr171;transcript_id=171	nc	((5028048, 5029186),)	1138	0	0	1hM
NC_023644.1	5028048	5029186	798	-	Parent=tr91;transcript_id=91	nc	((5028048, 5029186),)	1138	0	0	2hS
NC_023644.1	5028048	5029186	1157	-	Parent=tr404;transcript_id=404	nc	((5028048, 5029186),)	1138	0	0	3hS
NC_023644.1	5028048	5029186	436	-	Parent=tr156;transcript_id=156	prev	((5028048, 5029186),)	1138	0	0	4h1S
NC_023644.1	5028048	5029186	1709	-	Parent=tr293;transcript_id=293	prev	((5028048, 5029186),)	1138	0	0	6hS
NC_023644.1	5028048	5029186	3415	-	Parent=tr392;transcript_id=392	prev	((5028048, 5029186),)	1138	0	0	8h1S
NC_023644.1	5028048	5029186	1	-	Parent=tr353;transcript_id=353	prev	((5028048, 5029186),)	1138	0	0	Uninf.
NC_023644.1	5028293	5029186	5	-	Parent=tr70;transcript_id=70	nc	((5028293, 5029186),)	893	0	0	2hS
NC_023644.1	5028293	5029186	6	-	Parent=tr184;transcript_id=184	nc	((5028293, 5029186),)	893	0	0	3hS
NC_023644.1	5028293	5029186	3	-	Parent=tr175;transcript_id=175	prev	((5028293, 5029186),)	893	0	0	4h1S
NC_023644.1	5028293	5029186	5	-	Parent=tr49;transcript_id=49	prev	((5028293, 5029186),)	893	0	0	6hS
NC_023644.1	5028293	5029186	14	-	Parent=tr274;transcript_id=274	prev	((5028293, 5029186),)	893	0	0	8h1S
NC_023644.1	6445251	6451218	1	+	Parent=gene3533;Dbxref=GeneID:103249052,Genbank:XM_008021793.1;Name=XM_008021793.1;gbkey=mRNA;gene=RPL21;product=ribosomal protein L21%2C transcript variant X1;transcript_id=XM_008021793.1-S	sp/s	((6445251, 6445278), (6447435, 6447513), (6447880, 6447941), (6449908, 6450020), (6450832, 6450982), (6451083, 6451218))	105	39	46	4h1S
NC_023644.1	6445251	6451218	2	+	Parent=gene3533;Dbxref=GeneID:103249052,Genbank:XM_008021793.1;Name=XM_008021793.1;gbkey=mRNA;gene=RPL21;product=ribosomal protein L21%2C transcript variant X1;transcript_id=XM_008021793.1-S	sp/s	((6445251, 6445278), (6447435, 6447513), (6447880, 6447941), (6449908, 6450020), (6450832, 6450982), (6451083, 6451218))	105	39	46	8h1S
NC_023644.1	7764041	7782013	1	+	Parent=gene3561;Dbxref=GeneID:103214204,Genbank:XM_007960033.1;Name=XM_007960033.1;gbkey=mRNA;gene=POMP;product=proteasome maturation protein;transcript_id=XM_007960033.1-S-AT	sp/s-at	((7764041, 7764114), (7767340, 7767437), (7768282, 7768342), (7772237, 7772338), (7775990, 7776083), (7781852, 7782013))	73	71	94	1hM
NC_023644.1	7764041	7782013	2	+	Parent=gene3561;Dbxref=GeneID:103214204,Genbank:XM_007960033.1;Name=XM_007960033.1;gbkey=mRNA;gene=POMP;product=proteasome maturation protein;transcript_id=XM_007960033.1-S-AT	sp/s-at	((7764041, 7764114), (7767340, 7767437), (7768282, 7768342), (7772237, 7772338), (7775990, 7776083), (7781852, 7782013))	73	71	94	2hM
NC_023644.1	7764041	7782013	1	+	Parent=gene3561;Dbxref=GeneID:103214204,Genbank:XM_007960033.1;Name=XM_007960033.1;gbkey=mRNA;gene=POMP;product=proteasome maturation protein;transcript_id=XM_007960033.1-S-AT	sp/s-at	((7764041, 7764114), (7767340, 7767437), (7768282, 7768342), (7772237, 7772338), (7775990, 7776083), (7781852, 7782013))	73	71	94	4h1S
NC_023644.1	7764041	7782013	1	+	Parent=gene3561;Dbxref=GeneID:103214204,Genbank:XM_007960033.1;Name=XM_007960033.1;gbkey=mRNA;gene=POMP;product=proteasome maturation protein;transcript_id=XM_007960033.1-S-AT	sp/s-at	((7764041, 7764114), (7767340, 7767437), (7768282, 7768342), (7772237, 7772338), (7775990, 7776083), (7781852, 7782013))	73	71	94	8h1S
NC_023644.1	7889599	7890159	3	+	Parent=tr9;transcript_id=9	nc	((7889599, 7890159),)	560	0	0	1hM
NC_023644.1	7889599	7890159	9	+	Parent=tr381;transcript_id=381	nc	((7889599, 7890159),)	560	0	0	2hM
NC_023644.1	7889599	7890159	8	+	Parent=tr60;transcript_id=60	nc	((7889599, 7890159),)	560	0	0	2hS
NC_023644.1	7889599	7890159	1	+	Parent=tr21;transcript_id=21	nc	((7889599, 7890159),)	560	0	0	3hM
NC_023644.1	7889599	7890159	24	+	Parent=tr621;transcript_id=621	nc	((7889599, 7890159),)	560	0	0	3hS
NC_023644.1	7889599	7890159	6	+	Parent=tr306;transcript_id=306	prev	((7889599, 7890159),)	560	0	0	4h1S
NC_023644.1	7889599	7890159	7	+	Parent=tr176;transcript_id=176	prev	((7889599, 7890159),)	560	0	0	4hM
NC_023644.1	7889599	7890159	2	+	Parent=tr99;transcript_id=99	prev	((7889599, 7890159),)	560	0	0	6hM
NC_023644.1	7889599	7890159	19	+	Parent=tr497;transcript_id=497	prev	((7889599, 7890159),)	560	0	0	6hS
NC_023644.1	7889599	7890159	16	+	Parent=tr646;transcript_id=646	prev	((7889599, 7890159),)	560	0	0	8h1S
NC_023644.1	7889599	7890159	1	+	Parent=tr53;transcript_id=53	prev	((7889599, 7890159),)	560	0	0	12hM
NC_023644.1	7889599	7890159	1	+	Parent=tr47;transcript_id=47	prev	((7889599, 7890159),)	560	0	0	Uninf.
NC_023644.1	22529555	22532874	1	-	Parent=gene3709;Dbxref=GeneID:103214365,Genbank:XM_007960315.1;Name=XM_007960315.1;gbkey=mRNA;gene=TSC22D1;product=TSC22 domain family%2C member 1%2C transcript variant X5;transcript_id=XM_007960315.1-S	sp/s	((22529555, 22530908), (22532072, 22532123), (22532523, 22532874))	1353	227	1096	2hM
NC_023644.1	22529555	22532874	12	-	Parent=gene3709;Dbxref=GeneID:103214365,Genbank:XM_007960315.1;Name=XM_007960315.1;gbkey=mRNA;gene=TSC22D1;product=TSC22 domain family%2C member 1%2C transcript variant X5;transcript_id=XM_007960315.1-S	sp/s	((22529555, 22530908), (22532072, 22532123), (22532523, 22532874))	1353	227	1096	2hS
NC_023644.1	22529555	22532874	1	-	Parent=gene3709;Dbxref=GeneID:103214365,Genbank:XM_007960311.1;Name=XM_007960311.1;gbkey=mRNA;gene=TSC22D1;product=TSC22 domain family%2C member 1%2C transcript variant X1;transcript_id=XM_007960311.1-SP	sp	((22529555, 22532123), (22532523, 22532874))	2568			2hS
NC_023644.1	22529555	22532874	2	-	Parent=gene3709;Dbxref=GeneID:103214365,Genbank:XM_007960315.1;Name=XM_007960315.1;gbkey=mRNA;gene=TSC22D1;product=TSC22 domain family%2C member 1%2C transcript variant X5;transcript_id=XM_007960315.1-S	sp/s	((22529555, 22530908), (22532072, 22532123), (22532523, 22532874))	1353	227	1096	3hM
NC_023644.1	22529555	22532874	5	-	Parent=gene3709;Dbxref=GeneID:103214365,Genbank:XM_007960315.1;Name=XM_007960315.1;gbkey=mRNA;gene=TSC22D1;product=TSC22 domain family%2C member 1%2C transcript variant X5;transcript_id=XM_007960315.1-S	sp/s	((22529555, 22530908), (22532072, 22532123), (22532523, 22532874))	1353	227	1096	3hS
NC_023644.1	22529555	22532874	1	-	Parent=gene3709;Dbxref=GeneID:103214365,Genbank:XM_007960315.1;Name=XM_007960315.1;gbkey=mRNA;gene=TSC22D1;product=TSC22 domain family%2C member 1%2C transcript variant X5;transcript_id=XM_007960315.1-S	sp/s	((22529555, 22530908), (22532072, 22532123), (22532523, 22532874))	1353	227	1096	4h1S
NC_023644.1	22529555	22532874	1	-	Parent=gene3709;Dbxref=GeneID:103214365,Genbank:XM_007960315.1;Name=XM_007960315.1;gbkey=mRNA;gene=TSC22D1;product=TSC22 domain family%2C member 1%2C transcript variant X5;transcript_id=XM_007960315.1-S	sp/s	((22529555, 22530908), (22532072, 22532123), (22532523, 22532874))	1353	227	1096	4hM
NC_023644.1	22529555	22532874	5	-	Parent=gene3709;Dbxref=GeneID:103214365,Genbank:XM_007960315.1;Name=XM_007960315.1;gbkey=mRNA;gene=TSC22D1;product=TSC22 domain family%2C member 1%2C transcript variant X5;transcript_id=XM_007960315.1-S	sp/s	((22529555, 22530908), (22532072, 22532123), (22532523, 22532874))	1353	227	1096	6hS
NC_023644.1	22529555	22532874	19	-	Parent=gene3709;Dbxref=GeneID:103214365,Genbank:XM_007960315.1;Name=XM_007960315.1;gbkey=mRNA;gene=TSC22D1;product=TSC22 domain family%2C member 1%2C transcript variant X5;transcript_id=XM_007960315.1-S	sp/s	((22529555, 22530908), (22532072, 22532123), (22532523, 22532874))	1353	227	1096	8h1S
NC_023644.1	22529555	22532874	1	-	Parent=gene3709;Dbxref=GeneID:103214365,Genbank:XM_007960315.1;Name=XM_007960315.1;gbkey=mRNA;gene=TSC22D1;product=TSC22 domain family%2C member 1%2C transcript variant X5;transcript_id=XM_007960315.1-S	sp/s	((22529555, 22530908), (22532072, 22532123), (22532523, 22532874))	1353	227	1096	8hM
NC_023644.1	22529555	22532874	2	-	Parent=gene3709;Dbxref=GeneID:103214365,Genbank:XM_007960315.1;Name=XM_007960315.1;gbkey=mRNA;gene=TSC22D1;product=TSC22 domain family%2C member 1%2C transcript variant X5;transcript_id=XM_007960315.1-S	sp/s	((22529555, 22530908), (22532072, 22532123), (22532523, 22532874))	1353	227	1096	Uninf.
NC_023644.1	23428523	23432848	6	-	Parent=tr298;transcript_id=298	sp/nc	((23428523, 23429046), (23430335, 23431848), (23432374, 23432447), (23432704, 23432848))				6hS
NC_023644.1	23428523	23432848	2	-	Parent=gene3718;Dbxref=GeneID:103214374,Genbank:XM_007960326.1;Name=XM_007960326.1;gbkey=mRNA;gene=TPT1;product=tumor protein%2C translationally-controlled 1;transcript_id=XM_007960326.1	sp/prev	((23428523, 23429046), (23430335, 23430451), (23431158, 23431263), (23431658, 23431848), (23432374, 23432447), (23432704, 23432848))	523	117	521	1hM
NC_023644.1	23428523	23432848	4	-	Parent=gene3718;Dbxref=GeneID:103214374,Genbank:XM_007960326.1;Name=XM_007960326.1;gbkey=mRNA;gene=TPT1;product=tumor protein%2C translationally-controlled 1;transcript_id=XM_007960326.1	sp/prev	((23428523, 23429046), (23430335, 23430451), (23431158, 23431263), (23431658, 23431848), (23432374, 23432447), (23432704, 23432848))	523	117	521	2hM
NC_023644.1	23428523	23432848	1	-	Parent=gene3718;Dbxref=GeneID:103214374,Genbank:XM_007960326.1;Name=XM_007960326.1;gbkey=mRNA;gene=TPT1;product=tumor protein%2C translationally-controlled 1;transcript_id=XM_007960326.1	sp/prev	((23428523, 23429046), (23430335, 23430451), (23431158, 23431263), (23431658, 23431848), (23432374, 23432447), (23432704, 23432848))	523	117	521	2hS
NC_023644.1	23428523	23432848	6	-	Parent=gene3718;Dbxref=GeneID:103214374,Genbank:XM_007960326.1;Name=XM_007960326.1;gbkey=mRNA;gene=TPT1;product=tumor protein%2C translationally-controlled 1;transcript_id=XM_007960326.1	sp/prev	((23428523, 23429046), (23430335, 23430451), (23431158, 23431263), (23431658, 23431848), (23432374, 23432447), (23432704, 23432848))	523	117	521	3hS
NC_023644.1	23428523	23432848	2	-	Parent=gene3718;Dbxref=GeneID:103214374,Genbank:XM_007960326.1;Name=XM_007960326.1;gbkey=mRNA;gene=TPT1;product=tumor protein%2C translationally-controlled 1;transcript_id=XM_007960326.1	sp/prev	((23428523, 23429046), (23430335, 23430451), (23431158, 23431263), (23431658, 23431848), (23432374, 23432447), (23432704, 23432848))	523	117	521	4hM
NC_023644.1	23428523	23432848	5	-	Parent=gene3718;Dbxref=GeneID:103214374,Genbank:XM_007960326.1;Name=XM_007960326.1;gbkey=mRNA;gene=TPT1;product=tumor protein%2C translationally-controlled 1;transcript_id=XM_007960326.1	sp/prev	((23428523, 23429046), (23430335, 23430451), (23431158, 23431263), (23431658, 23431848), (23432374, 23432447), (23432704, 23432848))	523	117	521	6hM
NC_023644.1	23428523	23432848	3	-	Parent=gene3718;Dbxref=GeneID:103214374,Genbank:XM_007960326.1;Name=XM_007960326.1;gbkey=mRNA;gene=TPT1;product=tumor protein%2C translationally-controlled 1;transcript_id=XM_007960326.1	sp/prev	((23428523, 23429046), (23430335, 23430451), (23431158, 23431263), (23431658, 23431848), (23432374, 23432447), (23432704, 23432848))	523	117	521	8hM
NC_023644.1	23428523	23432848	1	-	Parent=gene3718;Dbxref=GeneID:103214374,Genbank:XM_007960326.1;Name=XM_007960326.1;gbkey=mRNA;gene=TPT1;product=tumor protein%2C translationally-controlled 1;transcript_id=XM_007960326.1	sp/prev	((23428523, 23429046), (23430335, 23430451), (23431158, 23431263), (23431658, 23431848), (23432374, 23432447), (23432704, 23432848))	523	117	521	12hM
NC_023644.1	23428523	23432848	5	-	Parent=gene3718;Dbxref=GeneID:103214374,Genbank:XM_007960326.1;Name=XM_007960326.1;gbkey=mRNA;gene=TPT1;product=tumor protein%2C translationally-controlled 1;transcript_id=XM_007960326.1	sp/prev	((23428523, 23429046), (23430335, 23430451), (23431158, 23431263), (23431658, 23431848), (23432374, 23432447), (23432704, 23432848))	523	117	521	Uninf.
NC_023644.1	23428831	23432848	5	-	Parent=gene3718;Dbxref=GeneID:103214374,Genbank:XM_007960326.1;Name=XM_007960326.1;gbkey=mRNA;gene=TPT1;product=tumor protein%2C translationally-controlled 1;transcript_id=XM_007960326.1-AT	sp/at	((23428831, 23429046), (23430335, 23430451), (23431158, 23431263), (23431658, 23431848), (23432374, 23432447), (23432704, 23432848))	215	117	213	1hM
NC_023644.1	23428831	23432848	40	-	Parent=gene3718;Dbxref=GeneID:103214374,Genbank:XM_007960326.1;Name=XM_007960326.1;gbkey=mRNA;gene=TPT1;product=tumor protein%2C translationally-controlled 1;transcript_id=XM_007960326.1-AT	sp/at	((23428831, 23429046), (23430335, 23430451), (23431158, 23431263), (23431658, 23431848), (23432374, 23432447), (23432704, 23432848))	215	117	213	2hM
NC_023644.1	23428831	23432848	3	-	Parent=gene3718;Dbxref=GeneID:103214374,Genbank:XM_007960326.1;Name=XM_007960326.1;gbkey=mRNA;gene=TPT1;product=tumor protein%2C translationally-controlled 1;transcript_id=XM_007960326.1-AT	sp/at	((23428831, 23429046), (23430335, 23430451), (23431158, 23431263), (23431658, 23431848), (23432374, 23432447), (23432704, 23432848))	215	117	213	2hS
NC_023644.1	23428831	23432848	13	-	Parent=gene3718;Dbxref=GeneID:103214374,Genbank:XM_007960326.1;Name=XM_007960326.1;gbkey=mRNA;gene=TPT1;product=tumor protein%2C translationally-controlled 1;transcript_id=XM_007960326.1-AT	sp/at	((23428831, 23429046), (23430335, 23430451), (23431158, 23431263), (23431658, 23431848), (23432374, 23432447), (23432704, 23432848))	215	117	213	3hM
NC_023644.1	23428831	23432848	3	-	Parent=gene3718;Dbxref=GeneID:103214374,Genbank:XM_007960326.1;Name=XM_007960326.1;gbkey=mRNA;gene=TPT1;product=tumor protein%2C translationally-controlled 1;transcript_id=XM_007960326.1-AT	sp/at	((23428831, 23429046), (23430335, 23430451), (23431158, 23431263), (23431658, 23431848), (23432374, 23432447), (23432704, 23432848))	215	117	213	3hS
NC_023644.1	23428831	23432848	18	-	Parent=gene3718;Dbxref=GeneID:103214374,Genbank:XM_007960326.1;Name=XM_007960326.1;gbkey=mRNA;gene=TPT1;product=tumor protein%2C translationally-controlled 1;transcript_id=XM_007960326.1-AT	sp/at	((23428831, 23429046), (23430335, 23430451), (23431158, 23431263), (23431658, 23431848), (23432374, 23432447), (23432704, 23432848))	215	117	213	4hM
NC_023644.1	23428831	23432848	18	-	Parent=gene3718;Dbxref=GeneID:103214374,Genbank:XM_007960326.1;Name=XM_007960326.1;gbkey=mRNA;gene=TPT1;product=tumor protein%2C translationally-controlled 1;transcript_id=XM_007960326.1-AT	sp/at	((23428831, 23429046), (23430335, 23430451), (23431158, 23431263), (23431658, 23431848), (23432374, 23432447), (23432704, 23432848))	215	117	213	6hM
NC_023644.1	23428831	23432848	1	-	Parent=gene3718;Dbxref=GeneID:103214374,Genbank:XM_007960326.1;Name=XM_007960326.1;gbkey=mRNA;gene=TPT1;product=tumor protein%2C translationally-controlled 1;transcript_id=XM_007960326.1-AT	sp/at	((23428831, 23429046), (23430335, 23430451), (23431158, 23431263), (23431658, 23431848), (23432374, 23432447), (23432704, 23432848))	215	117	213	6hS
NC_023644.1	23428831	23432848	5	-	Parent=gene3718;Dbxref=GeneID:103214374,Genbank:XM_007960326.1;Name=XM_007960326.1;gbkey=mRNA;gene=TPT1;product=tumor protein%2C translationally-controlled 1;transcript_id=XM_007960326.1-AT	sp/at	((23428831, 23429046), (23430335, 23430451), (23431158, 23431263), (23431658, 23431848), (23432374, 23432447), (23432704, 23432848))	215	117	213	8h1S
NC_023644.1	23428831	23432848	12	-	Parent=gene3718;Dbxref=GeneID:103214374,Genbank:XM_007960326.1;Name=XM_007960326.1;gbkey=mRNA;gene=TPT1;product=tumor protein%2C translationally-controlled 1;transcript_id=XM_007960326.1-AT	sp/at	((23428831, 23429046), (23430335, 23430451), (23431158, 23431263), (23431658, 23431848), (23432374, 23432447), (23432704, 23432848))	215	117	213	8hM
NC_023644.1	23428831	23432848	2	-	Parent=gene3718;Dbxref=GeneID:103214374,Genbank:XM_007960326.1;Name=XM_007960326.1;gbkey=mRNA;gene=TPT1;product=tumor protein%2C translationally-controlled 1;transcript_id=XM_007960326.1-AT	sp/at	((23428831, 23429046), (23430335, 23430451), (23431158, 23431263), (23431658, 23431848), (23432374, 23432447), (23432704, 23432848))	215	117	213	12hM
NC_023644.1	23428831	23432848	31	-	Parent=gene3718;Dbxref=GeneID:103214374,Genbank:XM_007960326.1;Name=XM_007960326.1;gbkey=mRNA;gene=TPT1;product=tumor protein%2C translationally-controlled 1;transcript_id=XM_007960326.1-AT	sp/at	((23428831, 23429046), (23430335, 23430451), (23431158, 23431263), (23431658, 23431848), (23432374, 23432447), (23432704, 23432848))	215	117	213	Uninf.
NC_023644.1	24763433	24790079	1	-	Parent=gene3734;Dbxref=GeneID:103214393,Genbank:XM_007960371.1;Name=XM_007960371.1;gbkey=mRNA;gene=ESD;product=esterase D%2C transcript variant X3;transcript_id=XM_007960371.1-S	sp/s	((24763433, 24763676), (24770104, 24770271), (24772498, 24772596), (24774066, 24774185), (24775233, 24775357), (24776838, 24776936), (24779926, 24780014), (24784188, 24784262), (24786303, 24786350), (24790042, 24790079))	243	7	163	2hM
NC_023644.1	24763433	24790079	1	-	Parent=gene3734;Dbxref=GeneID:103214393,Genbank:XM_007960371.1;Name=XM_007960371.1;gbkey=mRNA;gene=ESD;product=esterase D%2C transcript variant X3;transcript_id=XM_007960371.1-S	sp/s	((24763433, 24763676), (24770104, 24770271), (24772498, 24772596), (24774066, 24774185), (24775233, 24775357), (24776838, 24776936), (24779926, 24780014), (24784188, 24784262), (24786303, 24786350), (24790042, 24790079))	243	7	163	2hS
NC_023644.1	24763433	24790079	2	-	Parent=gene3734;Dbxref=GeneID:103214393,Genbank:XM_007960371.1;Name=XM_007960371.1;gbkey=mRNA;gene=ESD;product=esterase D%2C transcript variant X3;transcript_id=XM_007960371.1-S	sp/s	((24763433, 24763676), (24770104, 24770271), (24772498, 24772596), (24774066, 24774185), (24775233, 24775357), (24776838, 24776936), (24779926, 24780014), (24784188, 24784262), (24786303, 24786350), (24790042, 24790079))	243	7	163	4h1S
NC_023644.1	24763433	24790079	1	-	Parent=gene3734;Dbxref=GeneID:103214393,Genbank:XM_007960371.1;Name=XM_007960371.1;gbkey=mRNA;gene=ESD;product=esterase D%2C transcript variant X3;transcript_id=XM_007960371.1-S	sp/s	((24763433, 24763676), (24770104, 24770271), (24772498, 24772596), (24774066, 24774185), (24775233, 24775357), (24776838, 24776936), (24779926, 24780014), (24784188, 24784262), (24786303, 24786350), (24790042, 24790079))	243	7	163	6hS
NC_023644.1	24763433	24790079	1	-	Parent=gene3734;Dbxref=GeneID:103214393,Genbank:XM_007960371.1;Name=XM_007960371.1;gbkey=mRNA;gene=ESD;product=esterase D%2C transcript variant X3;transcript_id=XM_007960371.1-S	sp/s	((24763433, 24763676), (24770104, 24770271), (24772498, 24772596), (24774066, 24774185), (24775233, 24775357), (24776838, 24776936), (24779926, 24780014), (24784188, 24784262), (24786303, 24786350), (24790042, 24790079))	243	7	163	Uninf.
NC_023644.1	26149457	26172598	1	+	Parent=gene3743;Dbxref=GeneID:103214403,Genbank:XM_007960379.1;Name=XM_007960379.1;gbkey=mRNA;gene=ITM2B;product=integral membrane protein 2B;transcript_id=XM_007960379.1-SP	sp	((26149457, 26149763), (26170160, 26170288), (26172492, 26172598))	306			1hM
NC_023644.1	26149457	26172598	7	+	Parent=gene3743;Dbxref=GeneID:103214403,Genbank:XM_007960379.1;Name=XM_007960379.1;gbkey=mRNA;gene=ITM2B;product=integral membrane protein 2B;transcript_id=XM_007960379.1-SP	sp	((26149457, 26149763), (26170160, 26170288), (26172492, 26172598))	306			2hM
NC_023644.1	26149457	26172598	22	+	Parent=gene3743;Dbxref=GeneID:103214403,Genbank:XM_007960379.1;Name=XM_007960379.1;gbkey=mRNA;gene=ITM2B;product=integral membrane protein 2B;transcript_id=XM_007960379.1-SP	sp	((26149457, 26149763), (26170160, 26170288), (26172492, 26172598))	306			4hM
NC_023644.1	26149457	26172598	3	+	Parent=gene3743;Dbxref=GeneID:103214403,Genbank:XM_007960379.1;Name=XM_007960379.1;gbkey=mRNA;gene=ITM2B;product=integral membrane protein 2B;transcript_id=XM_007960379.1-SP	sp	((26149457, 26149763), (26170160, 26170288), (26172492, 26172598))	306			6hS
NC_023644.1	26149457	26177683	1	+	Parent=gene3743;Dbxref=GeneID:103214403,Genbank:XM_007960379.1;Name=XM_007960379.1;gbkey=mRNA;gene=ITM2B;product=integral membrane protein 2B;transcript_id=XM_007960379.1-S-AT	sp/s-at	((26149457, 26149763), (26170160, 26170288), (26172492, 26172698), (26174413, 26174523), (26175086, 26175236), (26177440, 26177683))	306	190	158	1hM
NC_023644.1	26149457	26177683	2	+	Parent=gene3743;Dbxref=GeneID:103214403,Genbank:XM_007960379.1;Name=XM_007960379.1;gbkey=mRNA;gene=ITM2B;product=integral membrane protein 2B;transcript_id=XM_007960379.1-S-AT	sp/s-at	((26149457, 26149763), (26170160, 26170288), (26172492, 26172698), (26174413, 26174523), (26175086, 26175236), (26177440, 26177683))	306	190	158	2hM
NC_023644.1	26149457	26177683	2	+	Parent=gene3743;Dbxref=GeneID:103214403,Genbank:XM_007960379.1;Name=XM_007960379.1;gbkey=mRNA;gene=ITM2B;product=integral membrane protein 2B;transcript_id=XM_007960379.1-S-AT	sp/s-at	((26149457, 26149763), (26170160, 26170288), (26172492, 26172698), (26174413, 26174523), (26175086, 26175236), (26177440, 26177683))	306	190	158	2hS
NC_023644.1	26149457	26177683	1	+	Parent=gene3743;Dbxref=GeneID:103214403,Genbank:XM_007960379.1;Name=XM_007960379.1;gbkey=mRNA;gene=ITM2B;product=integral membrane protein 2B;transcript_id=XM_007960379.1-S-AT	sp/s-at	((26149457, 26149763), (26170160, 26170288), (26172492, 26172698), (26174413, 26174523), (26175086, 26175236), (26177440, 26177683))	306	190	158	3hS
NC_023644.1	26149457	26177683	5	+	Parent=gene3743;Dbxref=GeneID:103214403,Genbank:XM_007960379.1;Name=XM_007960379.1;gbkey=mRNA;gene=ITM2B;product=integral membrane protein 2B;transcript_id=XM_007960379.1-S-AT	sp/s-at	((26149457, 26149763), (26170160, 26170288), (26172492, 26172698), (26174413, 26174523), (26175086, 26175236), (26177440, 26177683))	306	190	158	4h1S
NC_023644.1	26149457	26177683	19	+	Parent=gene3743;Dbxref=GeneID:103214403,Genbank:XM_007960379.1;Name=XM_007960379.1;gbkey=mRNA;gene=ITM2B;product=integral membrane protein 2B;transcript_id=XM_007960379.1-S-AT	sp/s-at	((26149457, 26149763), (26170160, 26170288), (26172492, 26172698), (26174413, 26174523), (26175086, 26175236), (26177440, 26177683))	306	190	158	6hM
NC_023644.1	26149457	26177683	2	+	Parent=gene3743;Dbxref=GeneID:103214403,Genbank:XM_007960379.1;Name=XM_007960379.1;gbkey=mRNA;gene=ITM2B;product=integral membrane protein 2B;transcript_id=XM_007960379.1-S-AT	sp/s-at	((26149457, 26149763), (26170160, 26170288), (26172492, 26172698), (26174413, 26174523), (26175086, 26175236), (26177440, 26177683))	306	190	158	6hS
NC_023644.1	26149457	26177683	30	+	Parent=gene3743;Dbxref=GeneID:103214403,Genbank:XM_007960379.1;Name=XM_007960379.1;gbkey=mRNA;gene=ITM2B;product=integral membrane protein 2B;transcript_id=XM_007960379.1-S-AT	sp/s-at	((26149457, 26149763), (26170160, 26170288), (26172492, 26172698), (26174413, 26174523), (26175086, 26175236), (26177440, 26177683))	306	190	158	8h1S
NC_023644.1	26149457	26177683	33	+	Parent=gene3743;Dbxref=GeneID:103214403,Genbank:XM_007960379.1;Name=XM_007960379.1;gbkey=mRNA;gene=ITM2B;product=integral membrane protein 2B;transcript_id=XM_007960379.1-S-AT	sp/s-at	((26149457, 26149763), (26170160, 26170288), (26172492, 26172698), (26174413, 26174523), (26175086, 26175236), (26177440, 26177683))	306	190	158	Uninf.
NC_023644.1	26149457	26178168	1	+	Parent=gene3743;Dbxref=GeneID:103214403,Genbank:XM_007960379.1;Name=XM_007960379.1;gbkey=mRNA;gene=ITM2B;product=integral membrane protein 2B;transcript_id=XM_007960379.1-S	sp/s	((26149457, 26149763), (26170160, 26170288), (26172492, 26172698), (26174413, 26174523), (26175086, 26175236), (26177440, 26178168))	306	190	643	1hM
NC_023644.1	26149457	26178168	1	+	Parent=gene3743;Dbxref=GeneID:103214403,Genbank:XM_007960379.1;Name=XM_007960379.1;gbkey=mRNA;gene=ITM2B;product=integral membrane protein 2B;transcript_id=XM_007960379.1-S	sp/s	((26149457, 26149763), (26170160, 26170288), (26172492, 26172698), (26174413, 26174523), (26175086, 26175236), (26177440, 26178168))	306	190	643	2hM
NC_023644.1	26149457	26178168	1	+	Parent=gene3743;Dbxref=GeneID:103214403,Genbank:XM_007960379.1;Name=XM_007960379.1;gbkey=mRNA;gene=ITM2B;product=integral membrane protein 2B;transcript_id=XM_007960379.1-S	sp/s	((26149457, 26149763), (26170160, 26170288), (26172492, 26172698), (26174413, 26174523), (26175086, 26175236), (26177440, 26178168))	306	190	643	2hS
NC_023644.1	26149457	26178168	3	+	Parent=gene3743;Dbxref=GeneID:103214403,Genbank:XM_007960379.1;Name=XM_007960379.1;gbkey=mRNA;gene=ITM2B;product=integral membrane protein 2B;transcript_id=XM_007960379.1-S	sp/s	((26149457, 26149763), (26170160, 26170288), (26172492, 26172698), (26174413, 26174523), (26175086, 26175236), (26177440, 26178168))	306	190	643	3hS
NC_023644.1	26149457	26178168	1	+	Parent=gene3743;Dbxref=GeneID:103214403,Genbank:XM_007960379.1;Name=XM_007960379.1;gbkey=mRNA;gene=ITM2B;product=integral membrane protein 2B;transcript_id=XM_007960379.1-S	sp/s	((26149457, 26149763), (26170160, 26170288), (26172492, 26172698), (26174413, 26174523), (26175086, 26175236), (26177440, 26178168))	306	190	643	4h1S
NC_023644.1	26149457	26178168	2	+	Parent=gene3743;Dbxref=GeneID:103214403,Genbank:XM_007960379.1;Name=XM_007960379.1;gbkey=mRNA;gene=ITM2B;product=integral membrane protein 2B;transcript_id=XM_007960379.1-S	sp/s	((26149457, 26149763), (26170160, 26170288), (26172492, 26172698), (26174413, 26174523), (26175086, 26175236), (26177440, 26178168))	306	190	643	4hM
NC_023644.1	26149457	26178168	3	+	Parent=gene3743;Dbxref=GeneID:103214403,Genbank:XM_007960379.1;Name=XM_007960379.1;gbkey=mRNA;gene=ITM2B;product=integral membrane protein 2B;transcript_id=XM_007960379.1-S	sp/s	((26149457, 26149763), (26170160, 26170288), (26172492, 26172698), (26174413, 26174523), (26175086, 26175236), (26177440, 26178168))	306	190	643	6hS
NC_023644.1	26149457	26178168	3	+	Parent=gene3743;Dbxref=GeneID:103214403,Genbank:XM_007960379.1;Name=XM_007960379.1;gbkey=mRNA;gene=ITM2B;product=integral membrane protein 2B;transcript_id=XM_007960379.1-S	sp/s	((26149457, 26149763), (26170160, 26170288), (26172492, 26172698), (26174413, 26174523), (26175086, 26175236), (26177440, 26178168))	306	190	643	8h1S
NC_023644.1	26149468	26172598	2	+	Parent=gene3743;Dbxref=GeneID:103214403,Genbank:XM_007960379.1;Name=XM_007960379.1;gbkey=mRNA;gene=ITM2B;product=integral membrane protein 2B;transcript_id=XM_007960379.1-SP	sp	((26149468, 26149763), (26170160, 26170288), (26172492, 26172598))	295			3hS
NC_023644.1	26149468	26177683	1	+	Parent=gene3743;Dbxref=GeneID:103214403,Genbank:XM_007960379.1;Name=XM_007960379.1;gbkey=mRNA;gene=ITM2B;product=integral membrane protein 2B;transcript_id=XM_007960379.1-S-AT	sp/s-at	((26149468, 26149763), (26170160, 26170288), (26172492, 26172698), (26174413, 26174523), (26175086, 26175236), (26177440, 26177683))	295	179	158	1hM
NC_023644.1	26149468	26177683	2	+	Parent=gene3743;Dbxref=GeneID:103214403,Genbank:XM_007960379.1;Name=XM_007960379.1;gbkey=mRNA;gene=ITM2B;product=integral membrane protein 2B;transcript_id=XM_007960379.1-S-AT	sp/s-at	((26149468, 26149763), (26170160, 26170288), (26172492, 26172698), (26174413, 26174523), (26175086, 26175236), (26177440, 26177683))	295	179	158	2hM
NC_023644.1	26149468	26177683	2	+	Parent=gene3743;Dbxref=GeneID:103214403,Genbank:XM_007960379.1;Name=XM_007960379.1;gbkey=mRNA;gene=ITM2B;product=integral membrane protein 2B;transcript_id=XM_007960379.1-S-AT	sp/s-at	((26149468, 26149763), (26170160, 26170288), (26172492, 26172698), (26174413, 26174523), (26175086, 26175236), (26177440, 26177683))	295	179	158	3hS
NC_023644.1	26149468	26177683	2	+	Parent=gene3743;Dbxref=GeneID:103214403,Genbank:XM_007960379.1;Name=XM_007960379.1;gbkey=mRNA;gene=ITM2B;product=integral membrane protein 2B;transcript_id=XM_007960379.1-S-AT	sp/s-at	((26149468, 26149763), (26170160, 26170288), (26172492, 26172698), (26174413, 26174523), (26175086, 26175236), (26177440, 26177683))	295	179	158	8h1S
NC_023644.1	26149468	26177683	1	+	Parent=gene3743;Dbxref=GeneID:103214403,Genbank:XM_007960379.1;Name=XM_007960379.1;gbkey=mRNA;gene=ITM2B;product=integral membrane protein 2B;transcript_id=XM_007960379.1-S-AT	sp/s-at	((26149468, 26149763), (26170160, 26170288), (26172492, 26172698), (26174413, 26174523), (26175086, 26175236), (26177440, 26177683))	295	179	158	Uninf.
NC_023644.1	26149468	26178168	3	+	Parent=gene3743;Dbxref=GeneID:103214403,Genbank:XM_007960379.1;Name=XM_007960379.1;gbkey=mRNA;gene=ITM2B;product=integral membrane protein 2B;transcript_id=XM_007960379.1-S	sp/s	((26149468, 26149763), (26170160, 26170288), (26172492, 26172698), (26174413, 26174523), (26175086, 26175236), (26177440, 26178168))	295	179	643	2hM
NC_023644.1	26149468	26178168	2	+	Parent=gene3743;Dbxref=GeneID:103214403,Genbank:XM_007960379.1;Name=XM_007960379.1;gbkey=mRNA;gene=ITM2B;product=integral membrane protein 2B;transcript_id=XM_007960379.1-S	sp/s	((26149468, 26149763), (26170160, 26170288), (26172492, 26172698), (26174413, 26174523), (26175086, 26175236), (26177440, 26178168))	295	179	643	6hM
NC_023644.1	26149468	26178168	2	+	Parent=gene3743;Dbxref=GeneID:103214403,Genbank:XM_007960379.1;Name=XM_007960379.1;gbkey=mRNA;gene=ITM2B;product=integral membrane protein 2B;transcript_id=XM_007960379.1-S	sp/s	((26149468, 26149763), (26170160, 26170288), (26172492, 26172698), (26174413, 26174523), (26175086, 26175236), (26177440, 26178168))	295	179	643	6hS
NC_023644.1	26149468	26178168	2	+	Parent=gene3743;Dbxref=GeneID:103214403,Genbank:XM_007960379.1;Name=XM_007960379.1;gbkey=mRNA;gene=ITM2B;product=integral membrane protein 2B;transcript_id=XM_007960379.1-S	sp/s	((26149468, 26149763), (26170160, 26170288), (26172492, 26172698), (26174413, 26174523), (26175086, 26175236), (26177440, 26178168))	295	179	643	8h1S
NC_023644.1	30788050	30810975	1	+	Parent=gene3828;Dbxref=GeneID:103214489,Genbank:XM_007960506.1;Name=XM_007960506.1;gbkey=mRNA;gene=OLFM4;product=olfactomedin 4%2C transcript variant X1;transcript_id=XM_007960506.1-S	sp/s	((30788050, 30788269), (30793264, 30793416), (30800811, 30801023), (30801991, 30802150), (30808875, 30810975))	219	22	1298	2hM
NC_023644.1	30788050	30810975	4	+	Parent=gene3828;Dbxref=GeneID:103214489,Genbank:XM_007960506.1;Name=XM_007960506.1;gbkey=mRNA;gene=OLFM4;product=olfactomedin 4%2C transcript variant X1;transcript_id=XM_007960506.1-S	sp/s	((30788050, 30788269), (30793264, 30793416), (30800811, 30801023), (30801991, 30802150), (30808875, 30810975))	219	22	1298	2hS
NC_023644.1	30788050	30810975	2	+	Parent=gene3828;Dbxref=GeneID:103214489,Genbank:XM_007960506.1;Name=XM_007960506.1;gbkey=mRNA;gene=OLFM4;product=olfactomedin 4%2C transcript variant X1;transcript_id=XM_007960506.1-S	sp/s	((30788050, 30788269), (30793264, 30793416), (30800811, 30801023), (30801991, 30802150), (30808875, 30810975))	219	22	1298	6hS
NC_023644.1	30788050	30810975	17	+	Parent=gene3828;Dbxref=GeneID:103214489,Genbank:XM_007960506.1;Name=XM_007960506.1;gbkey=mRNA;gene=OLFM4;product=olfactomedin 4%2C transcript variant X1;transcript_id=XM_007960506.1-S	sp/s	((30788050, 30788269), (30793264, 30793416), (30800811, 30801023), (30801991, 30802150), (30808875, 30810975))	219	22	1298	8h1S
NC_023644.1	40201243	40201757	2	-	Parent=tr420;transcript_id=420	nc	((40201243, 40201757),)	514	0	0	2hM
NC_023644.1	40201243	40201757	7	-	Parent=tr74;transcript_id=74	nc	((40201243, 40201757),)	514	0	0	2hS
NC_023644.1	40201243	40201757	16	-	Parent=tr98;transcript_id=98	nc	((40201243, 40201757),)	514	0	0	3hM
NC_023644.1	40201243	40201757	2	-	Parent=tr141;transcript_id=141	prev	((40201243, 40201757),)	514	0	0	4h1S
NC_023644.1	40201243	40201757	1	-	Parent=tr9;transcript_id=9	prev	((40201243, 40201757),)	514	0	0	4hM
NC_023644.1	40201243	40201757	1	-	Parent=tr252;transcript_id=252	prev	((40201243, 40201757),)	514	0	0	6hM
NC_023644.1	40201243	40201757	3	-	Parent=tr613;transcript_id=613	prev	((40201243, 40201757),)	514	0	0	6hS
NC_023644.1	40201243	40201757	20	-	Parent=tr136;transcript_id=136	prev	((40201243, 40201757),)	514	0	0	8h1S
NC_023644.1	54625390	54636176	2	-	Parent=gene3900;Dbxref=GeneID:103214589,Genbank:XM_007960578.1;Name=XM_007960578.1;gbkey=mRNA;gene=COMMD6;product=COMM domain containing 6;transcript_id=XM_007960578.1-SP	sp	((54625390, 54625593), (54628966, 54636176))	203			2hM
NC_023644.1	54625390	54636176	1	-	Parent=gene3900;Dbxref=GeneID:103214589,Genbank:XM_007960578.1;Name=XM_007960578.1;gbkey=mRNA;gene=COMMD6;product=COMM domain containing 6;transcript_id=XM_007960578.1-SP	sp	((54625390, 54625593), (54628966, 54636176))	203			3hM
NC_023644.1	54625390	54636176	1	-	Parent=gene3900;Dbxref=GeneID:103214589,Genbank:XM_007960578.1;Name=XM_007960578.1;gbkey=mRNA;gene=COMMD6;product=COMM domain containing 6;transcript_id=XM_007960578.1-SP	sp	((54625390, 54625593), (54628966, 54636176))	203			3hS
NC_023644.1	54625390	54636176	2	-	Parent=gene3900;Dbxref=GeneID:103214589,Genbank:XM_007960578.1;Name=XM_007960578.1;gbkey=mRNA;gene=COMMD6;product=COMM domain containing 6;transcript_id=XM_007960578.1-SP	sp	((54625390, 54625593), (54628966, 54636176))	203			4hM
NC_023644.1	54625390	54636176	1	-	Parent=gene3900;Dbxref=GeneID:103214589,Genbank:XM_007960578.1;Name=XM_007960578.1;gbkey=mRNA;gene=COMMD6;product=COMM domain containing 6;transcript_id=XM_007960578.1-SP	sp	((54625390, 54625593), (54628966, 54636176))	203			6hS
NC_023644.1	54625390	54636176	1	-	Parent=gene3900;Dbxref=GeneID:103214589,Genbank:XM_007960578.1;Name=XM_007960578.1;gbkey=mRNA;gene=COMMD6;product=COMM domain containing 6;transcript_id=XM_007960578.1-SP	sp	((54625390, 54625593), (54628966, 54636176))	203			12hM
NC_023644.1	54625390	54636176	3	-	Parent=gene3900;Dbxref=GeneID:103214589,Genbank:XM_007960578.1;Name=XM_007960578.1;gbkey=mRNA;gene=COMMD6;product=COMM domain containing 6;transcript_id=XM_007960578.1-SP	sp	((54625390, 54625593), (54628966, 54636176))	203			Uninf.
NC_023644.1	60091139	60091610	2	-	Parent=rna8541;Dbxref=GeneID:103214626,Genbank:XM_007960671.1;gbkey=mRNA;gene=LOC103214626;product=60S ribosomal protein L30;transcript_id=XM_007960671.1	prev	((60091139, 60091610),)	471	68	56	1hM
NC_023644.1	60091139	60091610	10	-	Parent=rna8541;Dbxref=GeneID:103214626,Genbank:XM_007960671.1;gbkey=mRNA;gene=LOC103214626;product=60S ribosomal protein L30;transcript_id=XM_007960671.1	prev	((60091139, 60091610),)	471	68	56	2hM
NC_023644.1	60091139	60091610	3	-	Parent=rna8541;Dbxref=GeneID:103214626,Genbank:XM_007960671.1;gbkey=mRNA;gene=LOC103214626;product=60S ribosomal protein L30;transcript_id=XM_007960671.1	prev	((60091139, 60091610),)	471	68	56	3hM
NC_023644.1	60091139	60091610	2	-	Parent=rna8541;Dbxref=GeneID:103214626,Genbank:XM_007960671.1;gbkey=mRNA;gene=LOC103214626;product=60S ribosomal protein L30;transcript_id=XM_007960671.1	prev	((60091139, 60091610),)	471	68	56	3hS
NC_023644.1	60091139	60091610	4	-	Parent=rna8541;Dbxref=GeneID:103214626,Genbank:XM_007960671.1;gbkey=mRNA;gene=LOC103214626;product=60S ribosomal protein L30;transcript_id=XM_007960671.1	prev	((60091139, 60091610),)	471	68	56	4hM
NC_023644.1	60091139	60091610	3	-	Parent=rna8541;Dbxref=GeneID:103214626,Genbank:XM_007960671.1;gbkey=mRNA;gene=LOC103214626;product=60S ribosomal protein L30;transcript_id=XM_007960671.1	prev	((60091139, 60091610),)	471	68	56	6hM
NC_023644.1	60091139	60091610	2	-	Parent=rna8541;Dbxref=GeneID:103214626,Genbank:XM_007960671.1;gbkey=mRNA;gene=LOC103214626;product=60S ribosomal protein L30;transcript_id=XM_007960671.1	prev	((60091139, 60091610),)	471	68	56	8h1S
NC_023644.1	60091139	60091610	2	-	Parent=rna8541;Dbxref=GeneID:103214626,Genbank:XM_007960671.1;gbkey=mRNA;gene=LOC103214626;product=60S ribosomal protein L30;transcript_id=XM_007960671.1	prev	((60091139, 60091610),)	471	68	56	8hM
NC_023644.1	60091139	60091610	5	-	Parent=rna8541;Dbxref=GeneID:103214626,Genbank:XM_007960671.1;gbkey=mRNA;gene=LOC103214626;product=60S ribosomal protein L30;transcript_id=XM_007960671.1	prev	((60091139, 60091610),)	471	68	56	Uninf.
NC_023644.1	84376273	84376852	3	-	Parent=tr67;transcript_id=67	nc	((84376273, 84376852),)	579	0	0	1hM
NC_023644.1	84376273	84376852	6	-	Parent=tr202;transcript_id=202	nc	((84376273, 84376852),)	579	0	0	2hM
NC_023644.1	84376273	84376852	3	-	Parent=tr294;transcript_id=294	nc	((84376273, 84376852),)	579	0	0	2hS
NC_023644.1	84376273	84376852	3	-	Parent=tr178;transcript_id=178	nc	((84376273, 84376852),)	579	0	0	3hM
NC_023644.1	84376273	84376852	12	-	Parent=tr250;transcript_id=250	nc	((84376273, 84376852),)	579	0	0	3hS
NC_023644.1	84376273	84376852	6	-	Parent=tr173;transcript_id=173	prev	((84376273, 84376852),)	579	0	0	4h1S
NC_023644.1	84376273	84376852	5	-	Parent=tr203;transcript_id=203	prev	((84376273, 84376852),)	579	0	0	4hM
NC_023644.1	84376273	84376852	3	-	Parent=tr29;transcript_id=29	prev	((84376273, 84376852),)	579	0	0	6hM
NC_023644.1	84376273	84376852	11	-	Parent=tr86;transcript_id=86	prev	((84376273, 84376852),)	579	0	0	6hS
NC_023644.1	84376273	84376852	7	-	Parent=tr599;transcript_id=599	prev	((84376273, 84376852),)	579	0	0	8h1S
NC_023644.1	84376273	84376852	4	-	Parent=tr4;transcript_id=4	prev	((84376273, 84376852),)	579	0	0	12hM
NC_023644.1	84376273	84376852	5	-	Parent=tr222;transcript_id=222	prev	((84376273, 84376852),)	579	0	0	Uninf.
NC_023644.1	88410803	88564197	1	-	Parent=gene4095;Dbxref=GeneID:103214795,Genbank:XM_007960883.1;Name=XM_007960883.1;gbkey=mRNA;gene=COL4A1;product=collagen%2C type IV%2C alpha 1%2C transcript variant X1;transcript_id=XM_007960883.1	sp/prev	((88410803, 88412280), (88414184, 88414356), (88416940, 88417054), (88422561, 88422738), (88423574, 88423786), (88424798, 88424896), (88426172, 88426300), (88427500, 88427571), (88428442, 88428514), (88430900, 88431033), (88431825, 88432010), (88434799, 88434849), (88435992, 88436090), (88436538, 88436618), (88436714, 88436840), (88437309, 88437448), (88438471, 88438560), (88438673, 88438771), (8…	1477	140	1396	8h1S
NC_023644.1	88456719	88564197	1	-	Parent=gene4095;Dbxref=GeneID:103214795,Genbank:XM_007960884.1;Name=XM_007960884.1;gbkey=mRNA;gene=COL4A1;product=collagen%2C type IV%2C alpha 1%2C transcript variant X2;transcript_id=XM_007960884.1-SP	sp	((88456719, 88456802), (88460059, 88460223), (88461871, 88461906), (88462474, 88462558), (88464590, 88464631), (88466646, 88466699), (88466787, 88466831), (88467885, 88467935), (88468091, 88468117), (88468638, 88468724), (88469998, 88470039), (88470538, 88470573), (88471126, 88471188), (88471275, 88471358), (88472780, 88472806), (88472993, 88473046), (88473536, 88473598), (88473693, 88473737), (8…	1487			2hS
NC_023644.1	88456719	88564197	1	-	Parent=gene4095;Dbxref=GeneID:103214795,Genbank:XM_007960884.1;Name=XM_007960884.1;gbkey=mRNA;gene=COL4A1;product=collagen%2C type IV%2C alpha 1%2C transcript variant X2;transcript_id=XM_007960884.1-SP	sp	((88456719, 88456802), (88460059, 88460223), (88461871, 88461906), (88462474, 88462558), (88464590, 88464631), (88466646, 88466699), (88466787, 88466831), (88467885, 88467935), (88468091, 88468117), (88468638, 88468724), (88469998, 88470039), (88470538, 88470573), (88471126, 88471188), (88471275, 88471358), (88472780, 88472806), (88472993, 88473046), (88473536, 88473598), (88473693, 88473737), (8…	1487			3hS
NC_023644.1	88456719	88564197	7	-	Parent=gene4095;Dbxref=GeneID:103214795,Genbank:XM_007960884.1;Name=XM_007960884.1;gbkey=mRNA;gene=COL4A1;product=collagen%2C type IV%2C alpha 1%2C transcript variant X2;transcript_id=XM_007960884.1-SP	sp	((88456719, 88456802), (88460059, 88460223), (88461871, 88461906), (88462474, 88462558), (88464590, 88464631), (88466646, 88466699), (88466787, 88466831), (88467885, 88467935), (88468091, 88468117), (88468638, 88468724), (88469998, 88470039), (88470538, 88470573), (88471126, 88471188), (88471275, 88471358), (88472780, 88472806), (88472993, 88473046), (88473536, 88473598), (88473693, 88473737), (8…	1487			8h1S
NC_023644.1	89554407	89554961	1	-	Parent=gene4110;Dbxref=GeneID:103214808,Genbank:XM_007960926.1;Name=XM_007960926.1;gbkey=mRNA;gene=LOC103214808;product=ATP synthase F(0) complex subunit C1%2C mitochondrial;transcript_id=XM_007960926.1-L1	l	((89554407, 89554961),)	554	35	112	2hM
NC_023644.1	89554407	89554961	4	-	Parent=gene4110;Dbxref=GeneID:103214808,Genbank:XM_007960926.1;Name=XM_007960926.1;gbkey=mRNA;gene=LOC103214808;product=ATP synthase F(0) complex subunit C1%2C mitochondrial;transcript_id=XM_007960926.1-L1	l	((89554407, 89554961),)	554	35	112	2hS
NC_023644.1	89554407	89554961	4	-	Parent=gene4110;Dbxref=GeneID:103214808,Genbank:XM_007960926.1;Name=XM_007960926.1;gbkey=mRNA;gene=LOC103214808;product=ATP synthase F(0) complex subunit C1%2C mitochondrial;transcript_id=XM_007960926.1-L1	l	((89554407, 89554961),)	554	35	112	3hS
NC_023644.1	89554407	89554961	2	-	Parent=gene4110;Dbxref=GeneID:103214808,Genbank:XM_007960926.1;Name=XM_007960926.1;gbkey=mRNA;gene=LOC103214808;product=ATP synthase F(0) complex subunit C1%2C mitochondrial;transcript_id=XM_007960926.1-L1	l	((89554407, 89554961),)	554	35	112	4h1S
NC_023644.1	89554407	89554961	5	-	Parent=gene4110;Dbxref=GeneID:103214808,Genbank:XM_007960926.1;Name=XM_007960926.1;gbkey=mRNA;gene=LOC103214808;product=ATP synthase F(0) complex subunit C1%2C mitochondrial;transcript_id=XM_007960926.1-L1	l	((89554407, 89554961),)	554	35	112	6hS
NC_023644.1	89554407	89554961	3	-	Parent=gene4110;Dbxref=GeneID:103214808,Genbank:XM_007960926.1;Name=XM_007960926.1;gbkey=mRNA;gene=LOC103214808;product=ATP synthase F(0) complex subunit C1%2C mitochondrial;transcript_id=XM_007960926.1-L1	l	((89554407, 89554961),)	554	35	112	8h1S
NC_023644.1	89554407	89554961	1	-	Parent=gene4110;Dbxref=GeneID:103214808,Genbank:XM_007960926.1;Name=XM_007960926.1;gbkey=mRNA;gene=LOC103214808;product=ATP synthase F(0) complex subunit C1%2C mitochondrial;transcript_id=XM_007960926.1-L1	l	((89554407, 89554961),)	554	35	112	Uninf.
NC_023644.1	91295734	91319879	1	+	Parent=gene4139;Dbxref=GeneID:103214841,Genbank:XM_007960989.1;Name=XM_007960989.1;gbkey=mRNA;gene=LAMP1;product=lysosomal-associated membrane protein 1;transcript_id=XM_007960989.1-L	sp/l	((91295734, 91295990), (91304903, 91305024), (91308308, 91308527), (91309388, 91309546), (91316100, 91316287), (91316970, 91317095), (91318042, 91318108), (91318190, 91318360), (91318899, 91319879))	256	199	841	1hM
NC_023644.1	91295734	91319879	6	+	Parent=gene4139;Dbxref=GeneID:103214841,Genbank:XM_007960989.1;Name=XM_007960989.1;gbkey=mRNA;gene=LAMP1;product=lysosomal-associated membrane protein 1;transcript_id=XM_007960989.1-L	sp/l	((91295734, 91295990), (91304903, 91305024), (91308308, 91308527), (91309388, 91309546), (91316100, 91316287), (91316970, 91317095), (91318042, 91318108), (91318190, 91318360), (91318899, 91319879))	256	199	841	2hS
NC_023644.1	91295734	91319879	12	+	Parent=gene4139;Dbxref=GeneID:103214841,Genbank:XM_007960989.1;Name=XM_007960989.1;gbkey=mRNA;gene=LAMP1;product=lysosomal-associated membrane protein 1;transcript_id=XM_007960989.1-L	sp/l	((91295734, 91295990), (91304903, 91305024), (91308308, 91308527), (91309388, 91309546), (91316100, 91316287), (91316970, 91317095), (91318042, 91318108), (91318190, 91318360), (91318899, 91319879))	256	199	841	3hS
NC_023644.1	91295734	91319879	7	+	Parent=gene4139;Dbxref=GeneID:103214841,Genbank:XM_007960989.1;Name=XM_007960989.1;gbkey=mRNA;gene=LAMP1;product=lysosomal-associated membrane protein 1;transcript_id=XM_007960989.1-L	sp/l	((91295734, 91295990), (91304903, 91305024), (91308308, 91308527), (91309388, 91309546), (91316100, 91316287), (91316970, 91317095), (91318042, 91318108), (91318190, 91318360), (91318899, 91319879))	256	199	841	4h1S
NC_023644.1	91295734	91319879	9	+	Parent=gene4139;Dbxref=GeneID:103214841,Genbank:XM_007960989.1;Name=XM_007960989.1;gbkey=mRNA;gene=LAMP1;product=lysosomal-associated membrane protein 1;transcript_id=XM_007960989.1-L	sp/l	((91295734, 91295990), (91304903, 91305024), (91308308, 91308527), (91309388, 91309546), (91316100, 91316287), (91316970, 91317095), (91318042, 91318108), (91318190, 91318360), (91318899, 91319879))	256	199	841	6hS
NC_023644.1	91295734	91319879	51	+	Parent=gene4139;Dbxref=GeneID:103214841,Genbank:XM_007960989.1;Name=XM_007960989.1;gbkey=mRNA;gene=LAMP1;product=lysosomal-associated membrane protein 1;transcript_id=XM_007960989.1-L	sp/l	((91295734, 91295990), (91304903, 91305024), (91308308, 91308527), (91309388, 91309546), (91316100, 91316287), (91316970, 91317095), (91318042, 91318108), (91318190, 91318360), (91318899, 91319879))	256	199	841	8h1S
NC_023645.1	1643836	1658648	5	+	Parent=gene4222;Dbxref=GeneID:103214941,Genbank:XM_007961146.1;Name=XM_007961146.1;gbkey=mRNA;gene=NDUFS6;product=NADH dehydrogenase (ubiquinone) Fe-S protein 6%2C 13kDa (NADH-coenzyme Q reductase);transcript_id=XM_007961146.1-S	sp/s	((1643836, 1643974), (1644787, 1644840), (1656877, 1656999), (1658454, 1658648))	138	7	129	2hM
NC_023645.1	1643836	1658648	1	+	Parent=gene4222;Dbxref=GeneID:103214941,Genbank:XM_007961146.1;Name=XM_007961146.1;gbkey=mRNA;gene=NDUFS6;product=NADH dehydrogenase (ubiquinone) Fe-S protein 6%2C 13kDa (NADH-coenzyme Q reductase);transcript_id=XM_007961146.1-S	sp/s	((1643836, 1643974), (1644787, 1644840), (1656877, 1656999), (1658454, 1658648))	138	7	129	3hM
NC_023645.1	1643836	1658648	3	+	Parent=gene4222;Dbxref=GeneID:103214941,Genbank:XM_007961146.1;Name=XM_007961146.1;gbkey=mRNA;gene=NDUFS6;product=NADH dehydrogenase (ubiquinone) Fe-S protein 6%2C 13kDa (NADH-coenzyme Q reductase);transcript_id=XM_007961146.1-S	sp/s	((1643836, 1643974), (1644787, 1644840), (1656877, 1656999), (1658454, 1658648))	138	7	129	3hS
NC_023645.1	1643836	1658648	2	+	Parent=gene4222;Dbxref=GeneID:103214941,Genbank:XM_007961146.1;Name=XM_007961146.1;gbkey=mRNA;gene=NDUFS6;product=NADH dehydrogenase (ubiquinone) Fe-S protein 6%2C 13kDa (NADH-coenzyme Q reductase);transcript_id=XM_007961146.1-S	sp/s	((1643836, 1643974), (1644787, 1644840), (1656877, 1656999), (1658454, 1658648))	138	7	129	4h1S
NC_023645.1	1643836	1658648	1	+	Parent=gene4222;Dbxref=GeneID:103214941,Genbank:XM_007961146.1;Name=XM_007961146.1;gbkey=mRNA;gene=NDUFS6;product=NADH dehydrogenase (ubiquinone) Fe-S protein 6%2C 13kDa (NADH-coenzyme Q reductase);transcript_id=XM_007961146.1-S	sp/s	((1643836, 1643974), (1644787, 1644840), (1656877, 1656999), (1658454, 1658648))	138	7	129	4hM
NC_023645.1	1643836	1658648	2	+	Parent=gene4222;Dbxref=GeneID:103214941,Genbank:XM_007961146.1;Name=XM_007961146.1;gbkey=mRNA;gene=NDUFS6;product=NADH dehydrogenase (ubiquinone) Fe-S protein 6%2C 13kDa (NADH-coenzyme Q reductase);transcript_id=XM_007961146.1-S	sp/s	((1643836, 1643974), (1644787, 1644840), (1656877, 1656999), (1658454, 1658648))	138	7	129	6hM
NC_023645.1	1643836	1658648	4	+	Parent=gene4222;Dbxref=GeneID:103214941,Genbank:XM_007961146.1;Name=XM_007961146.1;gbkey=mRNA;gene=NDUFS6;product=NADH dehydrogenase (ubiquinone) Fe-S protein 6%2C 13kDa (NADH-coenzyme Q reductase);transcript_id=XM_007961146.1-S	sp/s	((1643836, 1643974), (1644787, 1644840), (1656877, 1656999), (1658454, 1658648))	138	7	129	6hS
NC_023645.1	1643836	1658648	3	+	Parent=gene4222;Dbxref=GeneID:103214941,Genbank:XM_007961146.1;Name=XM_007961146.1;gbkey=mRNA;gene=NDUFS6;product=NADH dehydrogenase (ubiquinone) Fe-S protein 6%2C 13kDa (NADH-coenzyme Q reductase);transcript_id=XM_007961146.1-S	sp/s	((1643836, 1643974), (1644787, 1644840), (1656877, 1656999), (1658454, 1658648))	138	7	129	8h1S
NC_023645.1	1643836	1658648	1	+	Parent=gene4222;Dbxref=GeneID:103214941,Genbank:XM_007961146.1;Name=XM_007961146.1;gbkey=mRNA;gene=NDUFS6;product=NADH dehydrogenase (ubiquinone) Fe-S protein 6%2C 13kDa (NADH-coenzyme Q reductase);transcript_id=XM_007961146.1-S	sp/s	((1643836, 1643974), (1644787, 1644840), (1656877, 1656999), (1658454, 1658648))	138	7	129	8hM
NC_023645.1	1643836	1658648	2	+	Parent=gene4222;Dbxref=GeneID:103214941,Genbank:XM_007961146.1;Name=XM_007961146.1;gbkey=mRNA;gene=NDUFS6;product=NADH dehydrogenase (ubiquinone) Fe-S protein 6%2C 13kDa (NADH-coenzyme Q reductase);transcript_id=XM_007961146.1-S	sp/s	((1643836, 1643974), (1644787, 1644840), (1656877, 1656999), (1658454, 1658648))	138	7	129	Uninf.
NC_023645.1	14097941	14099978	1	+	Parent=gene4298;Dbxref=GeneID:103215020,Genbank:XM_007961237.1;Name=XM_007961237.1;gbkey=mRNA;gene=LOC103215020;product=actin%2C cytoplasmic 2-like;transcript_id=XM_007961237.1-AT	sp/at	((14097941, 14098999), (14099092, 14099978))	1058	75	743	1hM
NC_023645.1	14097941	14099978	3	+	Parent=gene4298;Dbxref=GeneID:103215020,Genbank:XM_007961237.1;Name=XM_007961237.1;gbkey=mRNA;gene=LOC103215020;product=actin%2C cytoplasmic 2-like;transcript_id=XM_007961237.1-AT	sp/at	((14097941, 14098999), (14099092, 14099978))	1058	75	743	2hM
NC_023645.1	14097941	14099978	10	+	Parent=gene4298;Dbxref=GeneID:103215020,Genbank:XM_007961237.1;Name=XM_007961237.1;gbkey=mRNA;gene=LOC103215020;product=actin%2C cytoplasmic 2-like;transcript_id=XM_007961237.1-SP	sp	((14097941, 14098999), (14099092, 14099447), (14099597, 14099978))	1058			2hS
NC_023645.1	14097941	14099978	8	+	Parent=gene4298;Dbxref=GeneID:103215020,Genbank:XM_007961237.1;Name=XM_007961237.1;gbkey=mRNA;gene=LOC103215020;product=actin%2C cytoplasmic 2-like;transcript_id=XM_007961237.1-AT	sp/at	((14097941, 14098999), (14099092, 14099978))	1058	75	743	2hS
NC_023645.1	14097941	14099978	37	+	Parent=gene4298;Dbxref=GeneID:103215020,Genbank:XM_007961237.1;Name=XM_007961237.1;gbkey=mRNA;gene=LOC103215020;product=actin%2C cytoplasmic 2-like;transcript_id=XM_007961237.1-AT	sp/at	((14097941, 14098999), (14099092, 14099978))	1058	75	743	3hS
NC_023645.1	14097941	14099978	5	+	Parent=gene4298;Dbxref=GeneID:103215020,Genbank:XM_007961237.1;Name=XM_007961237.1;gbkey=mRNA;gene=LOC103215020;product=actin%2C cytoplasmic 2-like;transcript_id=XM_007961237.1-SP	sp	((14097941, 14098999), (14099092, 14099447), (14099597, 14099978))	1058			3hS
NC_023645.1	14097941	14099978	18	+	Parent=gene4298;Dbxref=GeneID:103215020,Genbank:XM_007961237.1;Name=XM_007961237.1;gbkey=mRNA;gene=LOC103215020;product=actin%2C cytoplasmic 2-like;transcript_id=XM_007961237.1-SP	sp	((14097941, 14098999), (14099092, 14099447), (14099597, 14099978))	1058			4h1S
NC_023645.1	14097941	14099978	12	+	Parent=gene4298;Dbxref=GeneID:103215020,Genbank:XM_007961237.1;Name=XM_007961237.1;gbkey=mRNA;gene=LOC103215020;product=actin%2C cytoplasmic 2-like;transcript_id=XM_007961237.1-AT	sp/at	((14097941, 14098999), (14099092, 14099978))	1058	75	743	4h1S
NC_023645.1	14097941	14099978	36	+	Parent=gene4298;Dbxref=GeneID:103215020,Genbank:XM_007961237.1;Name=XM_007961237.1;gbkey=mRNA;gene=LOC103215020;product=actin%2C cytoplasmic 2-like;transcript_id=XM_007961237.1-AT	sp/at	((14097941, 14098999), (14099092, 14099978))	1058	75	743	6hS
NC_023645.1	14097941	14099978	16	+	Parent=gene4298;Dbxref=GeneID:103215020,Genbank:XM_007961237.1;Name=XM_007961237.1;gbkey=mRNA;gene=LOC103215020;product=actin%2C cytoplasmic 2-like;transcript_id=XM_007961237.1-SP	sp	((14097941, 14098999), (14099092, 14099447), (14099597, 14099978))	1058			6hS
NC_023645.1	14097941	14099978	76	+	Parent=gene4298;Dbxref=GeneID:103215020,Genbank:XM_007961237.1;Name=XM_007961237.1;gbkey=mRNA;gene=LOC103215020;product=actin%2C cytoplasmic 2-like;transcript_id=XM_007961237.1-AT	sp/at	((14097941, 14098999), (14099092, 14099978))	1058	75	743	8h1S
NC_023645.1	14097941	14099978	29	+	Parent=gene4298;Dbxref=GeneID:103215020,Genbank:XM_007961237.1;Name=XM_007961237.1;gbkey=mRNA;gene=LOC103215020;product=actin%2C cytoplasmic 2-like;transcript_id=XM_007961237.1-SP	sp	((14097941, 14098999), (14099092, 14099447), (14099597, 14099978))	1058			8h1S
NC_023645.1	14097941	14099978	1	+	Parent=gene4298;Dbxref=GeneID:103215020,Genbank:XM_007961237.1;Name=XM_007961237.1;gbkey=mRNA;gene=LOC103215020;product=actin%2C cytoplasmic 2-like;transcript_id=XM_007961237.1-AT	sp/at	((14097941, 14098999), (14099092, 14099978))	1058	75	743	8hM
NC_023645.1	14097941	14099978	6	+	Parent=gene4298;Dbxref=GeneID:103215020,Genbank:XM_007961237.1;Name=XM_007961237.1;gbkey=mRNA;gene=LOC103215020;product=actin%2C cytoplasmic 2-like;transcript_id=XM_007961237.1-AT	sp/at	((14097941, 14098999), (14099092, 14099978))	1058	75	743	Uninf.
NC_023645.1	14097941	14099978	1	+	Parent=gene4298;Dbxref=GeneID:103215020,Genbank:XM_007961237.1;Name=XM_007961237.1;gbkey=mRNA;gene=LOC103215020;product=actin%2C cytoplasmic 2-like;transcript_id=XM_007961237.1-SP	sp	((14097941, 14098999), (14099092, 14099447), (14099597, 14099978))	1058			Uninf.
NC_023645.1	16131215	16145779	1	-	Parent=gene4310;Dbxref=GeneID:103215037,Genbank:XM_007961251.1;Name=XM_007961251.1;gbkey=mRNA;gene=ZNF622;product=zinc finger protein 622;transcript_id=XM_007961251.1-L	sp/l	((16131215, 16131480), (16132709, 16132852), (16137860, 16137972), (16142476, 16142638), (16142846, 16143106), (16145020, 16145779))	265	135	138	2hM
NC_023645.1	16131215	16145779	1	-	Parent=gene4310;Dbxref=GeneID:103215037,Genbank:XM_007961251.1;Name=XM_007961251.1;gbkey=mRNA;gene=ZNF622;product=zinc finger protein 622;transcript_id=XM_007961251.1-L	sp/l	((16131215, 16131480), (16132709, 16132852), (16137860, 16137972), (16142476, 16142638), (16142846, 16143106), (16145020, 16145779))	265	135	138	4h1S
NC_023645.1	16131215	16145779	1	-	Parent=gene4310;Dbxref=GeneID:103215037,Genbank:XM_007961251.1;Name=XM_007961251.1;gbkey=mRNA;gene=ZNF622;product=zinc finger protein 622;transcript_id=XM_007961251.1-L	sp/l	((16131215, 16131480), (16132709, 16132852), (16137860, 16137972), (16142476, 16142638), (16142846, 16143106), (16145020, 16145779))	265	135	138	4hM
NC_023645.1	16131215	16145779	1	-	Parent=gene4310;Dbxref=GeneID:103215037,Genbank:XM_007961251.1;Name=XM_007961251.1;gbkey=mRNA;gene=ZNF622;product=zinc finger protein 622;transcript_id=XM_007961251.1-L	sp/l	((16131215, 16131480), (16132709, 16132852), (16137860, 16137972), (16142476, 16142638), (16142846, 16143106), (16145020, 16145779))	265	135	138	8h1S
NC_023645.1	16131215	16145779	2	-	Parent=gene4310;Dbxref=GeneID:103215037,Genbank:XM_007961251.1;Name=XM_007961251.1;gbkey=mRNA;gene=ZNF622;product=zinc finger protein 622;transcript_id=XM_007961251.1-L	sp/l	((16131215, 16131480), (16132709, 16132852), (16137860, 16137972), (16142476, 16142638), (16142846, 16143106), (16145020, 16145779))	265	135	138	Uninf.
NC_023645.1	29698016	29698562	5	+	Parent=tr186;transcript_id=186	nc	((29698016, 29698562),)	546	0	0	1hM
NC_023645.1	29698016	29698562	16	+	Parent=tr407;transcript_id=407	nc	((29698016, 29698562),)	546	0	0	2hM
NC_023645.1	29698016	29698562	6	+	Parent=tr210;transcript_id=210	nc	((29698016, 29698562),)	546	0	0	2hS
NC_023645.1	29698016	29698562	3	+	Parent=tr130;transcript_id=130	nc	((29698016, 29698562),)	546	0	0	3hM
NC_023645.1	29698016	29698562	17	+	Parent=tr14;transcript_id=14	nc	((29698016, 29698562),)	546	0	0	3hS
NC_023645.1	29698016	29698562	5	+	Parent=tr389;transcript_id=389	prev	((29698016, 29698562),)	546	0	0	4h1S
NC_023645.1	29698016	29698562	7	+	Parent=tr203;transcript_id=203	prev	((29698016, 29698562),)	546	0	0	4hM
NC_023645.1	29698016	29698562	6	+	Parent=tr150;transcript_id=150	prev	((29698016, 29698562),)	546	0	0	6hM
NC_023645.1	29698016	29698562	24	+	Parent=tr629;transcript_id=629	prev	((29698016, 29698562),)	546	0	0	6hS
NC_023645.1	29698016	29698562	37	+	Parent=tr351;transcript_id=351	prev	((29698016, 29698562),)	546	0	0	8h1S
NC_023645.1	29698016	29698562	5	+	Parent=tr37;transcript_id=37	prev	((29698016, 29698562),)	546	0	0	8hM
NC_023645.1	29698016	29698562	4	+	Parent=tr192;transcript_id=192	prev	((29698016, 29698562),)	546	0	0	Uninf.
NC_023645.1	39424434	39424938	8	+	Parent=tr173;transcript_id=173	nc	((39424434, 39424938),)	504	0	0	2hM
NC_023645.1	39424434	39424938	2	+	Parent=tr32;transcript_id=32	nc	((39424434, 39424938),)	504	0	0	3hM
NC_023645.1	39424434	39424938	2	+	Parent=tr682;transcript_id=682	nc	((39424434, 39424938),)	504	0	0	3hS
NC_023645.1	39424434	39424938	4	+	Parent=tr334;transcript_id=334	prev	((39424434, 39424938),)	504	0	0	4h1S
NC_023645.1	39424434	39424938	1	+	Parent=tr162;transcript_id=162	prev	((39424434, 39424938),)	504	0	0	4hM
NC_023645.1	39424434	39424938	1	+	Parent=tr114;transcript_id=114	prev	((39424434, 39424938),)	504	0	0	6hM
NC_023645.1	39424434	39424938	3	+	Parent=tr342;transcript_id=342	prev	((39424434, 39424938),)	504	0	0	6hS
NC_023645.1	39424434	39424938	3	+	Parent=tr450;transcript_id=450	prev	((39424434, 39424938),)	504	0	0	8h1S
NC_023645.1	39424434	39424938	1	+	Parent=tr139;transcript_id=139	prev	((39424434, 39424938),)	504	0	0	8hM
NC_023645.1	39424434	39424938	1	+	Parent=tr58;transcript_id=58	prev	((39424434, 39424938),)	504	0	0	12hM
NC_023645.1	39588271	39590707	3	-	Parent=gene4446;Dbxref=GeneID:103215178,Genbank:XM_007961470.1;Name=XM_007961470.1;gbkey=mRNA;gene=RPL37;product=ribosomal protein L37;transcript_id=XM_007961470.1-S	sp/s	((39588271, 39588386), (39589686, 39589770), (39589975, 39590110), (39590678, 39590707))	115	27	46	2hM
NC_023645.1	39588271	39590707	8	-	Parent=gene4446;Dbxref=GeneID:103215178,Genbank:XM_007961470.1;Name=XM_007961470.1;gbkey=mRNA;gene=RPL37;product=ribosomal protein L37;transcript_id=XM_007961470.1-S	sp/s	((39588271, 39588386), (39589686, 39589770), (39589975, 39590110), (39590678, 39590707))	115	27	46	2hS
NC_023645.1	39588271	39590707	1	-	Parent=gene4446;Dbxref=GeneID:103215178,Genbank:XM_007961470.1;Name=XM_007961470.1;gbkey=mRNA;gene=RPL37;product=ribosomal protein L37;transcript_id=XM_007961470.1-S	sp/s	((39588271, 39588386), (39589686, 39589770), (39589975, 39590110), (39590678, 39590707))	115	27	46	3hM
NC_023645.1	39588271	39590707	11	-	Parent=gene4446;Dbxref=GeneID:103215178,Genbank:XM_007961470.1;Name=XM_007961470.1;gbkey=mRNA;gene=RPL37;product=ribosomal protein L37;transcript_id=XM_007961470.1-S	sp/s	((39588271, 39588386), (39589686, 39589770), (39589975, 39590110), (39590678, 39590707))	115	27	46	3hS
NC_023645.1	39588271	39590707	7	-	Parent=gene4446;Dbxref=GeneID:103215178,Genbank:XM_007961470.1;Name=XM_007961470.1;gbkey=mRNA;gene=RPL37;product=ribosomal protein L37;transcript_id=XM_007961470.1-S	sp/s	((39588271, 39588386), (39589686, 39589770), (39589975, 39590110), (39590678, 39590707))	115	27	46	4h1S
NC_023645.1	39588271	39590707	2	-	Parent=gene4446;Dbxref=GeneID:103215178,Genbank:XM_007961470.1;Name=XM_007961470.1;gbkey=mRNA;gene=RPL37;product=ribosomal protein L37;transcript_id=XM_007961470.1-S	sp/s	((39588271, 39588386), (39589686, 39589770), (39589975, 39590110), (39590678, 39590707))	115	27	46	4hM
NC_023645.1	39588271	39590707	1	-	Parent=gene4446;Dbxref=GeneID:103215178,Genbank:XM_007961470.1;Name=XM_007961470.1;gbkey=mRNA;gene=RPL37;product=ribosomal protein L37;transcript_id=XM_007961470.1-S	sp/s	((39588271, 39588386), (39589686, 39589770), (39589975, 39590110), (39590678, 39590707))	115	27	46	6hM
NC_023645.1	39588271	39590707	1	-	Parent=gene4446;Dbxref=GeneID:103215178,Genbank:XM_007961470.1;Name=XM_007961470.1;gbkey=mRNA;gene=RPL37;product=ribosomal protein L37;transcript_id=XM_007961470.1-SP	sp	((39588271, 39590110), (39590678, 39590707))	1839			6hS
NC_023645.1	39588271	39590707	1	-	Parent=gene4446;Dbxref=GeneID:103215178,Genbank:XM_007961470.1;Name=XM_007961470.1;gbkey=mRNA;gene=RPL37;product=ribosomal protein L37;transcript_id=XM_007961470.1-SP	sp	((39588271, 39589770), (39589975, 39590110), (39590678, 39590707))	1499			6hS
NC_023645.1	39588271	39590707	14	-	Parent=gene4446;Dbxref=GeneID:103215178,Genbank:XM_007961470.1;Name=XM_007961470.1;gbkey=mRNA;gene=RPL37;product=ribosomal protein L37;transcript_id=XM_007961470.1-S	sp/s	((39588271, 39588386), (39589686, 39589770), (39589975, 39590110), (39590678, 39590707))	115	27	46	6hS
NC_023645.1	39588271	39590707	5	-	Parent=gene4446;Dbxref=GeneID:103215178,Genbank:XM_007961470.1;Name=XM_007961470.1;gbkey=mRNA;gene=RPL37;product=ribosomal protein L37;transcript_id=XM_007961470.1-S	sp/s	((39588271, 39588386), (39589686, 39589770), (39589975, 39590110), (39590678, 39590707))	115	27	46	8h1S
NC_023645.1	39588271	39590707	1	-	Parent=gene4446;Dbxref=GeneID:103215178,Genbank:XM_007961470.1;Name=XM_007961470.1;gbkey=mRNA;gene=RPL37;product=ribosomal protein L37;transcript_id=XM_007961470.1-S	sp/s	((39588271, 39588386), (39589686, 39589770), (39589975, 39590110), (39590678, 39590707))	115	27	46	Uninf.
NC_023645.1	54629868	54635965	1	-	Parent=gene4571;Dbxref=GeneID:103221820,Genbank:XM_007973210.1;Name=XM_007973210.1;gbkey=mRNA;gene=PLK2;product=polo-like kinase 2;transcript_id=XM_007973210.1-S	sp/s	((54629868, 54630657), (54630794, 54630904), (54631168, 54631297), (54631421, 54631661), (54631907, 54632036), (54632371, 54632468), (54632822, 54632969), (54633057, 54633255), (54633364, 54633459), (54633958, 54634045), (54634281, 54634410), (54634606, 54634722), (54634866, 54634973), (54635569, 54635965))	789	127	598	2hM
NC_023645.1	54629868	54635965	9	-	Parent=gene4571;Dbxref=GeneID:103221820,Genbank:XM_007973210.1;Name=XM_007973210.1;gbkey=mRNA;gene=PLK2;product=polo-like kinase 2;transcript_id=XM_007973210.1-S	sp/s	((54629868, 54630657), (54630794, 54630904), (54631168, 54631297), (54631421, 54631661), (54631907, 54632036), (54632371, 54632468), (54632822, 54632969), (54633057, 54633255), (54633364, 54633459), (54633958, 54634045), (54634281, 54634410), (54634606, 54634722), (54634866, 54634973), (54635569, 54635965))	789	127	598	2hS
NC_023645.1	54629868	54635965	16	-	Parent=gene4571;Dbxref=GeneID:103221820,Genbank:XM_007973210.1;Name=XM_007973210.1;gbkey=mRNA;gene=PLK2;product=polo-like kinase 2;transcript_id=XM_007973210.1-S	sp/s	((54629868, 54630657), (54630794, 54630904), (54631168, 54631297), (54631421, 54631661), (54631907, 54632036), (54632371, 54632468), (54632822, 54632969), (54633057, 54633255), (54633364, 54633459), (54633958, 54634045), (54634281, 54634410), (54634606, 54634722), (54634866, 54634973), (54635569, 54635965))	789	127	598	3hS
NC_023645.1	54629868	54635965	1	-	Parent=gene4571;Dbxref=GeneID:103221820,Genbank:XM_007973210.1;Name=XM_007973210.1;gbkey=mRNA;gene=PLK2;product=polo-like kinase 2;transcript_id=XM_007973210.1-SP	sp	((54629868, 54630657), (54630794, 54630904), (54631168, 54631297), (54631421, 54631661), (54631907, 54632036), (54632371, 54632468), (54632822, 54632969), (54633057, 54633255), (54633364, 54633459), (54633958, 54634410), (54634606, 54634722), (54634866, 54634973), (54635569, 54635965))	789			3hS
NC_023645.1	54629868	54635965	2	-	Parent=gene4571;Dbxref=GeneID:103221820,Genbank:XM_007973210.1;Name=XM_007973210.1;gbkey=mRNA;gene=PLK2;product=polo-like kinase 2;transcript_id=XM_007973210.1-S	sp/s	((54629868, 54630657), (54630794, 54630904), (54631168, 54631297), (54631421, 54631661), (54631907, 54632036), (54632371, 54632468), (54632822, 54632969), (54633057, 54633255), (54633364, 54633459), (54633958, 54634045), (54634281, 54634410), (54634606, 54634722), (54634866, 54634973), (54635569, 54635965))	789	127	598	4h1S
NC_023645.1	54629868	54635965	27	-	Parent=gene4571;Dbxref=GeneID:103221820,Genbank:XM_007973210.1;Name=XM_007973210.1;gbkey=mRNA;gene=PLK2;product=polo-like kinase 2;transcript_id=XM_007973210.1-S	sp/s	((54629868, 54630657), (54630794, 54630904), (54631168, 54631297), (54631421, 54631661), (54631907, 54632036), (54632371, 54632468), (54632822, 54632969), (54633057, 54633255), (54633364, 54633459), (54633958, 54634045), (54634281, 54634410), (54634606, 54634722), (54634866, 54634973), (54635569, 54635965))	789	127	598	6hS
NC_023645.1	54629868	54635965	1	-	Parent=gene4571;Dbxref=GeneID:103221820,Genbank:XM_007973210.1;Name=XM_007973210.1;gbkey=mRNA;gene=PLK2;product=polo-like kinase 2;transcript_id=XM_007973210.1-SP	sp	((54629868, 54630657), (54630794, 54631297), (54631421, 54632468), (54632822, 54632969), (54633057, 54633255), (54633364, 54633459), (54633958, 54634410), (54634606, 54634722), (54634866, 54634973), (54635569, 54635965))	789			6hS
NC_023645.1	54629868	54635965	24	-	Parent=gene4571;Dbxref=GeneID:103221820,Genbank:XM_007973210.1;Name=XM_007973210.1;gbkey=mRNA;gene=PLK2;product=polo-like kinase 2;transcript_id=XM_007973210.1-S	sp/s	((54629868, 54630657), (54630794, 54630904), (54631168, 54631297), (54631421, 54631661), (54631907, 54632036), (54632371, 54632468), (54632822, 54632969), (54633057, 54633255), (54633364, 54633459), (54633958, 54634045), (54634281, 54634410), (54634606, 54634722), (54634866, 54634973), (54635569, 54635965))	789	127	598	8h1S
NC_023645.1	54629868	54635965	3	-	Parent=gene4571;Dbxref=GeneID:103221820,Genbank:XM_007973210.1;Name=XM_007973210.1;gbkey=mRNA;gene=PLK2;product=polo-like kinase 2;transcript_id=XM_007973210.1-S	sp/s	((54629868, 54630657), (54630794, 54630904), (54631168, 54631297), (54631421, 54631661), (54631907, 54632036), (54632371, 54632468), (54632822, 54632969), (54633057, 54633255), (54633364, 54633459), (54633958, 54634045), (54634281, 54634410), (54634606, 54634722), (54634866, 54634973), (54635569, 54635965))	789	127	598	Uninf.
NC_023645.1	54629952	54635965	1	-	Parent=gene4571;Dbxref=GeneID:103221820,Genbank:XM_007973210.1;Name=XM_007973210.1;gbkey=mRNA;gene=PLK2;product=polo-like kinase 2;transcript_id=XM_007973210.1-S-AT	sp/s-at	((54629952, 54630657), (54630794, 54630904), (54631168, 54631297), (54631421, 54631661), (54631907, 54632036), (54632371, 54632468), (54632822, 54632969), (54633057, 54633255), (54633364, 54633459), (54633958, 54634045), (54634281, 54634410), (54634606, 54634722), (54634866, 54634973), (54635569, 54635965))	705	127	514	2hS
NC_023645.1	54629952	54635965	1	-	Parent=gene4571;Dbxref=GeneID:103221820,Genbank:XM_007973210.1;Name=XM_007973210.1;gbkey=mRNA;gene=PLK2;product=polo-like kinase 2;transcript_id=XM_007973210.1-SP	sp	((54629952, 54630904), (54631168, 54631297), (54631421, 54631661), (54631907, 54632036), (54632371, 54632468), (54632822, 54632969), (54633057, 54633255), (54633364, 54633459), (54633958, 54634045), (54634281, 54634410), (54634606, 54634722), (54634866, 54634973), (54635569, 54635965))	952			3hS
NC_023645.1	54629952	54635965	4	-	Parent=gene4571;Dbxref=GeneID:103221820,Genbank:XM_007973210.1;Name=XM_007973210.1;gbkey=mRNA;gene=PLK2;product=polo-like kinase 2;transcript_id=XM_007973210.1-S-AT	sp/s-at	((54629952, 54630657), (54630794, 54630904), (54631168, 54631297), (54631421, 54631661), (54631907, 54632036), (54632371, 54632468), (54632822, 54632969), (54633057, 54633255), (54633364, 54633459), (54633958, 54634045), (54634281, 54634410), (54634606, 54634722), (54634866, 54634973), (54635569, 54635965))	705	127	514	6hS
NC_023645.1	54629952	54635965	4	-	Parent=gene4571;Dbxref=GeneID:103221820,Genbank:XM_007973210.1;Name=XM_007973210.1;gbkey=mRNA;gene=PLK2;product=polo-like kinase 2;transcript_id=XM_007973210.1-S-AT	sp/s-at	((54629952, 54630657), (54630794, 54630904), (54631168, 54631297), (54631421, 54631661), (54631907, 54632036), (54632371, 54632468), (54632822, 54632969), (54633057, 54633255), (54633364, 54633459), (54633958, 54634045), (54634281, 54634410), (54634606, 54634722), (54634866, 54634973), (54635569, 54635965))	705	127	514	8h1S
NC_023645.1	54629952	54635965	1	-	Parent=gene4571;Dbxref=GeneID:103221820,Genbank:XM_007973210.1;Name=XM_007973210.1;gbkey=mRNA;gene=PLK2;product=polo-like kinase 2;transcript_id=XM_007973210.1-S-AT	sp/s-at	((54629952, 54630657), (54630794, 54630904), (54631168, 54631297), (54631421, 54631661), (54631907, 54632036), (54632371, 54632468), (54632822, 54632969), (54633057, 54633255), (54633364, 54633459), (54633958, 54634045), (54634281, 54634410), (54634606, 54634722), (54634866, 54634973), (54635569, 54635965))	705	127	514	Uninf.
NC_023645.1	56980282	56981491	6	+	Parent=tr3;transcript_id=3	nc	((56980282, 56981491),)	1209	0	0	2hM
NC_023645.1	56980282	56981491	5	+	Parent=tr223;transcript_id=223	nc	((56980282, 56981491),)	1209	0	0	2hS
NC_023645.1	56980282	56981491	12	+	Parent=tr512;transcript_id=512	nc	((56980282, 56981491),)	1209	0	0	3hS
NC_023645.1	56980282	56981491	13	+	Parent=tr5;transcript_id=5	prev	((56980282, 56981491),)	1209	0	0	4h1S
NC_023645.1	56980282	56981491	2	+	Parent=tr27;transcript_id=27	prev	((56980282, 56981491),)	1209	0	0	6hM
NC_023645.1	56980282	56981491	21	+	Parent=tr676;transcript_id=676	prev	((56980282, 56981491),)	1209	0	0	6hS
NC_023645.1	56980282	56981491	19	+	Parent=tr3;transcript_id=3	prev	((56980282, 56981491),)	1209	0	0	8h1S
NC_023645.1	56980282	56981491	2	+	Parent=tr391;transcript_id=391	prev	((56980282, 56981491),)	1209	0	0	Uninf.
NC_023645.1	67863073	67870152	1	+	Parent=gene4691;Dbxref=GeneID:103223046,Genbank:XM_007975167.1;Name=XM_007975167.1;gbkey=mRNA;gene=BTF3;product=basic transcription factor 3%2C transcript variant X2;transcript_id=XM_007975167.1	sp/prev	((67863073, 67863188), (67863763, 67863831), (67867121, 67867234), (67867559, 67867760), (67868978, 67869034), (67869849, 67870152))	183	115	257	1hM
NC_023645.1	67863073	67870152	1	+	Parent=gene4691;Dbxref=GeneID:103223046,Genbank:XM_007975167.1;Name=XM_007975167.1;gbkey=mRNA;gene=BTF3;product=basic transcription factor 3%2C transcript variant X2;transcript_id=XM_007975167.1	sp/prev	((67863073, 67863188), (67863763, 67863831), (67867121, 67867234), (67867559, 67867760), (67868978, 67869034), (67869849, 67870152))	183	115	257	2hS
NC_023645.1	67863073	67870152	1	+	Parent=gene4691;Dbxref=GeneID:103223046,Genbank:XM_007975167.1;Name=XM_007975167.1;gbkey=mRNA;gene=BTF3;product=basic transcription factor 3%2C transcript variant X2;transcript_id=XM_007975167.1	sp/prev	((67863073, 67863188), (67863763, 67863831), (67867121, 67867234), (67867559, 67867760), (67868978, 67869034), (67869849, 67870152))	183	115	257	3hS
NC_023645.1	67863073	67870152	1	+	Parent=gene4691;Dbxref=GeneID:103223046,Genbank:XM_007975167.1;Name=XM_007975167.1;gbkey=mRNA;gene=BTF3;product=basic transcription factor 3%2C transcript variant X2;transcript_id=XM_007975167.1	sp/prev	((67863073, 67863188), (67863763, 67863831), (67867121, 67867234), (67867559, 67867760), (67868978, 67869034), (67869849, 67870152))	183	115	257	4h1S
NC_023645.1	67863073	67870152	2	+	Parent=gene4691;Dbxref=GeneID:103223046,Genbank:XM_007975167.1;Name=XM_007975167.1;gbkey=mRNA;gene=BTF3;product=basic transcription factor 3%2C transcript variant X2;transcript_id=XM_007975167.1	sp/prev	((67863073, 67863188), (67863763, 67863831), (67867121, 67867234), (67867559, 67867760), (67868978, 67869034), (67869849, 67870152))	183	115	257	6hM
NC_023645.1	67863073	67870152	6	+	Parent=gene4691;Dbxref=GeneID:103223046,Genbank:XM_007975167.1;Name=XM_007975167.1;gbkey=mRNA;gene=BTF3;product=basic transcription factor 3%2C transcript variant X2;transcript_id=XM_007975167.1	sp/prev	((67863073, 67863188), (67863763, 67863831), (67867121, 67867234), (67867559, 67867760), (67868978, 67869034), (67869849, 67870152))	183	115	257	6hS
NC_023645.1	67863073	67870152	7	+	Parent=gene4691;Dbxref=GeneID:103223046,Genbank:XM_007975167.1;Name=XM_007975167.1;gbkey=mRNA;gene=BTF3;product=basic transcription factor 3%2C transcript variant X2;transcript_id=XM_007975167.1	sp/prev	((67863073, 67863188), (67863763, 67863831), (67867121, 67867234), (67867559, 67867760), (67868978, 67869034), (67869849, 67870152))	183	115	257	8h1S
NC_023645.1	67863073	67870152	3	+	Parent=gene4691;Dbxref=GeneID:103223046,Genbank:XM_007975167.1;Name=XM_007975167.1;gbkey=mRNA;gene=BTF3;product=basic transcription factor 3%2C transcript variant X2;transcript_id=XM_007975167.1	sp/prev	((67863073, 67863188), (67863763, 67863831), (67867121, 67867234), (67867559, 67867760), (67868978, 67869034), (67869849, 67870152))	183	115	257	Uninf.
NC_023645.1	69037550	69065925	2	+	Parent=gene4703;Dbxref=GeneID:103223154,Genbank:XM_007975375.1;Name=XM_007975375.1;gbkey=mRNA;gene=HEXB;product=hexosaminidase B (beta polypeptide);transcript_id=XM_007975375.1-S	sp/s	((69037550, 69037929), (69041463, 69041608), (69045674, 69045739), (69048442, 69048488), (69048744, 69048854), (69056277, 69056378), (69058388, 69058517), (69060201, 69060381), (69061259, 69061345), (69062933, 69063005), (69063474, 69063648), (69065086, 69065176), (69065298, 69065402), (69065757, 69065925))	379	81	111	3hS
NC_023645.1	69037550	69065925	1	+	Parent=gene4703;Dbxref=GeneID:103223154,Genbank:XM_007975375.1;Name=XM_007975375.1;gbkey=mRNA;gene=HEXB;product=hexosaminidase B (beta polypeptide);transcript_id=XM_007975375.1-S	sp/s	((69037550, 69037929), (69041463, 69041608), (69045674, 69045739), (69048442, 69048488), (69048744, 69048854), (69056277, 69056378), (69058388, 69058517), (69060201, 69060381), (69061259, 69061345), (69062933, 69063005), (69063474, 69063648), (69065086, 69065176), (69065298, 69065402), (69065757, 69065925))	379	81	111	6hS
NC_023645.1	69037550	69065925	16	+	Parent=gene4703;Dbxref=GeneID:103223154,Genbank:XM_007975375.1;Name=XM_007975375.1;gbkey=mRNA;gene=HEXB;product=hexosaminidase B (beta polypeptide);transcript_id=XM_007975375.1-S	sp/s	((69037550, 69037929), (69041463, 69041608), (69045674, 69045739), (69048442, 69048488), (69048744, 69048854), (69056277, 69056378), (69058388, 69058517), (69060201, 69060381), (69061259, 69061345), (69062933, 69063005), (69063474, 69063648), (69065086, 69065176), (69065298, 69065402), (69065757, 69065925))	379	81	111	8h1S
NC_023645.1	69037550	69065925	2	+	Parent=gene4703;Dbxref=GeneID:103223154,Genbank:XM_007975375.1;Name=XM_007975375.1;gbkey=mRNA;gene=HEXB;product=hexosaminidase B (beta polypeptide);transcript_id=XM_007975375.1-SP	sp	((69037550, 69037929), (69041463, 69041608), (69045674, 69045739), (69048442, 69048488), (69048744, 69048854), (69056277, 69056378), (69058388, 69058517), (69060201, 69060381), (69061259, 69061345), (69062933, 69063005), (69063474, 69063648), (69065086, 69065176), (69065298, 69065925))	379			8h1S
NC_023645.1	69037550	69065925	1	+	Parent=gene4703;Dbxref=GeneID:103223154,Genbank:XM_007975375.1;Name=XM_007975375.1;gbkey=mRNA;gene=HEXB;product=hexosaminidase B (beta polypeptide);transcript_id=XM_007975375.1-S	sp/s	((69037550, 69037929), (69041463, 69041608), (69045674, 69045739), (69048442, 69048488), (69048744, 69048854), (69056277, 69056378), (69058388, 69058517), (69060201, 69060381), (69061259, 69061345), (69062933, 69063005), (69063474, 69063648), (69065086, 69065176), (69065298, 69065402), (69065757, 69065925))	379	81	111	Uninf.
NC_023645.1	69350767	69351138	2	+	Parent=tr308;transcript_id=308	nc	((69350767, 69351138),)	371	0	0	2hM
NC_023645.1	69350767	69351138	8	+	Parent=tr623;transcript_id=623	nc	((69350767, 69351138),)	371	0	0	3hS
NC_023645.1	69350767	69351138	3	+	Parent=tr326;transcript_id=326	prev	((69350767, 69351138),)	371	0	0	4h1S
NC_023645.1	69350767	69351138	4	+	Parent=tr58;transcript_id=58	prev	((69350767, 69351138),)	371	0	0	4hM
NC_023645.1	69350767	69351138	8	+	Parent=tr604;transcript_id=604	prev	((69350767, 69351138),)	371	0	0	6hS
NC_023645.1	69350767	69351138	2	+	Parent=tr105;transcript_id=105	prev	((69350767, 69351138),)	371	0	0	8h1S
NC_023645.1	69350767	69351138	5	+	Parent=tr88;transcript_id=88	prev	((69350767, 69351138),)	371	0	0	Uninf.
NC_023645.1	70001957	70002833	2	-	Parent=tr205;transcript_id=205	nc	((70001957, 70002833),)	876	0	0	1hM
NC_023645.1	70001957	70002833	6	-	Parent=tr463;transcript_id=463	nc	((70001957, 70002833),)	876	0	0	2hS
NC_023645.1	70001957	70002833	2	-	Parent=tr80;transcript_id=80	nc	((70001957, 70002833),)	876	0	0	3hM
NC_023645.1	70001957	70002833	5	-	Parent=tr372;transcript_id=372	nc	((70001957, 70002833),)	876	0	0	3hS
NC_023645.1	70001957	70002833	4	-	Parent=tr183;transcript_id=183	prev	((70001957, 70002833),)	876	0	0	4h1S
NC_023645.1	70001957	70002833	7	-	Parent=tr256;transcript_id=256	prev	((70001957, 70002833),)	876	0	0	6hS
NC_023645.1	70001957	70002833	3	-	Parent=tr146;transcript_id=146	prev	((70001957, 70002833),)	876	0	0	8h1S
NC_023645.1	70001957	70002833	2	-	Parent=tr106;transcript_id=106	prev	((70001957, 70002833),)	876	0	0	Uninf.
NC_023645.1	73494020	73494549	3	-	Parent=tr101;transcript_id=101	nc	((73494020, 73494549),)	529	0	0	1hM
NC_023645.1	73494020	73494549	11	-	Parent=tr403;transcript_id=403	nc	((73494020, 73494549),)	529	0	0	2hM
NC_023645.1	73494020	73494549	8	-	Parent=tr191;transcript_id=191	nc	((73494020, 73494549),)	529	0	0	2hS
NC_023645.1	73494020	73494549	3	-	Parent=tr237;transcript_id=237	nc	((73494020, 73494549),)	529	0	0	3hM
NC_023645.1	73494020	73494549	19	-	Parent=tr86;transcript_id=86	nc	((73494020, 73494549),)	529	0	0	3hS
NC_023645.1	73494020	73494549	3	-	Parent=tr390;transcript_id=390	prev	((73494020, 73494549),)	529	0	0	4h1S
NC_023645.1	73494020	73494549	2	-	Parent=tr120;transcript_id=120	prev	((73494020, 73494549),)	529	0	0	4hM
NC_023645.1	73494020	73494549	7	-	Parent=tr75;transcript_id=75	prev	((73494020, 73494549),)	529	0	0	6hM
NC_023645.1	73494020	73494549	17	-	Parent=tr300;transcript_id=300	prev	((73494020, 73494549),)	529	0	0	6hS
NC_023645.1	73494020	73494549	9	-	Parent=tr629;transcript_id=629	prev	((73494020, 73494549),)	529	0	0	8h1S
NC_023645.1	73494020	73494549	3	-	Parent=tr126;transcript_id=126	prev	((73494020, 73494549),)	529	0	0	8hM
NC_023645.1	73494020	73494549	1	-	Parent=tr31;transcript_id=31	prev	((73494020, 73494549),)	529	0	0	12hM
NC_023645.1	76394049	76396362	5	-	Parent=gene4792;Dbxref=GeneID:103224030,Genbank:XM_007977194.1;Name=XM_007977194.1;gbkey=mRNA;gene=RPS23;product=ribosomal protein S23;transcript_id=XM_007977194.1-S	sp/s	((76394049, 76394244), (76394392, 76394512), (76395685, 76395844), (76396328, 76396362))	195	31	49	2hM
NC_023645.1	76394049	76396362	3	-	Parent=gene4792;Dbxref=GeneID:103224030,Genbank:XM_007977194.1;Name=XM_007977194.1;gbkey=mRNA;gene=RPS23;product=ribosomal protein S23;transcript_id=XM_007977194.1-S	sp/s	((76394049, 76394244), (76394392, 76394512), (76395685, 76395844), (76396328, 76396362))	195	31	49	2hS
NC_023645.1	76394049	76396362	2	-	Parent=gene4792;Dbxref=GeneID:103224030,Genbank:XM_007977194.1;Name=XM_007977194.1;gbkey=mRNA;gene=RPS23;product=ribosomal protein S23;transcript_id=XM_007977194.1-S	sp/s	((76394049, 76394244), (76394392, 76394512), (76395685, 76395844), (76396328, 76396362))	195	31	49	3hM
NC_023645.1	76394049	76396362	5	-	Parent=gene4792;Dbxref=GeneID:103224030,Genbank:XM_007977194.1;Name=XM_007977194.1;gbkey=mRNA;gene=RPS23;product=ribosomal protein S23;transcript_id=XM_007977194.1-S	sp/s	((76394049, 76394244), (76394392, 76394512), (76395685, 76395844), (76396328, 76396362))	195	31	49	3hS
NC_023645.1	76394049	76396362	3	-	Parent=gene4792;Dbxref=GeneID:103224030,Genbank:XM_007977194.1;Name=XM_007977194.1;gbkey=mRNA;gene=RPS23;product=ribosomal protein S23;transcript_id=XM_007977194.1-S	sp/s	((76394049, 76394244), (76394392, 76394512), (76395685, 76395844), (76396328, 76396362))	195	31	49	4h1S
NC_023645.1	76394049	76396362	1	-	Parent=gene4792;Dbxref=GeneID:103224030,Genbank:XM_007977194.1;Name=XM_007977194.1;gbkey=mRNA;gene=RPS23;product=ribosomal protein S23;transcript_id=XM_007977194.1-S	sp/s	((76394049, 76394244), (76394392, 76394512), (76395685, 76395844), (76396328, 76396362))	195	31	49	4hM
NC_023645.1	76394049	76396362	1	-	Parent=gene4792;Dbxref=GeneID:103224030,Genbank:XM_007977194.1;Name=XM_007977194.1;gbkey=mRNA;gene=RPS23;product=ribosomal protein S23;transcript_id=XM_007977194.1-S	sp/s	((76394049, 76394244), (76394392, 76394512), (76395685, 76395844), (76396328, 76396362))	195	31	49	6hM
NC_023645.1	76394049	76396362	15	-	Parent=gene4792;Dbxref=GeneID:103224030,Genbank:XM_007977194.1;Name=XM_007977194.1;gbkey=mRNA;gene=RPS23;product=ribosomal protein S23;transcript_id=XM_007977194.1-S	sp/s	((76394049, 76394244), (76394392, 76394512), (76395685, 76395844), (76396328, 76396362))	195	31	49	6hS
NC_023645.1	76394049	76396362	10	-	Parent=gene4792;Dbxref=GeneID:103224030,Genbank:XM_007977194.1;Name=XM_007977194.1;gbkey=mRNA;gene=RPS23;product=ribosomal protein S23;transcript_id=XM_007977194.1-S	sp/s	((76394049, 76394244), (76394392, 76394512), (76395685, 76395844), (76396328, 76396362))	195	31	49	8h1S
NC_023645.1	76394049	76396362	1	-	Parent=gene4792;Dbxref=GeneID:103224030,Genbank:XM_007977194.1;Name=XM_007977194.1;gbkey=mRNA;gene=RPS23;product=ribosomal protein S23;transcript_id=XM_007977194.1-S	sp/s	((76394049, 76394244), (76394392, 76394512), (76395685, 76395844), (76396328, 76396362))	195	31	49	12hM
NC_023645.1	76394049	76396362	1	-	Parent=gene4792;Dbxref=GeneID:103224030,Genbank:XM_007977194.1;Name=XM_007977194.1;gbkey=mRNA;gene=RPS23;product=ribosomal protein S23;transcript_id=XM_007977194.1-S	sp/s	((76394049, 76394244), (76394392, 76394512), (76395685, 76395844), (76396328, 76396362))	195	31	49	Uninf.
NC_023645.1	77114387	77114887	15	+	Parent=tr286;transcript_id=286	nc	((77114387, 77114887),)	500	0	0	2hM
NC_023645.1	77114387	77114887	7	+	Parent=tr107;transcript_id=107	nc	((77114387, 77114887),)	500	0	0	2hS
NC_023645.1	77114387	77114887	5	+	Parent=tr110;transcript_id=110	nc	((77114387, 77114887),)	500	0	0	3hM
NC_023645.1	77114387	77114887	8	+	Parent=tr433;transcript_id=433	nc	((77114387, 77114887),)	500	0	0	3hS
NC_023645.1	77114387	77114887	5	+	Parent=tr224;transcript_id=224	prev	((77114387, 77114887),)	500	0	0	4h1S
NC_023645.1	77114387	77114887	9	+	Parent=tr55;transcript_id=55	prev	((77114387, 77114887),)	500	0	0	4hM
NC_023645.1	77114387	77114887	6	+	Parent=tr106;transcript_id=106	prev	((77114387, 77114887),)	500	0	0	6hM
NC_023645.1	77114387	77114887	20	+	Parent=tr389;transcript_id=389	prev	((77114387, 77114887),)	500	0	0	6hS
NC_023645.1	77114387	77114887	14	+	Parent=tr456;transcript_id=456	prev	((77114387, 77114887),)	500	0	0	8h1S
NC_023645.1	77114387	77114887	1	+	Parent=tr134;transcript_id=134	prev	((77114387, 77114887),)	500	0	0	8hM
NC_023645.1	77114387	77114887	5	+	Parent=tr338;transcript_id=338	prev	((77114387, 77114887),)	500	0	0	Uninf.
NC_023645.1	80255417	80258421	2	-	Parent=tr161;transcript_id=161	sp/nc	((80255417, 80255703), (80256886, 80257029), (80258233, 80258421))				1hM
NC_023645.1	80255417	80258421	8	-	Parent=tr211;transcript_id=211	sp/nc	((80255417, 80255703), (80256886, 80257029), (80258233, 80258421))				2hM
NC_023645.1	80255417	80258421	1	-	Parent=tr265;transcript_id=265	sp/nc	((80255417, 80255703), (80256886, 80257029), (80258233, 80258421))				2hS
NC_023645.1	80255417	80258421	1	-	Parent=tr63;transcript_id=63	sp/nc	((80255417, 80255703), (80256886, 80257029), (80258233, 80258421))				3hM
NC_023645.1	80255417	80258421	1	-	Parent=tr32;transcript_id=32	sp/nc	((80255417, 80255703), (80256886, 80257029), (80258233, 80258421))				3hS
NC_023645.1	80255417	80258421	4	-	Parent=tr65;transcript_id=65	sp/nc	((80255417, 80255703), (80256886, 80257029), (80258233, 80258421))				4hM
NC_023645.1	80255417	80258421	1	-	Parent=tr98;transcript_id=98	sp/nc	((80255417, 80255703), (80256886, 80257029), (80258233, 80258421))				6hM
NC_023645.1	80255417	80258421	7	-	Parent=tr145;transcript_id=145	sp/nc	((80255417, 80255703), (80256886, 80257029), (80258233, 80258421))				6hS
NC_023645.1	80255417	80258421	3	-	Parent=tr213;transcript_id=213	sp/nc	((80255417, 80255703), (80256886, 80257029), (80258233, 80258421))				8h1S
NC_023645.1	80255417	80258421	1	-	Parent=tr117;transcript_id=117	sp/nc	((80255417, 80255703), (80256886, 80257029), (80258233, 80258421))				8hM
NC_023645.1	80255417	80258421	13	-	Parent=tr301;transcript_id=301	sp/nc	((80255417, 80255703), (80256886, 80257029), (80258233, 80258421))				Uninf.
NC_023645.1	80255607	80258421	1	-	Parent=tr219;transcript_id=219	sp/nc	((80255607, 80255703), (80256886, 80257029), (80258233, 80258421))				1hM
NC_023645.1	80255607	80258421	3	-	Parent=tr188;transcript_id=188	sp/nc	((80255607, 80255703), (80256886, 80257029), (80258233, 80258421))				3hM
NC_023645.1	80255607	80258421	1	-	Parent=tr151;transcript_id=151	sp/nc	((80255607, 80255703), (80256886, 80257029), (80258233, 80258421))				3hS
NC_023645.1	80255607	80258421	2	-	Parent=tr144;transcript_id=144	sp/nc	((80255607, 80255703), (80256886, 80257029), (80258233, 80258421))				4hM
NC_023645.1	80255607	80258421	1	-	Parent=tr272;transcript_id=272	sp/nc	((80255607, 80255703), (80256886, 80257029), (80258233, 80258421))				6hM
NC_023645.1	80255607	80258421	1	-	Parent=tr154;transcript_id=154	sp/nc	((80255607, 80255703), (80256886, 80257029), (80258233, 80258421))				6hS
NC_023645.1	80255607	80258421	1	-	Parent=tr337;transcript_id=337	sp/nc	((80255607, 80255703), (80256886, 80257029), (80258233, 80258421))				Uninf.
NC_023645.1	80980567	80981607	1	-	Parent=tr37;transcript_id=37	nc	((80980567, 80981607),)	1040	0	0	1hM
NC_023645.1	80980567	80981607	11	-	Parent=tr445;transcript_id=445	nc	((80980567, 80981607),)	1040	0	0	2hM
NC_023645.1	80980567	80981607	7	-	Parent=tr46;transcript_id=46	nc	((80980567, 80981607),)	1040	0	0	2hS
NC_023645.1	80980567	80981607	14	-	Parent=tr621;transcript_id=621	nc	((80980567, 80981607),)	1040	0	0	3hS
NC_023645.1	80980567	80981607	3	-	Parent=tr26;transcript_id=26	prev	((80980567, 80981607),)	1040	0	0	4h1S
NC_023645.1	80980567	80981607	4	-	Parent=tr84;transcript_id=84	prev	((80980567, 80981607),)	1040	0	0	4hM
NC_023645.1	80980567	80981607	11	-	Parent=tr749;transcript_id=749	prev	((80980567, 80981607),)	1040	0	0	6hS
NC_023645.1	80980567	80981607	18	-	Parent=tr22;transcript_id=22	prev	((80980567, 80981607),)	1040	0	0	8h1S
NC_023645.1	80980567	80981607	1	-	Parent=tr415;transcript_id=415	prev	((80980567, 80981607),)	1040	0	0	Uninf.
NC_023645.1	82163667	82164122	1	+	Parent=tr52;transcript_id=52	nc	((82163667, 82164122),)	455	0	0	1hM
NC_023645.1	82163667	82164122	12	+	Parent=tr223;transcript_id=223	nc	((82163667, 82164122),)	455	0	0	2hM
NC_023645.1	82163667	82164122	1	+	Parent=tr462;transcript_id=462	nc	((82163667, 82164122),)	455	0	0	2hS
NC_023645.1	82163667	82164122	6	+	Parent=tr11;transcript_id=11	nc	((82163667, 82164122),)	455	0	0	3hM
NC_023645.1	82163667	82164122	2	+	Parent=tr405;transcript_id=405	nc	((82163667, 82164122),)	455	0	0	3hS
NC_023645.1	82163667	82164122	4	+	Parent=tr433;transcript_id=433	prev	((82163667, 82164122),)	455	0	0	4h1S
NC_023645.1	82163667	82164122	3	+	Parent=tr250;transcript_id=250	prev	((82163667, 82164122),)	455	0	0	4hM
NC_023645.1	82163667	82164122	2	+	Parent=tr10;transcript_id=10	prev	((82163667, 82164122),)	455	0	0	6hM
NC_023645.1	82163667	82164122	5	+	Parent=tr261;transcript_id=261	prev	((82163667, 82164122),)	455	0	0	6hS
NC_023645.1	82163667	82164122	3	+	Parent=tr69;transcript_id=69	prev	((82163667, 82164122),)	455	0	0	8h1S
NC_023645.1	82163667	82164122	4	+	Parent=tr160;transcript_id=160	prev	((82163667, 82164122),)	455	0	0	8hM
NC_023645.1	82163667	82164122	2	+	Parent=tr16;transcript_id=16	prev	((82163667, 82164122),)	455	0	0	12hM
NC_023645.1	82163667	82164122	4	+	Parent=tr28;transcript_id=28	prev	((82163667, 82164122),)	455	0	0	Uninf.
NC_023645.1	88984452	88985347	2	-	Parent=tr463;transcript_id=463	nc	((88984452, 88985347),)	895	0	0	2hS
NC_023645.1	88984452	88985347	6	-	Parent=tr588;transcript_id=588	nc	((88984452, 88985347),)	895	0	0	3hS
NC_023645.1	88984452	88985347	2	-	Parent=tr61;transcript_id=61	prev	((88984452, 88985347),)	895	0	0	4h1S
NC_023645.1	88984452	88985347	2	-	Parent=tr177;transcript_id=177	prev	((88984452, 88985347),)	895	0	0	4hM
NC_023645.1	88984452	88985347	7	-	Parent=tr0;transcript_id=0	prev	((88984452, 88985347),)	895	0	0	6hS
NC_023645.1	88984452	88985347	8	-	Parent=tr69;transcript_id=69	prev	((88984452, 88985347),)	895	0	0	8h1S
NC_023645.1	88984452	88985347	1	-	Parent=tr245;transcript_id=245	prev	((88984452, 88985347),)	895	0	0	Uninf.
NC_023645.1	89687534	89696216	2	-	Parent=gene4885;Dbxref=GeneID:103224902,Genbank:XM_007978943.1;Name=XM_007978943.1;gbkey=mRNA;gene=GLRX;product=glutaredoxin (thioltransferase)%2C transcript variant X2;transcript_id=XM_007978943.1-S-AT	sp/s-at	((89687534, 89688360), (89690126, 89690245), (89695943, 89696216))	945	67	832	1hM
NC_023645.1	89687534	89696216	5	-	Parent=gene4885;Dbxref=GeneID:103224902,Genbank:XM_007978943.1;Name=XM_007978943.1;gbkey=mRNA;gene=GLRX;product=glutaredoxin (thioltransferase)%2C transcript variant X2;transcript_id=XM_007978943.1-S-AT	sp/s-at	((89687534, 89688360), (89690126, 89690245), (89695943, 89696216))	945	67	832	2hM
NC_023645.1	89687534	89696216	1	-	Parent=gene4885;Dbxref=GeneID:103224902,Genbank:XM_007978943.1;Name=XM_007978943.1;gbkey=mRNA;gene=GLRX;product=glutaredoxin (thioltransferase)%2C transcript variant X2;transcript_id=XM_007978943.1-S-AT	sp/s-at	((89687534, 89688360), (89690126, 89690245), (89695943, 89696216))	945	67	832	2hS
NC_023645.1	89687534	89696216	1	-	Parent=gene4885;Dbxref=GeneID:103224902,Genbank:XM_007978943.1;Name=XM_007978943.1;gbkey=mRNA;gene=GLRX;product=glutaredoxin (thioltransferase)%2C transcript variant X2;transcript_id=XM_007978943.1-S-AT	sp/s-at	((89687534, 89688360), (89690126, 89690245), (89695943, 89696216))	945	67	832	3hM
NC_023645.1	89687534	89696216	1	-	Parent=gene4885;Dbxref=GeneID:103224902,Genbank:XM_007978943.1;Name=XM_007978943.1;gbkey=mRNA;gene=GLRX;product=glutaredoxin (thioltransferase)%2C transcript variant X2;transcript_id=XM_007978943.1-S-AT	sp/s-at	((89687534, 89688360), (89690126, 89690245), (89695943, 89696216))	945	67	832	3hS
NC_023645.1	89687534	89696216	1	-	Parent=gene4885;Dbxref=GeneID:103224902,Genbank:XM_007978943.1;Name=XM_007978943.1;gbkey=mRNA;gene=GLRX;product=glutaredoxin (thioltransferase)%2C transcript variant X2;transcript_id=XM_007978943.1-S-AT	sp/s-at	((89687534, 89688360), (89690126, 89690245), (89695943, 89696216))	945	67	832	4hM
NC_023645.1	89687534	89696216	1	-	Parent=gene4885;Dbxref=GeneID:103224902,Genbank:XM_007978943.1;Name=XM_007978943.1;gbkey=mRNA;gene=GLRX;product=glutaredoxin (thioltransferase)%2C transcript variant X2;transcript_id=XM_007978943.1-S-AT	sp/s-at	((89687534, 89688360), (89690126, 89690245), (89695943, 89696216))	945	67	832	6hM
NC_023645.1	89687534	89696216	3	-	Parent=gene4885;Dbxref=GeneID:103224902,Genbank:XM_007978943.1;Name=XM_007978943.1;gbkey=mRNA;gene=GLRX;product=glutaredoxin (thioltransferase)%2C transcript variant X2;transcript_id=XM_007978943.1-S-AT	sp/s-at	((89687534, 89688360), (89690126, 89690245), (89695943, 89696216))	945	67	832	6hS
NC_023645.1	89687534	89696216	1	-	Parent=gene4885;Dbxref=GeneID:103224902,Genbank:XM_007978943.1;Name=XM_007978943.1;gbkey=mRNA;gene=GLRX;product=glutaredoxin (thioltransferase)%2C transcript variant X2;transcript_id=XM_007978943.1-S-AT	sp/s-at	((89687534, 89688360), (89690126, 89690245), (89695943, 89696216))	945	67	832	8h1S
NC_023645.1	89687534	89696216	5	-	Parent=gene4885;Dbxref=GeneID:103224902,Genbank:XM_007978943.1;Name=XM_007978943.1;gbkey=mRNA;gene=GLRX;product=glutaredoxin (thioltransferase)%2C transcript variant X2;transcript_id=XM_007978943.1-S-AT	sp/s-at	((89687534, 89688360), (89690126, 89690245), (89695943, 89696216))	945	67	832	Uninf.
NC_023645.1	90125038	90126885	1	+	Parent=tr199;transcript_id=199	prev	((90125038, 90126885),)	1847	0	0	4h1S
NC_023646.1	1859413	1862501	4	-	Parent=gene5010;Dbxref=GeneID:103226440,Genbank:XM_007981982.1;Name=XM_007981982.1;gbkey=mRNA;gene=RPS2;product=ribosomal protein S2%2C transcript variant X2;transcript_id=XM_007981982.1-L	sp/l	((1859413, 1859626), (1859853, 1860012), (1860092, 1860265), (1861951, 1862040), (1862124, 1862501))	213	201	41	3hS
NC_023646.1	1859413	1862501	155	-	Parent=gene5010;Dbxref=GeneID:103226440,Genbank:XM_007981973.1;Name=XM_007981973.1;gbkey=mRNA;gene=RPS2;product=ribosomal protein S2%2C transcript variant X1;transcript_id=XM_007981973.1-L	sp/l	((1859413, 1859626), (1859853, 1860012), (1860092, 1860265), (1860505, 1860612), (1861951, 1862040), (1862124, 1862501))	213	201	41	3hS
NC_023646.1	1859413	1862501	34	-	Parent=gene5010;Dbxref=GeneID:103226440,Genbank:XM_007981973.1;Name=XM_007981973.1;gbkey=mRNA;gene=RPS2;product=ribosomal protein S2%2C transcript variant X1;transcript_id=XM_007981973.1-L	sp/l	((1859413, 1859626), (1859853, 1860012), (1860092, 1860265), (1860505, 1860612), (1861951, 1862040), (1862124, 1862501))	213	201	41	4h1S
NC_023646.1	1859413	1862501	1	-	Parent=gene5010;Dbxref=GeneID:103226440,Genbank:XM_007981982.1;Name=XM_007981982.1;gbkey=mRNA;gene=RPS2;product=ribosomal protein S2%2C transcript variant X2;transcript_id=XM_007981982.1-L	sp/l	((1859413, 1859626), (1859853, 1860012), (1860092, 1860265), (1861951, 1862040), (1862124, 1862501))	213	201	41	4h1S
NC_023646.1	1859413	1862501	171	-	Parent=gene5010;Dbxref=GeneID:103226440,Genbank:XM_007981973.1;Name=XM_007981973.1;gbkey=mRNA;gene=RPS2;product=ribosomal protein S2%2C transcript variant X1;transcript_id=XM_007981973.1-L	sp/l	((1859413, 1859626), (1859853, 1860012), (1860092, 1860265), (1860505, 1860612), (1861951, 1862040), (1862124, 1862501))	213	201	41	6hS
NC_023646.1	1859413	1862501	3	-	Parent=gene5010;Dbxref=GeneID:103226440,Genbank:XM_007981982.1;Name=XM_007981982.1;gbkey=mRNA;gene=RPS2;product=ribosomal protein S2%2C transcript variant X2;transcript_id=XM_007981982.1-L	sp/l	((1859413, 1859626), (1859853, 1860012), (1860092, 1860265), (1861951, 1862040), (1862124, 1862501))	213	201	41	6hS
NC_023646.1	1859413	1862501	1	-	Parent=gene5010;Dbxref=GeneID:103226440,Genbank:XM_007981982.1;Name=XM_007981982.1;gbkey=mRNA;gene=RPS2;product=ribosomal protein S2%2C transcript variant X2;transcript_id=XM_007981982.1-L	sp/l	((1859413, 1859626), (1859853, 1860012), (1860092, 1860265), (1860505, 1862040), (1862124, 1862501))	213	201	41	6hS
NC_023646.1	2388014	2394108	2	+	Parent=gene5043;Dbxref=GeneID:103226843,Genbank:XM_007982820.1;Name=XM_007982820.1;gbkey=mRNA;gene=ATP6V0C;product=ATPase%2C H+ transporting%2C lysosomal 16kDa%2C V0 subunit c;transcript_id=XM_007982820.1-S	sp/s	((2388014, 2388197), (2393097, 2393280), (2393435, 2394108))	183	105	469	1hM
NC_023646.1	2388014	2394108	10	+	Parent=gene5043;Dbxref=GeneID:103226843,Genbank:XM_007982820.1;Name=XM_007982820.1;gbkey=mRNA;gene=ATP6V0C;product=ATPase%2C H+ transporting%2C lysosomal 16kDa%2C V0 subunit c;transcript_id=XM_007982820.1-S	sp/s	((2388014, 2388197), (2393097, 2393280), (2393435, 2394108))	183	105	469	2hM
NC_023646.1	2388014	2394108	2	+	Parent=gene5043;Dbxref=GeneID:103226843,Genbank:XM_007982820.1;Name=XM_007982820.1;gbkey=mRNA;gene=ATP6V0C;product=ATPase%2C H+ transporting%2C lysosomal 16kDa%2C V0 subunit c;transcript_id=XM_007982820.1-S	sp/s	((2388014, 2388197), (2393097, 2393280), (2393435, 2394108))	183	105	469	3hM
NC_023646.1	2388014	2394108	3	+	Parent=gene5043;Dbxref=GeneID:103226843,Genbank:XM_007982820.1;Name=XM_007982820.1;gbkey=mRNA;gene=ATP6V0C;product=ATPase%2C H+ transporting%2C lysosomal 16kDa%2C V0 subunit c;transcript_id=XM_007982820.1-S	sp/s	((2388014, 2388197), (2393097, 2393280), (2393435, 2394108))	183	105	469	3hS
NC_023646.1	2388014	2394108	1	+	Parent=gene5043;Dbxref=GeneID:103226843,Genbank:XM_007982820.1;Name=XM_007982820.1;gbkey=mRNA;gene=ATP6V0C;product=ATPase%2C H+ transporting%2C lysosomal 16kDa%2C V0 subunit c;transcript_id=XM_007982820.1-S	sp/s	((2388014, 2388197), (2393097, 2393280), (2393435, 2394108))	183	105	469	4h1S
NC_023646.1	2388014	2394108	1	+	Parent=gene5043;Dbxref=GeneID:103226843,Genbank:XM_007982820.1;Name=XM_007982820.1;gbkey=mRNA;gene=ATP6V0C;product=ATPase%2C H+ transporting%2C lysosomal 16kDa%2C V0 subunit c;transcript_id=XM_007982820.1-S	sp/s	((2388014, 2388197), (2393097, 2393280), (2393435, 2394108))	183	105	469	4hM
NC_023646.1	2388014	2394108	2	+	Parent=gene5043;Dbxref=GeneID:103226843,Genbank:XM_007982820.1;Name=XM_007982820.1;gbkey=mRNA;gene=ATP6V0C;product=ATPase%2C H+ transporting%2C lysosomal 16kDa%2C V0 subunit c;transcript_id=XM_007982820.1-S	sp/s	((2388014, 2388197), (2393097, 2393280), (2393435, 2394108))	183	105	469	6hM
NC_023646.1	2388014	2394108	5	+	Parent=gene5043;Dbxref=GeneID:103226843,Genbank:XM_007982820.1;Name=XM_007982820.1;gbkey=mRNA;gene=ATP6V0C;product=ATPase%2C H+ transporting%2C lysosomal 16kDa%2C V0 subunit c;transcript_id=XM_007982820.1-S	sp/s	((2388014, 2388197), (2393097, 2393280), (2393435, 2394108))	183	105	469	6hS
NC_023646.1	2388014	2394108	1	+	Parent=gene5043;Dbxref=GeneID:103226843,Genbank:XM_007982820.1;Name=XM_007982820.1;gbkey=mRNA;gene=ATP6V0C;product=ATPase%2C H+ transporting%2C lysosomal 16kDa%2C V0 subunit c;transcript_id=XM_007982820.1-S	sp/s	((2388014, 2388197), (2393097, 2393280), (2393435, 2394108))	183	105	469	8h1S
NC_023646.1	2388014	2394108	7	+	Parent=gene5043;Dbxref=GeneID:103226843,Genbank:XM_007982820.1;Name=XM_007982820.1;gbkey=mRNA;gene=ATP6V0C;product=ATPase%2C H+ transporting%2C lysosomal 16kDa%2C V0 subunit c;transcript_id=XM_007982820.1-S	sp/s	((2388014, 2388197), (2393097, 2393280), (2393435, 2394108))	183	105	469	Uninf.
NC_023646.1	2763686	2765692	1	+	Parent=tr589;transcript_id=589	nc	((2763686, 2765692),)	2006	28	555	3hS
NC_023646.1	2763686	2765692	1	+	Parent=gene5064;Dbxref=GeneID:103227098,Genbank:XM_007983231.1;Name=XM_007983231.1;gbkey=mRNA;gene=TNFRSF12A;product=tumor necrosis factor receptor superfamily%2C member 12A;transcript_id=XM_007983231.1-S	sp/s	((2763686, 2763807), (2764526, 2764630), (2764866, 2765000), (2765082, 2765692))	121	28	555	1hM
NC_023646.1	2763686	2765692	10	+	Parent=gene5064;Dbxref=GeneID:103227098,Genbank:XM_007983231.1;Name=XM_007983231.1;gbkey=mRNA;gene=TNFRSF12A;product=tumor necrosis factor receptor superfamily%2C member 12A;transcript_id=XM_007983231.1-S	sp/s	((2763686, 2763807), (2764526, 2764630), (2764866, 2765000), (2765082, 2765692))	121	28	555	2hM
NC_023646.1	2763686	2765692	17	+	Parent=gene5064;Dbxref=GeneID:103227098,Genbank:XM_007983231.1;Name=XM_007983231.1;gbkey=mRNA;gene=TNFRSF12A;product=tumor necrosis factor receptor superfamily%2C member 12A;transcript_id=XM_007983231.1-S	sp/s	((2763686, 2763807), (2764526, 2764630), (2764866, 2765000), (2765082, 2765692))	121	28	555	2hS
NC_023646.1	2763686	2765692	2	+	Parent=gene5064;Dbxref=GeneID:103227098,Genbank:XM_007983231.1;Name=XM_007983231.1;gbkey=mRNA;gene=TNFRSF12A;product=tumor necrosis factor receptor superfamily%2C member 12A;transcript_id=XM_007983231.1-SP	sp	((2763686, 2765000), (2765082, 2765692))	1314			2hS
NC_023646.1	2763686	2765692	3	+	Parent=gene5064;Dbxref=GeneID:103227098,Genbank:XM_007983231.1;Name=XM_007983231.1;gbkey=mRNA;gene=TNFRSF12A;product=tumor necrosis factor receptor superfamily%2C member 12A;transcript_id=XM_007983231.1-S	sp/s	((2763686, 2763807), (2764526, 2764630), (2764866, 2765000), (2765082, 2765692))	121	28	555	3hM
NC_023646.1	2763686	2765692	4	+	Parent=gene5064;Dbxref=GeneID:103227098,Genbank:XM_007983231.1;Name=XM_007983231.1;gbkey=mRNA;gene=TNFRSF12A;product=tumor necrosis factor receptor superfamily%2C member 12A;transcript_id=XM_007983231.1-SP	sp	((2763686, 2763807), (2764526, 2764630), (2764866, 2765692))	121			3hS
NC_023646.1	2763686	2765692	26	+	Parent=gene5064;Dbxref=GeneID:103227098,Genbank:XM_007983231.1;Name=XM_007983231.1;gbkey=mRNA;gene=TNFRSF12A;product=tumor necrosis factor receptor superfamily%2C member 12A;transcript_id=XM_007983231.1-S	sp/s	((2763686, 2763807), (2764526, 2764630), (2764866, 2765000), (2765082, 2765692))	121	28	555	3hS
NC_023646.1	2763686	2765692	2	+	Parent=gene5064;Dbxref=GeneID:103227098,Genbank:XM_007983231.1;Name=XM_007983231.1;gbkey=mRNA;gene=TNFRSF12A;product=tumor necrosis factor receptor superfamily%2C member 12A;transcript_id=XM_007983231.1-SP	sp	((2763686, 2765000), (2765082, 2765692))	1314			4h1S
NC_023646.1	2763686	2765692	13	+	Parent=gene5064;Dbxref=GeneID:103227098,Genbank:XM_007983231.1;Name=XM_007983231.1;gbkey=mRNA;gene=TNFRSF12A;product=tumor necrosis factor receptor superfamily%2C member 12A;transcript_id=XM_007983231.1-S	sp/s	((2763686, 2763807), (2764526, 2764630), (2764866, 2765000), (2765082, 2765692))	121	28	555	4h1S
NC_023646.1	2763686	2765692	2	+	Parent=gene5064;Dbxref=GeneID:103227098,Genbank:XM_007983231.1;Name=XM_007983231.1;gbkey=mRNA;gene=TNFRSF12A;product=tumor necrosis factor receptor superfamily%2C member 12A;transcript_id=XM_007983231.1-S	sp/s	((2763686, 2763807), (2764526, 2764630), (2764866, 2765000), (2765082, 2765692))	121	28	555	4hM
NC_023646.1	2763686	2765692	1	+	Parent=gene5064;Dbxref=GeneID:103227098,Genbank:XM_007983231.1;Name=XM_007983231.1;gbkey=mRNA;gene=TNFRSF12A;product=tumor necrosis factor receptor superfamily%2C member 12A;transcript_id=XM_007983231.1-S	sp/s	((2763686, 2763807), (2764526, 2764630), (2764866, 2765000), (2765082, 2765692))	121	28	555	6hM
NC_023646.1	2763686	2765692	39	+	Parent=gene5064;Dbxref=GeneID:103227098,Genbank:XM_007983231.1;Name=XM_007983231.1;gbkey=mRNA;gene=TNFRSF12A;product=tumor necrosis factor receptor superfamily%2C member 12A;transcript_id=XM_007983231.1-S	sp/s	((2763686, 2763807), (2764526, 2764630), (2764866, 2765000), (2765082, 2765692))	121	28	555	6hS
NC_023646.1	2763686	2765692	3	+	Parent=gene5064;Dbxref=GeneID:103227098,Genbank:XM_007983231.1;Name=XM_007983231.1;gbkey=mRNA;gene=TNFRSF12A;product=tumor necrosis factor receptor superfamily%2C member 12A;transcript_id=XM_007983231.1-SP	sp	((2763686, 2765000), (2765082, 2765692))	1314			6hS
NC_023646.1	2763686	2765692	24	+	Parent=gene5064;Dbxref=GeneID:103227098,Genbank:XM_007983231.1;Name=XM_007983231.1;gbkey=mRNA;gene=TNFRSF12A;product=tumor necrosis factor receptor superfamily%2C member 12A;transcript_id=XM_007983231.1-S	sp/s	((2763686, 2763807), (2764526, 2764630), (2764866, 2765000), (2765082, 2765692))	121	28	555	8h1S
NC_023646.1	2763686	2765692	4	+	Parent=gene5064;Dbxref=GeneID:103227098,Genbank:XM_007983231.1;Name=XM_007983231.1;gbkey=mRNA;gene=TNFRSF12A;product=tumor necrosis factor receptor superfamily%2C member 12A;transcript_id=XM_007983231.1-S	sp/s	((2763686, 2763807), (2764526, 2764630), (2764866, 2765000), (2765082, 2765692))	121	28	555	8hM
NC_023646.1	2763686	2765692	5	+	Parent=gene5064;Dbxref=GeneID:103227098,Genbank:XM_007983231.1;Name=XM_007983231.1;gbkey=mRNA;gene=TNFRSF12A;product=tumor necrosis factor receptor superfamily%2C member 12A;transcript_id=XM_007983231.1-S	sp/s	((2763686, 2763807), (2764526, 2764630), (2764866, 2765000), (2765082, 2765692))	121	28	555	Uninf.
NC_023646.1	8430833	8445031	2	-	Parent=gene5177;Dbxref=GeneID:103228013,Genbank:XM_007985250.1;Name=XM_007985250.1;gbkey=mRNA;gene=CARHSP1;product=calcium regulated heat stable protein 1%2C 24kDa%2C transcript variant X2;transcript_id=XM_007985250.1-S	sp/s	((8430833, 8431234), (8434172, 8434294), (8435005, 8435169), (8444991, 8445031))	401	7	239	2hM
NC_023646.1	8430833	8445031	1	-	Parent=gene5177;Dbxref=GeneID:103228013,Genbank:XM_007985250.1;Name=XM_007985250.1;gbkey=mRNA;gene=CARHSP1;product=calcium regulated heat stable protein 1%2C 24kDa%2C transcript variant X2;transcript_id=XM_007985250.1-S	sp/s	((8430833, 8431234), (8434172, 8434294), (8435005, 8435169), (8444991, 8445031))	401	7	239	3hS
NC_023646.1	8430833	8445031	2	-	Parent=gene5177;Dbxref=GeneID:103228013,Genbank:XM_007985250.1;Name=XM_007985250.1;gbkey=mRNA;gene=CARHSP1;product=calcium regulated heat stable protein 1%2C 24kDa%2C transcript variant X2;transcript_id=XM_007985250.1-S	sp/s	((8430833, 8431234), (8434172, 8434294), (8435005, 8435169), (8444991, 8445031))	401	7	239	4hM
NC_023646.1	8430833	8445031	1	-	Parent=gene5177;Dbxref=GeneID:103228013,Genbank:XM_007985250.1;Name=XM_007985250.1;gbkey=mRNA;gene=CARHSP1;product=calcium regulated heat stable protein 1%2C 24kDa%2C transcript variant X2;transcript_id=XM_007985250.1-S	sp/s	((8430833, 8431234), (8434172, 8434294), (8435005, 8435169), (8444991, 8445031))	401	7	239	6hM
NC_023646.1	8430833	8445031	3	-	Parent=gene5177;Dbxref=GeneID:103228013,Genbank:XM_007985250.1;Name=XM_007985250.1;gbkey=mRNA;gene=CARHSP1;product=calcium regulated heat stable protein 1%2C 24kDa%2C transcript variant X2;transcript_id=XM_007985250.1-S	sp/s	((8430833, 8431234), (8434172, 8434294), (8435005, 8435169), (8444991, 8445031))	401	7	239	6hS
NC_023646.1	8430833	8445031	2	-	Parent=gene5177;Dbxref=GeneID:103228013,Genbank:XM_007985250.1;Name=XM_007985250.1;gbkey=mRNA;gene=CARHSP1;product=calcium regulated heat stable protein 1%2C 24kDa%2C transcript variant X2;transcript_id=XM_007985250.1-S	sp/s	((8430833, 8431234), (8434172, 8434294), (8435005, 8435169), (8444991, 8445031))	401	7	239	8h1S
NC_023646.1	11023158	11059135	1	-	Parent=gene5206;Dbxref=GeneID:103228362,Genbank:XM_007985889.1;Name=XM_007985889.1;gbkey=mRNA;gene=LITAF;product=lipopolysaccharide-induced TNF factor%2C transcript variant X1;transcript_id=XM_007985889.1-S	sp/s	((11023158, 11024916), (11028746, 11028902), (11031977, 11032201), (11059102, 11059135))	1758	5	1650	2hS
NC_023646.1	11023158	11059135	3	-	Parent=gene5206;Dbxref=GeneID:103228362,Genbank:XM_007985889.1;Name=XM_007985889.1;gbkey=mRNA;gene=LITAF;product=lipopolysaccharide-induced TNF factor%2C transcript variant X1;transcript_id=XM_007985889.1-S	sp/s	((11023158, 11024916), (11028746, 11028902), (11031977, 11032201), (11059102, 11059135))	1758	5	1650	3hS
NC_023646.1	11023158	11059135	3	-	Parent=gene5206;Dbxref=GeneID:103228362,Genbank:XM_007985889.1;Name=XM_007985889.1;gbkey=mRNA;gene=LITAF;product=lipopolysaccharide-induced TNF factor%2C transcript variant X1;transcript_id=XM_007985889.1-S	sp/s	((11023158, 11024916), (11028746, 11028902), (11031977, 11032201), (11059102, 11059135))	1758	5	1650	8h1S
NC_023646.1	11023158	11059135	2	-	Parent=gene5206;Dbxref=GeneID:103228362,Genbank:XM_007985889.1;Name=XM_007985889.1;gbkey=mRNA;gene=LITAF;product=lipopolysaccharide-induced TNF factor%2C transcript variant X1;transcript_id=XM_007985889.1-S	sp/s	((11023158, 11024916), (11028746, 11028902), (11031977, 11032201), (11059102, 11059135))	1758	5	1650	Uninf.
NC_023646.1	17082301	17089474	14	-	Parent=gene5253;Dbxref=GeneID:103228971,Genbank:XM_007986687.1;Name=XM_007986687.1;gbkey=mRNA;gene=LOC103228971;product=40S ribosomal protein S15a%2C transcript variant X3;transcript_id=XM_007986687.1-S	sp/s	((17082301, 17082448), (17084095, 17084180), (17087220, 17087299), (17088090, 17088227), (17089451, 17089474))	147	5	54	4h1S
NC_023646.1	17082301	17089474	4	-	Parent=gene5253;Dbxref=GeneID:103228971,Genbank:XM_007986687.1;Name=XM_007986687.1;gbkey=mRNA;gene=LOC103228971;product=40S ribosomal protein S15a%2C transcript variant X3;transcript_id=XM_007986687.1-S	sp/s	((17082301, 17082448), (17084095, 17084180), (17087220, 17087299), (17088090, 17088227), (17089451, 17089474))	147	5	54	6hS
NC_023646.1	17082301	17089474	1	-	Parent=gene5253;Dbxref=GeneID:103228971,Genbank:XM_007986694.1;Name=XM_007986694.1;gbkey=mRNA;gene=LOC103228971;product=40S ribosomal protein S15a%2C transcript variant X4;transcript_id=XM_007986694.1	sp/prev	((17082301, 17082448), (17084095, 17084180), (17087220, 17087299), (17088090, 17088227), (17089385, 17089474))	147	5	54	6hS
NC_023646.1	17082314	17089474	1	-	Parent=gene5253;Dbxref=GeneID:103228971,Genbank:XM_007986687.1;Name=XM_007986687.1;gbkey=mRNA;gene=LOC103228971;product=40S ribosomal protein S15a%2C transcript variant X3;transcript_id=XM_007986687.1-S	sp/s	((17082314, 17082448), (17084095, 17084180), (17087220, 17087299), (17088090, 17088227), (17089451, 17089474))	134	5	41	2hM
NC_023646.1	17082314	17089474	6	-	Parent=gene5253;Dbxref=GeneID:103228971,Genbank:XM_007986687.1;Name=XM_007986687.1;gbkey=mRNA;gene=LOC103228971;product=40S ribosomal protein S15a%2C transcript variant X3;transcript_id=XM_007986687.1-S	sp/s	((17082314, 17082448), (17084095, 17084180), (17087220, 17087299), (17088090, 17088227), (17089451, 17089474))	134	5	41	3hS
NC_023646.1	17082314	17089474	8	-	Parent=gene5253;Dbxref=GeneID:103228971,Genbank:XM_007986687.1;Name=XM_007986687.1;gbkey=mRNA;gene=LOC103228971;product=40S ribosomal protein S15a%2C transcript variant X3;transcript_id=XM_007986687.1-S	sp/s	((17082314, 17082448), (17084095, 17084180), (17087220, 17087299), (17088090, 17088227), (17089451, 17089474))	134	5	41	4h1S
NC_023646.1	17082314	17089474	6	-	Parent=gene5253;Dbxref=GeneID:103228971,Genbank:XM_007986687.1;Name=XM_007986687.1;gbkey=mRNA;gene=LOC103228971;product=40S ribosomal protein S15a%2C transcript variant X3;transcript_id=XM_007986687.1-S	sp/s	((17082314, 17082448), (17084095, 17084180), (17087220, 17087299), (17088090, 17088227), (17089451, 17089474))	134	5	41	6hS
NC_023646.1	17082314	17089474	1	-	Parent=gene5253;Dbxref=GeneID:103228971,Genbank:XM_007986694.1;Name=XM_007986694.1;gbkey=mRNA;gene=LOC103228971;product=40S ribosomal protein S15a%2C transcript variant X4;transcript_id=XM_007986694.1	sp/prev	((17082314, 17082448), (17084095, 17084180), (17087220, 17087299), (17088090, 17088227), (17089385, 17089474))	134	5	41	Uninf.
NC_023646.1	17090807	17100643	3	-	Parent=tr320;transcript_id=320	sp/nc	((17090807, 17092497), (17093717, 17093801), (17094569, 17094686), (17097059, 17097178), (17097846, 17097979), (17100528, 17100643))				2hM
NC_023646.1	17090807	17100643	2	-	Parent=tr464;transcript_id=464	sp/nc	((17090807, 17092497), (17093717, 17093801), (17094569, 17094686), (17097059, 17097178), (17097846, 17097979), (17100528, 17100643))				2hS
NC_023646.1	17090807	17100643	1	-	Parent=tr220;transcript_id=220	sp/nc	((17090807, 17092497), (17093717, 17093801), (17094569, 17094686), (17097059, 17097178), (17097846, 17097979), (17100528, 17100643))				3hM
NC_023646.1	17090807	17100643	5	-	Parent=tr301;transcript_id=301	sp/nc	((17090807, 17092497), (17093717, 17093801), (17094569, 17094686), (17097059, 17097178), (17097846, 17097979), (17100528, 17100643))				3hS
NC_023646.1	17090807	17100643	3	-	Parent=tr4;transcript_id=4	sp/nc	((17090807, 17092497), (17093717, 17093801), (17094569, 17094686), (17097059, 17097178), (17097846, 17097979), (17100528, 17100643))				4h1S
NC_023646.1	17090807	17100643	4	-	Parent=tr673;transcript_id=673	sp/nc	((17090807, 17092497), (17093717, 17093801), (17094569, 17094686), (17097059, 17097178), (17097846, 17097979), (17100528, 17100643))				6hS
NC_023646.1	17090807	17100643	9	-	Parent=tr615;transcript_id=615	sp/nc	((17090807, 17092497), (17093717, 17093801), (17094569, 17094686), (17097059, 17097178), (17097846, 17097979), (17100528, 17100643))				8h1S
NC_023646.1	17090807	17100643	8	-	Parent=tr95;transcript_id=95	sp/nc	((17090807, 17092497), (17093717, 17093801), (17094569, 17094686), (17097059, 17097178), (17097846, 17097979), (17100528, 17100643))				Uninf.
NC_023646.1	25165673	25177576	2	-	Parent=gene5347;Dbxref=GeneID:103230178,Genbank:XM_007988643.1;Name=XM_007988643.1;gbkey=mRNA;gene=GTF3C1;product=general transcription factor IIIC%2C polypeptide 1%2C alpha 220kDa%2C transcript variant X1;transcript_id=XM_007988643.1-SP	sp	((25165673, 25166619), (25167363, 25167555), (25168613, 25168664), (25169389, 25169905), (25170310, 25170590), (25174894, 25175153), (25175716, 25176003), (25177338, 25177576))	946			2hM
NC_023646.1	25165673	25177576	4	-	Parent=gene5347;Dbxref=GeneID:103230178,Genbank:XM_007988643.1;Name=XM_007988643.1;gbkey=mRNA;gene=GTF3C1;product=general transcription factor IIIC%2C polypeptide 1%2C alpha 220kDa%2C transcript variant X1;transcript_id=XM_007988643.1-SP	sp	((25165673, 25166619), (25167363, 25167555), (25168613, 25168664), (25169389, 25169905), (25170310, 25170590), (25174894, 25175153), (25175716, 25176003), (25177338, 25177576))	946			2hS
NC_023646.1	25165673	25177576	1	-	Parent=gene5347;Dbxref=GeneID:103230178,Genbank:XM_007988643.1;Name=XM_007988643.1;gbkey=mRNA;gene=GTF3C1;product=general transcription factor IIIC%2C polypeptide 1%2C alpha 220kDa%2C transcript variant X1;transcript_id=XM_007988643.1-SP	sp	((25165673, 25166619), (25167363, 25167555), (25168613, 25168664), (25169389, 25169905), (25170310, 25170590), (25174894, 25175153), (25175716, 25176003), (25177338, 25177576))	946			6hS
NC_023646.1	25165724	25177576	1	-	Parent=gene5347;Dbxref=GeneID:103230178,Genbank:XM_007988643.1;Name=XM_007988643.1;gbkey=mRNA;gene=GTF3C1;product=general transcription factor IIIC%2C polypeptide 1%2C alpha 220kDa%2C transcript variant X1;transcript_id=XM_007988643.1-SP	sp	((25165724, 25166619), (25167363, 25167555), (25168613, 25168664), (25169389, 25169905), (25170310, 25170590), (25174894, 25175153), (25175716, 25176003), (25177338, 25177576))	895			2hS
NC_023646.1	25165724	25177576	1	-	Parent=gene5347;Dbxref=GeneID:103230178,Genbank:XM_007988643.1;Name=XM_007988643.1;gbkey=mRNA;gene=GTF3C1;product=general transcription factor IIIC%2C polypeptide 1%2C alpha 220kDa%2C transcript variant X1;transcript_id=XM_007988643.1-SP	sp	((25165724, 25166619), (25167363, 25167555), (25168613, 25168664), (25169389, 25169905), (25170310, 25170590), (25174894, 25175153), (25175716, 25176003), (25177338, 25177576))	895			3hM
NC_023646.1	25165724	25177576	2	-	Parent=gene5347;Dbxref=GeneID:103230178,Genbank:XM_007988643.1;Name=XM_007988643.1;gbkey=mRNA;gene=GTF3C1;product=general transcription factor IIIC%2C polypeptide 1%2C alpha 220kDa%2C transcript variant X1;transcript_id=XM_007988643.1-SP	sp	((25165724, 25166619), (25167363, 25167555), (25168613, 25168664), (25169389, 25169905), (25170310, 25170590), (25174894, 25175153), (25175716, 25176003), (25177338, 25177576))	895			3hS
NC_023646.1	25165724	25177576	1	-	Parent=gene5347;Dbxref=GeneID:103230178,Genbank:XM_007988643.1;Name=XM_007988643.1;gbkey=mRNA;gene=GTF3C1;product=general transcription factor IIIC%2C polypeptide 1%2C alpha 220kDa%2C transcript variant X1;transcript_id=XM_007988643.1-SP	sp	((25165724, 25166619), (25167363, 25167555), (25168613, 25168664), (25169389, 25169905), (25170310, 25170590), (25174894, 25175153), (25175716, 25176003), (25177338, 25177576))	895			8h1S
NC_023646.1	26221271	26224693	4	+	Parent=gene5367;Dbxref=GeneID:103230326,Genbank:XM_007988968.1;Name=XM_007988968.1;gbkey=mRNA;gene=TUFM;product=Tu translation elongation factor%2C mitochondrial%2C transcript variant X1;transcript_id=XM_007988968.1-S-AT	sp/s-at	((26221271, 26221388), (26221501, 26221695), (26222007, 26222173), (26222432, 26222536), (26222623, 26222787), (26222934, 26223066), (26223151, 26223255), (26223383, 26223534), (26223630, 26223749), (26224335, 26224693))	117	66	185	2hS
NC_023646.1	26221271	26224693	6	+	Parent=gene5367;Dbxref=GeneID:103230326,Genbank:XM_007988968.1;Name=XM_007988968.1;gbkey=mRNA;gene=TUFM;product=Tu translation elongation factor%2C mitochondrial%2C transcript variant X1;transcript_id=XM_007988968.1-S-AT	sp/s-at	((26221271, 26221388), (26221501, 26221695), (26222007, 26222173), (26222432, 26222536), (26222623, 26222787), (26222934, 26223066), (26223151, 26223255), (26223383, 26223534), (26223630, 26223749), (26224335, 26224693))	117	66	185	3hS
NC_023646.1	26221271	26224693	3	+	Parent=gene5367;Dbxref=GeneID:103230326,Genbank:XM_007988968.1;Name=XM_007988968.1;gbkey=mRNA;gene=TUFM;product=Tu translation elongation factor%2C mitochondrial%2C transcript variant X1;transcript_id=XM_007988968.1-S-AT	sp/s-at	((26221271, 26221388), (26221501, 26221695), (26222007, 26222173), (26222432, 26222536), (26222623, 26222787), (26222934, 26223066), (26223151, 26223255), (26223383, 26223534), (26223630, 26223749), (26224335, 26224693))	117	66	185	4h1S
NC_023646.1	26221271	26224693	13	+	Parent=gene5367;Dbxref=GeneID:103230326,Genbank:XM_007988968.1;Name=XM_007988968.1;gbkey=mRNA;gene=TUFM;product=Tu translation elongation factor%2C mitochondrial%2C transcript variant X1;transcript_id=XM_007988968.1-S-AT	sp/s-at	((26221271, 26221388), (26221501, 26221695), (26222007, 26222173), (26222432, 26222536), (26222623, 26222787), (26222934, 26223066), (26223151, 26223255), (26223383, 26223534), (26223630, 26223749), (26224335, 26224693))	117	66	185	6hS
NC_023646.1	26221271	26224693	10	+	Parent=gene5367;Dbxref=GeneID:103230326,Genbank:XM_007988968.1;Name=XM_007988968.1;gbkey=mRNA;gene=TUFM;product=Tu translation elongation factor%2C mitochondrial%2C transcript variant X1;transcript_id=XM_007988968.1-S-AT	sp/s-at	((26221271, 26221388), (26221501, 26221695), (26222007, 26222173), (26222432, 26222536), (26222623, 26222787), (26222934, 26223066), (26223151, 26223255), (26223383, 26223534), (26223630, 26223749), (26224335, 26224693))	117	66	185	8h1S
NC_023646.1	26221271	26224693	3	+	Parent=gene5367;Dbxref=GeneID:103230326,Genbank:XM_007988968.1;Name=XM_007988968.1;gbkey=mRNA;gene=TUFM;product=Tu translation elongation factor%2C mitochondrial%2C transcript variant X1;transcript_id=XM_007988968.1-S-AT	sp/s-at	((26221271, 26221388), (26221501, 26221695), (26222007, 26222173), (26222432, 26222536), (26222623, 26222787), (26222934, 26223066), (26223151, 26223255), (26223383, 26223534), (26223630, 26223749), (26224335, 26224693))	117	66	185	Uninf.
NC_023646.1	26588934	26593504	34	-	Parent=gene5388;Dbxref=GeneID:103230584,Genbank:XM_007989514.1;Name=XM_007989514.1;gbkey=mRNA;gene=ALDOA;product=aldolase A%2C fructose-bisphosphate%2C transcript variant X2;transcript_id=XM_007989514.1-S	sp/s	((26588934, 26589229), (26589317, 26589516), (26589668, 26589842), (26589952, 26590035), (26590364, 26590524), (26590642, 26590696), (26591685, 26591896), (26591980, 26592112), (26593398, 26593504))	295	21	200	2hM
NC_023646.1	26588934	26593504	24	-	Parent=gene5388;Dbxref=GeneID:103230584,Genbank:XM_007989514.1;Name=XM_007989514.1;gbkey=mRNA;gene=ALDOA;product=aldolase A%2C fructose-bisphosphate%2C transcript variant X2;transcript_id=XM_007989514.1-S	sp/s	((26588934, 26589229), (26589317, 26589516), (26589668, 26589842), (26589952, 26590035), (26590364, 26590524), (26590642, 26590696), (26591685, 26591896), (26591980, 26592112), (26593398, 26593504))	295	21	200	3hS
NC_023646.1	26588934	26593504	18	-	Parent=gene5388;Dbxref=GeneID:103230584,Genbank:XM_007989514.1;Name=XM_007989514.1;gbkey=mRNA;gene=ALDOA;product=aldolase A%2C fructose-bisphosphate%2C transcript variant X2;transcript_id=XM_007989514.1-S	sp/s	((26588934, 26589229), (26589317, 26589516), (26589668, 26589842), (26589952, 26590035), (26590364, 26590524), (26590642, 26590696), (26591685, 26591896), (26591980, 26592112), (26593398, 26593504))	295	21	200	4h1S
NC_023646.1	26588934	26593504	28	-	Parent=gene5388;Dbxref=GeneID:103230584,Genbank:XM_007989514.1;Name=XM_007989514.1;gbkey=mRNA;gene=ALDOA;product=aldolase A%2C fructose-bisphosphate%2C transcript variant X2;transcript_id=XM_007989514.1-S	sp/s	((26588934, 26589229), (26589317, 26589516), (26589668, 26589842), (26589952, 26590035), (26590364, 26590524), (26590642, 26590696), (26591685, 26591896), (26591980, 26592112), (26593398, 26593504))	295	21	200	6hS
NC_023646.1	26588934	26593504	53	-	Parent=gene5388;Dbxref=GeneID:103230584,Genbank:XM_007989514.1;Name=XM_007989514.1;gbkey=mRNA;gene=ALDOA;product=aldolase A%2C fructose-bisphosphate%2C transcript variant X2;transcript_id=XM_007989514.1-S	sp/s	((26588934, 26589229), (26589317, 26589516), (26589668, 26589842), (26589952, 26590035), (26590364, 26590524), (26590642, 26590696), (26591685, 26591896), (26591980, 26592112), (26593398, 26593504))	295	21	200	8h1S
NC_023646.1	26588934	26593504	35	-	Parent=gene5388;Dbxref=GeneID:103230584,Genbank:XM_007989514.1;Name=XM_007989514.1;gbkey=mRNA;gene=ALDOA;product=aldolase A%2C fructose-bisphosphate%2C transcript variant X2;transcript_id=XM_007989514.1-S	sp/s	((26588934, 26589229), (26589317, 26589516), (26589668, 26589842), (26589952, 26590035), (26590364, 26590524), (26590642, 26590696), (26591685, 26591896), (26591980, 26592112), (26593398, 26593504))	295	21	200	Uninf.
NC_023646.1	26588934	26593564	3	-	Parent=gene5388;Dbxref=GeneID:103230584,Genbank:XM_007989514.1;Name=XM_007989514.1;gbkey=mRNA;gene=ALDOA;product=aldolase A%2C fructose-bisphosphate%2C transcript variant X2;transcript_id=XM_007989514.1-S	sp/s	((26588934, 26589229), (26589317, 26589516), (26589668, 26589842), (26589952, 26590035), (26590364, 26590524), (26590642, 26590696), (26591685, 26591896), (26591980, 26592112), (26593398, 26593564))	295	21	200	2hM
NC_023646.1	26588934	26593564	9	-	Parent=gene5388;Dbxref=GeneID:103230584,Genbank:XM_007989514.1;Name=XM_007989514.1;gbkey=mRNA;gene=ALDOA;product=aldolase A%2C fructose-bisphosphate%2C transcript variant X2;transcript_id=XM_007989514.1-S	sp/s	((26588934, 26589229), (26589317, 26589516), (26589668, 26589842), (26589952, 26590035), (26590364, 26590524), (26590642, 26590696), (26591685, 26591896), (26591980, 26592112), (26593398, 26593564))	295	21	200	2hS
NC_023646.1	26588934	26593564	22	-	Parent=gene5388;Dbxref=GeneID:103230584,Genbank:XM_007989514.1;Name=XM_007989514.1;gbkey=mRNA;gene=ALDOA;product=aldolase A%2C fructose-bisphosphate%2C transcript variant X2;transcript_id=XM_007989514.1-S	sp/s	((26588934, 26589229), (26589317, 26589516), (26589668, 26589842), (26589952, 26590035), (26590364, 26590524), (26590642, 26590696), (26591685, 26591896), (26591980, 26592112), (26593398, 26593564))	295	21	200	3hS
NC_023646.1	26588934	26593564	10	-	Parent=gene5388;Dbxref=GeneID:103230584,Genbank:XM_007989514.1;Name=XM_007989514.1;gbkey=mRNA;gene=ALDOA;product=aldolase A%2C fructose-bisphosphate%2C transcript variant X2;transcript_id=XM_007989514.1-S	sp/s	((26588934, 26589229), (26589317, 26589516), (26589668, 26589842), (26589952, 26590035), (26590364, 26590524), (26590642, 26590696), (26591685, 26591896), (26591980, 26592112), (26593398, 26593564))	295	21	200	4h1S
NC_023646.1	26588934	26593564	1	-	Parent=gene5388;Dbxref=GeneID:103230584,Genbank:XM_007989514.1;Name=XM_007989514.1;gbkey=mRNA;gene=ALDOA;product=aldolase A%2C fructose-bisphosphate%2C transcript variant X2;transcript_id=XM_007989514.1-S	sp/s	((26588934, 26589229), (26589317, 26589516), (26589668, 26589842), (26589952, 26590035), (26590364, 26590524), (26590642, 26590696), (26591685, 26591896), (26591980, 26592112), (26593398, 26593564))	295	21	200	4hM
NC_023646.1	26588934	26593564	2	-	Parent=gene5388;Dbxref=GeneID:103230584,Genbank:XM_007989514.1;Name=XM_007989514.1;gbkey=mRNA;gene=ALDOA;product=aldolase A%2C fructose-bisphosphate%2C transcript variant X2;transcript_id=XM_007989514.1-S	sp/s	((26588934, 26589229), (26589317, 26589516), (26589668, 26589842), (26589952, 26590035), (26590364, 26590524), (26590642, 26590696), (26591685, 26591896), (26591980, 26592112), (26593398, 26593564))	295	21	200	6hM
NC_023646.1	26588934	26593564	26	-	Parent=gene5388;Dbxref=GeneID:103230584,Genbank:XM_007989514.1;Name=XM_007989514.1;gbkey=mRNA;gene=ALDOA;product=aldolase A%2C fructose-bisphosphate%2C transcript variant X2;transcript_id=XM_007989514.1-S	sp/s	((26588934, 26589229), (26589317, 26589516), (26589668, 26589842), (26589952, 26590035), (26590364, 26590524), (26590642, 26590696), (26591685, 26591896), (26591980, 26592112), (26593398, 26593564))	295	21	200	6hS
NC_023646.1	26588934	26593564	2	-	Parent=gene5388;Dbxref=GeneID:103230584,Genbank:XM_007989535.1;Name=XM_007989535.1;gbkey=mRNA;gene=ALDOA;product=aldolase A%2C fructose-bisphosphate%2C transcript variant X5;transcript_id=XM_007989535.1-SP	sp	((26588934, 26589229), (26589317, 26589516), (26589668, 26590035), (26590364, 26590524), (26590642, 26590696), (26591685, 26591896), (26591980, 26592112), (26593398, 26593564))	295			6hS
NC_023646.1	26588934	26593564	20	-	Parent=gene5388;Dbxref=GeneID:103230584,Genbank:XM_007989514.1;Name=XM_007989514.1;gbkey=mRNA;gene=ALDOA;product=aldolase A%2C fructose-bisphosphate%2C transcript variant X2;transcript_id=XM_007989514.1-S	sp/s	((26588934, 26589229), (26589317, 26589516), (26589668, 26589842), (26589952, 26590035), (26590364, 26590524), (26590642, 26590696), (26591685, 26591896), (26591980, 26592112), (26593398, 26593564))	295	21	200	8h1S
NC_023646.1	26588934	26593564	1	-	Parent=gene5388;Dbxref=GeneID:103230584,Genbank:XM_007989514.1;Name=XM_007989514.1;gbkey=mRNA;gene=ALDOA;product=aldolase A%2C fructose-bisphosphate%2C transcript variant X2;transcript_id=XM_007989514.1-S	sp/s	((26588934, 26589229), (26589317, 26589516), (26589668, 26589842), (26589952, 26590035), (26590364, 26590524), (26590642, 26590696), (26591685, 26591896), (26591980, 26592112), (26593398, 26593564))	295	21	200	8hM
NC_023646.1	26588934	26593564	4	-	Parent=gene5388;Dbxref=GeneID:103230584,Genbank:XM_007989514.1;Name=XM_007989514.1;gbkey=mRNA;gene=ALDOA;product=aldolase A%2C fructose-bisphosphate%2C transcript variant X2;transcript_id=XM_007989514.1-S	sp/s	((26588934, 26589229), (26589317, 26589516), (26589668, 26589842), (26589952, 26590035), (26590364, 26590524), (26590642, 26590696), (26591685, 26591896), (26591980, 26592112), (26593398, 26593564))	295	21	200	Uninf.
NC_023646.1	26892667	26893489	6	-	Parent=tr83;transcript_id=83	nc	((26892667, 26893489),)	822	0	0	1hM
NC_023646.1	26892667	26893489	1	-	Parent=tr413;transcript_id=413	nc	((26892667, 26893489),)	822	0	0	2hM
NC_023646.1	26892667	26893489	10	-	Parent=tr11;transcript_id=11	nc	((26892667, 26893489),)	822	0	0	3hM
NC_023646.1	26892667	26893489	23	-	Parent=tr321;transcript_id=321	nc	((26892667, 26893489),)	822	0	0	3hS
NC_023646.1	26892667	26893489	3	-	Parent=tr116;transcript_id=116	prev	((26892667, 26893489),)	822	0	0	4h1S
NC_023646.1	26892667	26893489	8	-	Parent=tr72;transcript_id=72	prev	((26892667, 26893489),)	822	0	0	6hM
NC_023646.1	26892667	26893489	1	-	Parent=tr471;transcript_id=471	prev	((26892667, 26893489),)	822	0	0	6hS
NC_023646.1	26892667	26893489	2	-	Parent=tr311;transcript_id=311	prev	((26892667, 26893489),)	822	0	0	8h1S
NC_023646.1	26892667	26893489	6	-	Parent=tr48;transcript_id=48	prev	((26892667, 26893489),)	822	0	0	8hM
NC_023646.1	26892667	26893489	1	-	Parent=tr3;transcript_id=3	prev	((26892667, 26893489),)	822	0	0	12hM
NC_023646.1	26892667	26893489	8	-	Parent=tr356;transcript_id=356	prev	((26892667, 26893489),)	822	0	0	Uninf.
NC_023646.1	27870480	27881563	1	+	Parent=gene5464;Dbxref=GeneID:103231346,Genbank:XM_007990669.1;Name=XM_007990669.1;gbkey=mRNA;gene=FUS;product=FUS RNA binding protein%2C transcript variant X1;transcript_id=XM_007990669.1-S	sp/s	((27870480, 27870564), (27872734, 27872758), (27872849, 27872997), (27874178, 27874322), (27874528, 27874706), (27874906, 27875176), (27876796, 27876830), (27878316, 27878348), (27879114, 27879217), (27879653, 27879782), (27880003, 27880104), (27880240, 27880363), (27880704, 27880804), (27880925, 27881072), (27881358, 27881563))	84	72	166	2hS
NC_023646.1	27870480	27881563	4	+	Parent=gene5464;Dbxref=GeneID:103231346,Genbank:XM_007990669.1;Name=XM_007990669.1;gbkey=mRNA;gene=FUS;product=FUS RNA binding protein%2C transcript variant X1;transcript_id=XM_007990669.1-S	sp/s	((27870480, 27870564), (27872734, 27872758), (27872849, 27872997), (27874178, 27874322), (27874528, 27874706), (27874906, 27875176), (27876796, 27876830), (27878316, 27878348), (27879114, 27879217), (27879653, 27879782), (27880003, 27880104), (27880240, 27880363), (27880704, 27880804), (27880925, 27881072), (27881358, 27881563))	84	72	166	3hS
NC_023646.1	27870480	27881563	3	+	Parent=gene5464;Dbxref=GeneID:103231346,Genbank:XM_007990669.1;Name=XM_007990669.1;gbkey=mRNA;gene=FUS;product=FUS RNA binding protein%2C transcript variant X1;transcript_id=XM_007990669.1-S	sp/s	((27870480, 27870564), (27872734, 27872758), (27872849, 27872997), (27874178, 27874322), (27874528, 27874706), (27874906, 27875176), (27876796, 27876830), (27878316, 27878348), (27879114, 27879217), (27879653, 27879782), (27880003, 27880104), (27880240, 27880363), (27880704, 27880804), (27880925, 27881072), (27881358, 27881563))	84	72	166	4h1S
NC_023646.1	27870480	27881563	7	+	Parent=gene5464;Dbxref=GeneID:103231346,Genbank:XM_007990669.1;Name=XM_007990669.1;gbkey=mRNA;gene=FUS;product=FUS RNA binding protein%2C transcript variant X1;transcript_id=XM_007990669.1-S	sp/s	((27870480, 27870564), (27872734, 27872758), (27872849, 27872997), (27874178, 27874322), (27874528, 27874706), (27874906, 27875176), (27876796, 27876830), (27878316, 27878348), (27879114, 27879217), (27879653, 27879782), (27880003, 27880104), (27880240, 27880363), (27880704, 27880804), (27880925, 27881072), (27881358, 27881563))	84	72	166	6hS
NC_023646.1	27870480	27881563	9	+	Parent=gene5464;Dbxref=GeneID:103231346,Genbank:XM_007990669.1;Name=XM_007990669.1;gbkey=mRNA;gene=FUS;product=FUS RNA binding protein%2C transcript variant X1;transcript_id=XM_007990669.1-S	sp/s	((27870480, 27870564), (27872734, 27872758), (27872849, 27872997), (27874178, 27874322), (27874528, 27874706), (27874906, 27875176), (27876796, 27876830), (27878316, 27878348), (27879114, 27879217), (27879653, 27879782), (27880003, 27880104), (27880240, 27880363), (27880704, 27880804), (27880925, 27881072), (27881358, 27881563))	84	72	166	8h1S
NC_023646.1	33074691	33075624	14	-	Parent=tr411;transcript_id=411	nc	((33074691, 33075624),)	933	0	0	2hM
NC_023646.1	33074691	33075624	17	-	Parent=tr303;transcript_id=303	nc	((33074691, 33075624),)	933	0	0	2hS
NC_023646.1	33074691	33075624	4	-	Parent=tr20;transcript_id=20	nc	((33074691, 33075624),)	933	0	0	3hM
NC_023646.1	33074691	33075624	10	-	Parent=tr576;transcript_id=576	nc	((33074691, 33075624),)	933	0	0	3hS
NC_023646.1	33074691	33075624	4	-	Parent=tr205;transcript_id=205	prev	((33074691, 33075624),)	933	0	0	4h1S
NC_023646.1	33074691	33075624	9	-	Parent=tr158;transcript_id=158	prev	((33074691, 33075624),)	933	0	0	4hM
NC_023646.1	33074691	33075624	6	-	Parent=tr120;transcript_id=120	prev	((33074691, 33075624),)	933	0	0	6hM
NC_023646.1	33074691	33075624	13	-	Parent=tr388;transcript_id=388	prev	((33074691, 33075624),)	933	0	0	6hS
NC_023646.1	33074691	33075624	12	-	Parent=tr332;transcript_id=332	prev	((33074691, 33075624),)	933	0	0	8h1S
NC_023646.1	33074691	33075624	2	-	Parent=tr50;transcript_id=50	prev	((33074691, 33075624),)	933	0	0	8hM
NC_023646.1	33074691	33075624	1	-	Parent=tr31;transcript_id=31	prev	((33074691, 33075624),)	933	0	0	12hM
NC_023646.1	33074691	33075624	5	-	Parent=tr131;transcript_id=131	prev	((33074691, 33075624),)	933	0	0	Uninf.
NC_023646.1	36145256	36145618	1	+	Parent=tr88;transcript_id=88	nc	((36145256, 36145618),)	362	0	0	1hM
NC_023646.1	36145256	36145618	5	+	Parent=tr473;transcript_id=473	nc	((36145256, 36145618),)	362	0	0	2hS
NC_023646.1	36145256	36145618	2	+	Parent=tr66;transcript_id=66	nc	((36145256, 36145618),)	362	0	0	3hM
NC_023646.1	36145256	36145618	1	+	Parent=tr240;transcript_id=240	nc	((36145256, 36145618),)	362	0	0	3hS
NC_023646.1	36145256	36145618	1	+	Parent=tr33;transcript_id=33	prev	((36145256, 36145618),)	362	0	0	6hM
NC_023646.1	36145256	36145618	7	+	Parent=tr753;transcript_id=753	prev	((36145256, 36145618),)	362	0	0	6hS
NC_023646.1	36145256	36145618	3	+	Parent=tr483;transcript_id=483	prev	((36145256, 36145618),)	362	0	0	8h1S
NC_023646.1	36145256	36145618	1	+	Parent=tr13;transcript_id=13	prev	((36145256, 36145618),)	362	0	0	8hM
NC_023646.1	42524675	42525588	2	+	Parent=tr290;transcript_id=290	nc	((42524675, 42525588),)	913	72	141	2hM
NC_023646.1	42524675	42525588	1	+	Parent=tr381;transcript_id=381	prev	((42524675, 42525588),)	913	72	141	6hS
NC_023646.1	42524675	42525588	1	+	Parent=gene5653;Dbxref=GeneID:103233029,Genbank:XM_007993354.1;Name=XM_007993354.1;gbkey=mRNA;gene=LOC103233029;product=metallothionein-2;transcript_id=XM_007993354.1-S	sp/s	((42524675, 42524774), (42525083, 42525148), (42525356, 42525588))	99	72	141	1hM
NC_023646.1	42524675	42525588	13	+	Parent=gene5653;Dbxref=GeneID:103233029,Genbank:XM_007993354.1;Name=XM_007993354.1;gbkey=mRNA;gene=LOC103233029;product=metallothionein-2;transcript_id=XM_007993354.1-S	sp/s	((42524675, 42524774), (42525083, 42525148), (42525356, 42525588))	99	72	141	2hM
NC_023646.1	42524675	42525588	21	+	Parent=gene5653;Dbxref=GeneID:103233029,Genbank:XM_007993354.1;Name=XM_007993354.1;gbkey=mRNA;gene=LOC103233029;product=metallothionein-2;transcript_id=XM_007993354.1-S	sp/s	((42524675, 42524774), (42525083, 42525148), (42525356, 42525588))	99	72	141	2hS
NC_023646.1	42524675	42525588	10	+	Parent=gene5653;Dbxref=GeneID:103233029,Genbank:XM_007993354.1;Name=XM_007993354.1;gbkey=mRNA;gene=LOC103233029;product=metallothionein-2;transcript_id=XM_007993354.1-S	sp/s	((42524675, 42524774), (42525083, 42525148), (42525356, 42525588))	99	72	141	3hM
NC_023646.1	42524675	42525588	50	+	Parent=gene5653;Dbxref=GeneID:103233029,Genbank:XM_007993354.1;Name=XM_007993354.1;gbkey=mRNA;gene=LOC103233029;product=metallothionein-2;transcript_id=XM_007993354.1-S	sp/s	((42524675, 42524774), (42525083, 42525148), (42525356, 42525588))	99	72	141	3hS
NC_023646.1	42524675	42525588	32	+	Parent=gene5653;Dbxref=GeneID:103233029,Genbank:XM_007993354.1;Name=XM_007993354.1;gbkey=mRNA;gene=LOC103233029;product=metallothionein-2;transcript_id=XM_007993354.1-S	sp/s	((42524675, 42524774), (42525083, 42525148), (42525356, 42525588))	99	72	141	4h1S
NC_023646.1	42524675	42525588	8	+	Parent=gene5653;Dbxref=GeneID:103233029,Genbank:XM_007993354.1;Name=XM_007993354.1;gbkey=mRNA;gene=LOC103233029;product=metallothionein-2;transcript_id=XM_007993354.1-S	sp/s	((42524675, 42524774), (42525083, 42525148), (42525356, 42525588))	99	72	141	4hM
NC_023646.1	42524675	42525588	3	+	Parent=gene5653;Dbxref=GeneID:103233029,Genbank:XM_007993354.1;Name=XM_007993354.1;gbkey=mRNA;gene=LOC103233029;product=metallothionein-2;transcript_id=XM_007993354.1-S	sp/s	((42524675, 42524774), (42525083, 42525148), (42525356, 42525588))	99	72	141	6hM
NC_023646.1	42524675	42525588	72	+	Parent=gene5653;Dbxref=GeneID:103233029,Genbank:XM_007993354.1;Name=XM_007993354.1;gbkey=mRNA;gene=LOC103233029;product=metallothionein-2;transcript_id=XM_007993354.1-S	sp/s	((42524675, 42524774), (42525083, 42525148), (42525356, 42525588))	99	72	141	6hS
NC_023646.1	42524675	42525588	25	+	Parent=gene5653;Dbxref=GeneID:103233029,Genbank:XM_007993354.1;Name=XM_007993354.1;gbkey=mRNA;gene=LOC103233029;product=metallothionein-2;transcript_id=XM_007993354.1-S	sp/s	((42524675, 42524774), (42525083, 42525148), (42525356, 42525588))	99	72	141	8h1S
NC_023646.1	42540664	42541983	55	+	Parent=gene5655;Dbxref=GeneID:103233030,Genbank:XM_007993356.1;Name=XM_007993356.1;gbkey=mRNA;gene=LOC103233030;product=metallothionein-1E-like;transcript_id=XM_007993356.1.5	sp/ppc	((42540664, 42540762), (42541347, 42541412), (42541760, 42541983))	386			2hM
NC_023646.1	42540664	42541983	20	+	Parent=gene5655;Dbxref=GeneID:103233030,Genbank:XM_007993356.1;Name=XM_007993356.1;gbkey=mRNA;gene=LOC103233030;product=metallothionein-1E-like;transcript_id=XM_007993356.1.5	sp/ppc	((42540664, 42540762), (42541347, 42541412), (42541760, 42541983))	386			3hM
NC_023646.1	42540664	42541983	53	+	Parent=gene5655;Dbxref=GeneID:103233030,Genbank:XM_007993356.1;Name=XM_007993356.1;gbkey=mRNA;gene=LOC103233030;product=metallothionein-1E-like;transcript_id=XM_007993356.1.5	sp/ppc	((42540664, 42540762), (42541347, 42541412), (42541760, 42541983))	386			3hS
NC_023646.1	42540664	42541983	36	+	Parent=gene5655;Dbxref=GeneID:103233030,Genbank:XM_007993356.1;Name=XM_007993356.1;gbkey=mRNA;gene=LOC103233030;product=metallothionein-1E-like;transcript_id=XM_007993356.1.5	sp/ppc	((42540664, 42540762), (42541347, 42541412), (42541760, 42541983))	386			4h1S
NC_023646.1	42540664	42541983	29	+	Parent=gene5655;Dbxref=GeneID:103233030,Genbank:XM_007993356.1;Name=XM_007993356.1;gbkey=mRNA;gene=LOC103233030;product=metallothionein-1E-like;transcript_id=XM_007993356.1.5	sp/ppc	((42540664, 42540762), (42541347, 42541412), (42541760, 42541983))	386			4hM
NC_023646.1	42540664	42541983	2	+	Parent=gene5655;Dbxref=GeneID:103233030,Genbank:XM_007993356.1;Name=XM_007993356.1;gbkey=mRNA;gene=LOC103233030;product=metallothionein-1E-like;transcript_id=XM_007993356.1.5	sp/ppc	((42540664, 42540762), (42541347, 42541412), (42541760, 42541983))	386			6hM
NC_023646.1	42540664	42541983	5	+	Parent=gene5655;Dbxref=GeneID:103233030,Genbank:XM_007993356.1;Name=XM_007993356.1;gbkey=mRNA;gene=LOC103233030;product=metallothionein-1E-like;transcript_id=XM_007993356.1.5	sp/ppc	((42540664, 42540762), (42541347, 42541412), (42541760, 42541983))	386			6hS
NC_023646.1	42540664	42541983	2	+	Parent=gene5655;Dbxref=GeneID:103233030,Genbank:XM_007993356.1;Name=XM_007993356.1;gbkey=mRNA;gene=LOC103233030;product=metallothionein-1E-like;transcript_id=XM_007993356.1.5	sp/ppc	((42540664, 42540762), (42541347, 42541412), (42541760, 42541983))	386			8h1S
NC_023646.1	42540664	42541983	1	+	Parent=gene5655;Dbxref=GeneID:103233030,Genbank:XM_007993356.1;Name=XM_007993356.1;gbkey=mRNA;gene=LOC103233030;product=metallothionein-1E-like;transcript_id=XM_007993356.1.5	sp/ppc	((42540664, 42540762), (42541347, 42541412), (42541760, 42541983))	386			Uninf.
NC_023646.1	42540664	42541998	2	+	Parent=gene5655;Dbxref=GeneID:103233030,Genbank:XM_007993356.1;Name=XM_007993356.1;gbkey=mRNA;gene=LOC103233030;product=metallothionein-1E-like;transcript_id=XM_007993356.1.5	sp/ppc	((42540664, 42540762), (42541347, 42541412), (42541760, 42541998))	401			1hM
NC_023646.1	42540664	42541998	46	+	Parent=gene5655;Dbxref=GeneID:103233030,Genbank:XM_007993356.1;Name=XM_007993356.1;gbkey=mRNA;gene=LOC103233030;product=metallothionein-1E-like;transcript_id=XM_007993356.1.5	sp/ppc	((42540664, 42540762), (42541347, 42541412), (42541760, 42541998))	401			2hM
NC_023646.1	42540664	42541998	6	+	Parent=gene5655;Dbxref=GeneID:103233030,Genbank:XM_007993356.1;Name=XM_007993356.1;gbkey=mRNA;gene=LOC103233030;product=metallothionein-1E-like;transcript_id=XM_007993356.1.5	sp/ppc	((42540664, 42540762), (42541347, 42541412), (42541760, 42541998))	401			2hS
NC_023646.1	42540664	42541998	9	+	Parent=gene5655;Dbxref=GeneID:103233030,Genbank:XM_007993356.1;Name=XM_007993356.1;gbkey=mRNA;gene=LOC103233030;product=metallothionein-1E-like;transcript_id=XM_007993356.1.5	sp/ppc	((42540664, 42540762), (42541347, 42541412), (42541760, 42541998))	401			3hM
NC_023646.1	42540664	42541998	15	+	Parent=gene5655;Dbxref=GeneID:103233030,Genbank:XM_007993356.1;Name=XM_007993356.1;gbkey=mRNA;gene=LOC103233030;product=metallothionein-1E-like;transcript_id=XM_007993356.1.5	sp/ppc	((42540664, 42540762), (42541347, 42541412), (42541760, 42541998))	401			3hS
NC_023646.1	42540664	42541998	9	+	Parent=gene5655;Dbxref=GeneID:103233030,Genbank:XM_007993356.1;Name=XM_007993356.1;gbkey=mRNA;gene=LOC103233030;product=metallothionein-1E-like;transcript_id=XM_007993356.1.5	sp/ppc	((42540664, 42540762), (42541347, 42541412), (42541760, 42541998))	401			4h1S
NC_023646.1	42540664	42541998	17	+	Parent=gene5655;Dbxref=GeneID:103233030,Genbank:XM_007993356.1;Name=XM_007993356.1;gbkey=mRNA;gene=LOC103233030;product=metallothionein-1E-like;transcript_id=XM_007993356.1.5	sp/ppc	((42540664, 42540762), (42541347, 42541412), (42541760, 42541998))	401			4hM
NC_023646.1	42540664	42541998	5	+	Parent=gene5655;Dbxref=GeneID:103233030,Genbank:XM_007993356.1;Name=XM_007993356.1;gbkey=mRNA;gene=LOC103233030;product=metallothionein-1E-like;transcript_id=XM_007993356.1.5	sp/ppc	((42540664, 42540762), (42541347, 42541412), (42541760, 42541998))	401			6hS
NC_023646.1	42544082	42545420	1	+	Parent=tr225;transcript_id=225	nc	((42544082, 42545420),)	1338	68	148	2hM
NC_023646.1	42544082	42545420	49	+	Parent=gene5656;Dbxref=GeneID:103233031,Genbank:XM_007993357.1;Name=XM_007993357.1;gbkey=mRNA;gene=LOC103233031;product=metallothionein-1E;transcript_id=XM_007993357.1-SP	sp	((42544082, 42544177), (42544768, 42545420))	95			2hM
NC_023646.1	42544082	42545420	13	+	Parent=gene5656;Dbxref=GeneID:103233031,Genbank:XM_007993357.1;Name=XM_007993357.1;gbkey=mRNA;gene=LOC103233031;product=metallothionein-1E;transcript_id=XM_007993357.1-S	sp/s	((42544082, 42544177), (42544768, 42544833), (42545181, 42545420))	95	68	148	2hM
NC_023646.1	42544082	42545420	17	+	Parent=gene5656;Dbxref=GeneID:103233031,Genbank:XM_007993357.1;Name=XM_007993357.1;gbkey=mRNA;gene=LOC103233031;product=metallothionein-1E;transcript_id=XM_007993357.1-SP	sp	((42544082, 42544177), (42544768, 42545420))	95			3hS
NC_023646.1	42544082	42545420	1	+	Parent=gene5656;Dbxref=GeneID:103233031,Genbank:XM_007993357.1;Name=XM_007993357.1;gbkey=mRNA;gene=LOC103233031;product=metallothionein-1E;transcript_id=XM_007993357.1-S	sp/s	((42544082, 42544177), (42544768, 42544833), (42545181, 42545420))	95	68	148	3hS
[truncated: 7,122 more rows]
