# Supplementary material for: Time-course transcriptome analysis of host cell response to poxvirus infection using a dual long-read sequencing approach
Source: BMC Res Notes. 2021 Jun 24;14:239. doi: 10.1186/s13104-021-05657-x (PMC8223271; doi:10.1186/s13104-021-05657-x)
Supplement: Supplementary file 9 — Additional file 9: Table S5. Overrepresentation analysis of host gene expression levels. The first column contains clusters of host genes and numbers of genes that were characteristic of the cluster (in parentheses). GO biological processes (bold) that had the lowest false discovery rates values are presented with numbers of genes in clusters and numbers of genes in the reference dataset (in parentheses). The genes belonging to GO processes are also listed. [file 13104_2021_5657_MOESM9_ESM.xlsx]

## Sheet: Munka1
cluster	GO biological process hits	FDR
early up (65 genes)	no hit with <1 FDR	NA
early down (38 genes)	mesenchymal differentiation (5/9); STAT1, NRP1, TRIM28, TGFB2, SEMA3A	0.863
mid up (48 genes)	mitotic spindle assembly (4/4); SMC3, TPR, HNRNPU, CHMP2A	0.193
	positive regulation of viral life cycle (6/11); CHMP2A, TOP2A, FMR1, NUCKS1, LGALS1, SMC3	0.251
early up/down (11 genes)	regulation of signaling receptor activity (5/19); PHLDA2, HBEGF, CXCL3, CXCL8, CTGF	0.0414*
	cell chemotaxis (3/13); CXCL8, CXCL3, HBEGF	0.654
